# Supplementary material for: Identification of candidate genes responsible for chasmogamy in wheat
Source: BMC Genomics. 2023 Apr 4;24:170. doi: 10.1186/s12864-023-09252-1 (PMC10074802; doi:10.1186/s12864-023-09252-1)
Supplement: Supplementary file 2 — Additional file 2: Table S1. Fold changes of 594 down- and upregulated DEGs at the GAS and YAS of HCH (Pi-Piko, Po-Poezja) vs LCH (Eu-Euforia, Da-KWS Dacanto) cultivars identified in RNA-Seq analysis. Table S2. Expression levels of selected DEGs during Chinese Spring development (http://wheatomics.sdau.edu.cn/expression/wheat.html). Table S3. List of 1161 DEGs down- and upregulated at lodicules at the GAS and YAS of HCH (Pi-Piko, Po-Poezja) vs LCH (Eu-Euforia, Da-KWS Dacanto) cultivars identified in RDA-Seq analysis. Table S4. DEGs selected in RNA-seq and RDA-seq analyses, their sequences, location, promoter regions, and the best blast hits. Table S5. Regulatory elements identified in regions 2,000 bp upstream of selected DEGs. Table S6. DEGs identified in RNA-Seq analysis annotated in Merkator (https://www.plabipd.de/portal/mercator4) database. Table S7. DEGs identified in RDA-Seq analysis annotated in Merkator (https://www.plabipd.de/portal/mercator4) database. Table S8. Characteristics of 18 genes selected for qPCR analysis and PCR primers. [file 12864_2023_9252_MOESM2_ESM.xlsx]

## Sheet: Table_S1
Table S1. Fold changes of 594 down- and upregulated DEGs at the GAS and YAS of HCH (Pi-Piko, Po-Poezja) vs LCH (Eu-Euforia, Da-KWS Dacanto) cultivars identified in RNA-Seq analysis.
DEG name	DNA sequence	Changes	GAS					YAS					Enriched GO	Mean fold change
				C2: Pi/Da	C4 Pi/Eu	C6 Po/Da	C8 Po/Eu		C1 Pi/Da	C3 Pi/Eu	C5 Po/Da	C7 Po/Eu
TraesCS1A02G024200	ACAACCGAGATACTAGACGGGCCCGAGAGCCGGACGGAGGCGGCCGCTTCCTGCCAAAAAATAGAAATTGGGTGGTCGATCGCCGTCCCCTCCCACCCCACCGCACCTCGGACGCGTCGCCGCCGCCTCCGCCCTCCGCCAAAATCCGTCGCCGCTCCACGCCTCGCACCGCTCCCCGTCGCCTCGCCGGATCCGGCGGGCCGCACCGGCGGAGATCCAGGGCCGCCGCTGCCGGCGCAACGCCGCGTCGACGACACGGTCCCCCGGTTCCTCAATTCGGCCTAGGGTTTCTCTCGGGAGGAGGCGCGCCACCCGCTCACATGGCGAACGAGAGTTGTGAGCGGTTTCAGAAACGTGGCCATGGGTTTGCTGAGGAGGGCACAAGCAAGAAAAAGTTAG…	UP	1	10.96	6.78	7.32	3.13		10.42	6.9	4.39	0.87		6.34625
TraesCS1A02G046600	ATGAACACCATGCCGTCAGAAAATGCTGAAAGGAGGGGAAGCGTGCTTGATAATCCGCAAAAGCAGCTGGATGAGTCTGTCCTCGATATGCAACTTTATGGAAAAGCTCTAGATGTGTTTGAGGATGATCCTGCTACCTCTGGCATATTACACGATCATCTGCTAAGAACTATGGGTACTCCAGTAGCCGACAAGATTTTATTTAGTCTGGATAAGGACAACAAATTGAAGAATGGAATGGAGTTTGAAGGCAGTGAAGAACAGCATGTTCAGCTCAGCACTACGGAGCGTACTTTTCTGGCGAAGGATCTTCCAGGGCAATTGTCATCGAAGGCTCAAGCTTTAGTCGAAGCACTGGAGGGAAAGCGGTTTGATTCATTTATGGACGCCTTAAGAGAT…	UP	1	2.75	3.99	9.06	10.29		1.87	3.06	8.72	9.94		6.21
TraesCS1A02G439300	TGCCAAAAAAAAAGGTGGAGACGGGGGACAAATGTGTGTGAGTGTATATATTGTGATTTTTTAGGAGATATATATATTGCCCTAATAAAAGGAAAAAAAGAACTCATCAAAAGTTCTCACTGGACCCCGCTAAAAAAAGAAACAAGGAATTGGACCTTTGGTCGGTGAGTGGGTTTCATTCTCATAGATGGGCTGGGCCTGCTGGCCATGCTACAATATACTACTACTAGTGCGCGGCCCCCTTCGGCTGGAAGATAGAGACAGAGAGCACAAAGCGTCCTCTTCTTCTCGGCGGCGGCGGCGAAAGGCGAACGAGCGAGGAACCCTAACCCTAACCAGTTCCGATCCGCAAGGCCTGCGTCGATGGCGGCTTCCCTCCGCGCGGCGGCGACGAGGATG…	UP	1	2.05	2.07	2.12	2.13	1	2.46	2.22	2.34	2.12		2.18875
TraesCS1B02G422800	ATGGTTTTGATATCCGTCCCCGTCGGCCCTTGTCCTTGTTATGATTCGGATGTGGAGGTATGTGAGCCAGAAATTCCAACCGACCCTATTGTCGAGAGGTTAAATTTAGTTGAAAGAGAAAACGAGTACTTGAAAGAAAAATTGAAAAGAATTGAGGGGGAGAAGATGGAATTGGAGTTGCATGTTGCCGATGTCGTCGATGATCACAAGATCAAGAAGGAGAAAATGCGCTTGAAGATTAGAAAGATTAGAAAATATGCCATCGATAGTGAGGCTTGGTATCATTATGCTGTTGGATCAATTATTACCTTAGTTGCGATCTTGATCGCATTTGTTGTTGCATTTAAATGCTTTAGCTAG	UP	1	5.67	5.73	5.12	5.16	1	4.31	3.85	5.13	4.76		4.96625
TraesCS1B02G422900	AGGAAGAGGCCCCTGCTTCACCTTCACCTCGTCTGACGCTGGTTCACGCCTTCCATGCGTTATTGAGGGAGGGAGAGGAGAGCGCATGCATCGCGTGAGTAACCCGGAGATGGGGATGCCCCGAAGATCCGCCTCCCTCTTCGCCCTCGCCTTCTTCGCCCTGCTGCTCTCCACCTCCCTGGCAGGGAGACAGCGGCCGAGCTTCATAGTAGATCAGGAGTCTCCTGGTCAGCAAGGAGAGGTCCACCGGGACGAAGCTATGGCACAGCTGGTGCACTCCCGGATGCTCAAGGACATGACGACCAGTGACTACGGCACCTACGACCCAACCCCGTCAATGCAGAAGCCCCACTTCAAGCTCATACCCAACTGAACACACCCTGGCTATACGTGATATGA…	UP	1	6.1	6.28	8.22	8.4	1	5.66	5.7	7.64	7.7		6.9625
TraesCS1B02G423000	GTTAAAAAAAAACAAACAGGTCCACTCTCCTGTGTCGGCATCGCAGCCCCCTCTCCGCCGGCGACTGCGCCGGCTACCCCCGCCAGCGACCACTGACTCCCGGGAAACCCAGATCCGCTCAAAGGCACTCACTCTCCTCCACCGCATCGACCCGCCGGAAGAAACGAGTGCGGCCGGCGACCTGAGCCTCCTCGCCCCGGCAGCGGCGAGCCTTCTTTCCCCCTCCCCCGATTCGAACGAGCTGAGGAGACTCCAATACTCTGATAATGGATGCTTCCGAGGAGATTTCCCAGCGGCTACGTCCGGAGAAGAAACCGTGTGCGGATGGCGAGTCGCAGCAGCATTCGCCGCCGGCATCCATGGTGCCGGTATCCAAGGTGCTCGACGACGACAACCTCC…	UP	1	2.75	3	2.49	2.74	1	2.91	3.03	2.55	2.72		2.77375
TraesCS1B02G462100	ATGGCAGGGCAGGACCCAGTGGCCATCTTCGGCGCCTTCATGGACTTCGTCAGCGCCGACCTCTGCTTCATCATCTACGGCCACGACCCCTTTGCCGTCGGCATCATCCGGCACCTCGGAATGCAAATTAAATGTGTTCATGGAGTGGGGTGTAATTGTGATTTGTGCAATGGGTTCAGAGTGGAAGGGGCTGTCATTCTTGTTTAG	UP	1	6.46	6.39	6.47	6.39		5.97	5.73	6.02	5.78		6.15125
TraesCS1D02G040100	ACCCAGACGGCCACACCTCTGCTGGTGCCGGGGGAGCCAACACCAACACCAAGAAGCGGCGGGCGGAGAGGGGAGAGGAGAGGAGAGGGGAGCGCTAGCGGCGGAAATGGCGGCGGCGCCGCCCAAGGCCTGGAAGGCGGAGTACGCCAAGTCCGGGCGGTCCTCCTGCAAGTCCTGCAAGTCCCCCATTGCCAAGGACGCGCTCCGCCTCGGCAAGATGGTCCAGGCCACCCAGTTCGACGGCTTCATGCCCATGTGGAACCATGCCAAATGCATCCTCAACAAGAAAAACCAGATAAAATCTGTTGATGATGTTGAAGGAATAGATGCACTTAGGTGGGATGACCAAGAGAAGATAAGAAACTATGCTGCAAATTCCTCGACTACTTCAACTGCAAC…	UP	1	3.77	2.04	4.21	2.47		2.49	1.5	3.13	2.16		2.72125
TraesCS1D02G136600	ATGGCAGATCCAGTAGCGGATCCAGCTGCTCTGCCAATCGTGCCTTGTCCGGATTGCGGCAGGAACGTGGTGACCTACGTTGCTAGGCGTGGGCAGAACGCCGGTCAGCGTTTCTACAAGTGCCGGAATCACAACCCTTCAGCGGGCGGATGCGATTTCTACAGGTGGCAGCAAGGCTATGTGGCGCATCTCGCCAATCTTGAAGGAGGAGAAGCTGCTGTGGGTCAAATCGGTCCGGGTCAGACGCAGGGTGGGCAAGCGGTCCAAGCTCAAGTTGTGCAGGCGCTTCACGGCCAGCCGGTGCAGCAAAATGGGCCGCCGGAGGCGTCGCAGGCTGCATCGTTTGCAAGTGCTGTCGCAGGATATATGCTCGCGGCTGCTCCAGTTGCCGGTCGGCAG…	UP	1	6.92	3.65	8.42	5.13		4.69	1.08	9.05	5.36		5.5375
TraesCS2A02G132300	CAAAGACTATAAATAGTCCCCAAACCCATGTAATTTCTCAAGCTTTTGTAGTTTGATAGTGTATACACTTGCTCTGAGACTCCAAAATATTATGGCGAATGACTCCTTGACAAGGGCACAGATAGTTGGAGATGTTCTAGACCCATTTGTTAGCTCGGTGCCTCTAACTGTGATGTATGATGGGAGGCCTGTGTTCAATGGCATGGAGTTTCGCTCACCAGCAGTCTCTCTGAAACCCAGCGTTGAGATAGGCGGTGATGATTTCCGTGTGGCCTATACTCTAGTTATGGTGGATCCTGATGCGCCTAATCCCAGCAACCCAACCCTGAGGGAGTACCTGCACTGGATGGTGACTGATGTCCCATCATCAACAAACGATAGCTTTGGAAAAGAGATCGT…	UP	1	4.06	4.89	2.62	3.44		1.3	1.11	1.55	1.36		2.54125
TraesCS2A02G141000	ATGCGGCGGCGGTTCATCAATCTGGTGATGAAGGATTACGCCGTCGACGGCTCCTACTGGCTGAGCCGCATGAGGCCCCAGGAAAACCTCTTCTACGCCTCCACGGCGGAAGCCATGACGGCGCAGGCGCAGCAGCTGCCCCCGCCGGCGGCCAGATTCAAGTCATCCTGCACGGACTGCCTGACGCTCGACTTCATGCCTTTCTACGGGCGAGACAGCCCCAGCGAGGGCAGGATCGTCGCGCTCGACTCGACCGGGCACACCGTCCTCTACGACGCCGACGCCGACCCTTGCTCTGTCGAGGCGCTGCCCCGCGTTAACTCGTCTAACTGGCGAACTCCCATCTCCCTGTACGTCACCGGCGCCAACGCCAACGCGGCAGCTCGGGACTCCGGCGGC…	UP	1	3.51	4.2	2.05	2.74	1	2.54	3.15	2.5	3.15		2.98
TraesCS2A02G144500	CCGCTCTCCTCCCTTCCCTTCCTTCCCTGTTTGCCAGCCGAGGAGACAGGGAGCACGAGGAGAGCGAAGACCGCGCAGAGCAGAGAGACCAGAGAGAGAGAGAGATAAACCTCCCTCCCATTTTTATTGCACCAAAAACCCACCGCGAAAGTCTCTCCAGATTCGCTCCACGTTCCCCGCGACGCTCCCCCCTCGCCGAATCGAGCCCCCAATGCGCGCGCCAGCAGCGCGGGCGGGTGCTGCGAGTGCGAGATCCGGGAGCGCCGTTTGACCTGGGCAGAGCAGACGGCTCCGACTCCGACTCCGAGCGCCGCCGCATTCGGGCGAGGGTTGGCGCTCTGGTCTGTAGTCCTGAGTTTAGTGGGTGATCCTGTACGATCTTGCGATGATTATAACTGC…	UP	1	1.99	2.08	2.46	2.55		0.91	0.7	2.21	1.98		1.86
TraesCS2A02G467200	GGCTTGCCTCTGATATTAGCCAATGTTCCTCTGAGCTCCCAAATTTATTTATTTTTGCATACTTTCGGCCAATTGCATCCAGCACTTTCAGGCGGGTTTGTATTCTGACTTCTGGGCACTGGAAAGTAGCGTATATGCCATGGCATTTGGGCCTGTGTGCTGTATAGAAACAGTACTCGCGATGGGAGACTAATAACAACACCGCTTCTCTGGTCTCTCTGGCCTCACTCTCAGTCCATGTTAAGCTTTGTGGAGTAATTTGTGAGTTGCACGCTCACGCTGGTCATGGCCAAGGCCCAGGTCGTCGCCCGGATCACCGTCGAGGTCGCGCCGTCCATCATCAGGCGCCGCCGGCGCGGAATCCCGTTGACGGTGCTGGACACGATAGCCGAGGAGGAG…	UP		2.53	2.19	7.41	7.05	1	2.33	3.56	4.12	5.28		4.30875
TraesCS2A02G543800	TTTCGCCGTCATTTCACGGAAAGGAAGGAGATAGCGGCTGCGTCGGCGCCGAATTCCTTGCCGGCGTGGCCGCGCCGGCAATTCGGGATGCTCGACGGCGATGTTGCGTCCGGCGTCGATCTCCCCCGCTGTGCTCGTTGAGTATGTGGTGCCGCCGTCCTTGAAGGCAGACGTCCTGGCCATGGTGATGGGGGCTGCGTGGGCCGTTGCCACTGATGGCAGGCACGGTGTCCGGGAAACGGCGGCTGCTCGCGCTACGGTGACGGCCGGCCCGGAGACGGCCTCCGCGCGGAAGACGGAGGCTGAGCGGTTTCTGTGTGCTGGAGTTTGCTCCGGCGGCGTGGAGAGGAGCTGCAGCCGGCGCATCGCAAAGGGATGGAGGCCCCCTTCTCCCATCCC…	UP	1	4.69	4.79	2.08	2.17		3.1	3.75	1.58	2.26		3.0525
TraesCS2B02G104900	CCCCGATCTAGTCCCCGTATTATTTAAGAAGAAGCGGATCGTGGCAGGTTGATCATCAATCTCGCCGGCCGCTTTTGTCCACCGCCACCGTAGCTCACTAATTAACGCGAGATTTTAGTAGGATCTGTATACACAGTGATGTCGCCGAGCCGCGCGCTGGCCGAGTCTCTGCCGTGCCTCGCCTTCCACCACGGCGCGGGCCGACCCACGCCGATCTTCGACGTCTCGGAGAAGAAGCCAATCGCCGCGACATCGACGAGCTGAATGCCAAGGAGATCTGCCCAGCCACGCACGGCTACATGCTGGCCAGGTGCCCCGCCTCCGCGTCCACCTTCCTGTGGAGTCCCCAGAACCGCGGTGGCAAGATCGAGCTGTCGCCGTTGCCGATCGAGCAGGACC…	UP	1	4.95	4.68	4.37	4.09		6.15	5.48	2.76	2.08		4.32
TraesCS2B02G154800	AAGCTTTTGTAGTTCAATAGTGTATACACTTGCTCTGAGACTCCAAAATATTATGGCGAATGACTCCTTGACAAGGGCACAGATAGTTGGAGATGTTCTAGACCCATTTGTTAGCTTGGTGCCTCTAACTGTGATGTATGATGGGAGGCCTGTGTTCAATGGCATGGAGTTTCGCTCACCAGCAGTCTCTCTGAAACCCAGCGTTGAGATAGGCGGTGATGATTTTCGTGTGGCCTATACTCTAGTTATGGTGGATCCTGATGCGCCTAATCCCAGCAACCCAACCCTGAGGGAGTACCTGCACTGGATGGTGACTGATGTCCCATCATCAACAAATGATAGCTTTGGAAAAGAGATCGTGCCATACGAGAGCCCAAGCCCTACCATGGGCATCCACCG…	UP	1	3.74	4.37	2.3	2.92		1.69	1.71	1.41	1.44		2.4475
TraesCS2B02G165500	AGAGACTAGGAGAACAGAGGAACAGAGCCGCGCCGGCTGACGGCCTCGTGGAGGAGCTCGGGTACCTGCGCCTGCCCGCTGATGGAATGGCCGTGGCCGCACGCCGAGACGCGGATGCCGCGGGCCGACCCGTACGCCGGTCGGACCAGCGCGGTGGCATCGCCTGCCCCGCTCCAGCAGAACCAGGAGCTCTCCGATGAATAAAAGCGCCTGCGGCGGGAGCAGCGGCTCCAACTCGATTCGTTCGCCTCCCTCCCCGATCCCCAGATCCAATCCAGGACACGCCATCGATGGCGGCGAAGGTGCTCCAGCTCCGTAGCTCCGACGGCAAGGTGCTCGTCGCTCCGGCGTGGGACTATCGCCCGGCCACCGCCCAAGCCCTCCCGCTGGAGATGCGGG…	UP	1	3.41	3.66	3.44	3.68	1	3.67	3.68	3.76	3.8		3.6375
TraesCS2B02G167400	CAGCGTTGTTCTTCGCGAACAAAGCATGAAGATAGGCTCAGCATGCTGACTGATGACATATTATTATCTATCTTGGTGAGAGTTGACACAGCCACGGCAACACGAACTAGCGTGTTGTCAAAGCGGTGGAGAGATTTGCCATGGTTGCTTCCTGTGCTCAACCTTCGTGTCTGGAATTTTCTGCCCCATTCATGCCCGGAACCCATTGCAGCACATCACATGGATCAAGCAATGTCACGTCTAACCAAAGCAACTAGGAGTTTCTTGGCTGACCCAAACAGCAAATCCACCATCATCAAAAGGCTAAGCCTTCAGCTCTATGTGACCGGCGATTACGCACTTGAGATTGGCTCACTGGCTCGCGACACGATTGATTGCGGGGTAGTAAAAAACCTGTGC…	UP	1	3.51	3.44	6.89	6.81		2.2	1.62	7.23	6.68		4.7975
TraesCS2B02G167600	ACGTACACGCAGCCTCTCCACCCGGCCGTCGTCTCGCTCGCTGCAATTCTCGCCTCCGCATCGCCCCGTCCCCAAATCCTAAACCCTAGCGAATCGGGGGCCCGAAGCCCGCCCCGCTGCGACGATGCCGTCGGCCGCCGCGGGTCCGGTGGAGGTGGCGCCGCCGGCGAAGGCGGCCGCGCTCCCGTTCGCCGGGATCTCGCCGGACCTCTACCCGACGGAGGACGACCTGCCCTACGAGGAGGAGATCCTGCGGGAGCCCTTCAAGCTCAAGGGGTGGTGGCGCTACCTCGTCGCCCGCGCCGCCGCGCCCTTCGCCAAGCGCGCCGTCATCTACGAGCGCGCGCTCAAGGCGCTCCCCGGCAGCTACAAGCTCTGGCACGCCTACCTCCGCGAGCG…	UP	1	2.1	2.25	2.59	2.73		1.4	1.47	2.28	2.37		2.14875
TraesCS2B02G168000	GTAGGGTACTGCACTAAAAGATGGATGTCTACTAGGTTGGAGAGGAAGGCCCAAGTGAAGCGGCGACCGGAGGAATGGCGACGACACTCGCGGGCCGCCGCCTGCTCCTCCTGCGGCGATGCGCGGCCGGGCGGCGGCTGCTCGGCACGGCGGCGGAGGCGTCTCCGGGCGGGGAGGAGGCGGGCGGCGAGGCGATCTACGTGAGGAAGCCCTCGTCCTCGTCGACGCGGGACGAGACCTCGGTGTCCATGCCCATGTCCTTCATGACGGGGTCCGTGGTGGGGAAGCGGTTCTACCGCGACGCCACCGTGCGCCGCGCAGACGACGGGAACGGGTGGACCGTCATGCTCGACTACCGCACCCTCAAGACGCCGGCTAAGCGGCCGCTCAAGCTGCACT…	UP	1	2.48	2.71	3.92	4.14		1.87	1.67	3.29	3.12		2.9
TraesCS2B02G168300	GCGACCTGCGGGTCGCTCACACTGCCGGCTGGAAAATCCGAGAGAAGATAAGGAGGGTCCAGCGAGCGAGCAGCTAGGAGTAGTAGCAGAGGCAATGCCACTGCGGTGTTTGGCTATCTGGGACCTGCTAGTCGCTGCATGACACGGACGTTGTCTTTGTCACTATAGTCACACAAACACCGGCAGAAAAATCGATAAAGGCAGAGGCCACCGAGCTAGCCACCCAGCGCAGCAGAGAGAATGTCCGGCAAGGAGCTCCGGGCGCGCGTGGGGGCGATGCCGTGGGCGGTGCGGCTCCAGCTGCGCGCGCTCGAGGCCGCCGTCGACGCCACCCAGCGCCGGGACGGCACCGTCAACCGCTTCCTCTTTTCGCTGCTCGTGGACCGCCAGGCGCCCGCC…	UP		3.16	0.22	7.73	4.79	1	3.26	3.01	5.53	5.28		4.1225
TraesCS2B02G169300	GGAGCAAGCAAGCAAGCAAATTGAAAACCAGAGCGGGTCACGGACTCACGGGGGGCCCGCCGAGCCCCACCGCAGCTCCCGCGCCCCCGCCCGCGCCACGTGACCTCGCCTGGCCGCCACCGCCCGCCACGTTCCTCCGCCGCCGCCTCCCGAGAGCGGCCGGTGTCCGCCTGGTGGCACATCCGCTGCGCCAGAGGCGACAGCAGAGGCTTCGGCTGCCGCGTCTGTCTCGTTGGCTTTATTTTAGCCCCCGTCCCTCCCCACCTTTTGCCTCCTCGCCCCCACCGCACCGGCTCCTGTCGTGTCCCCTGCAGAGCACGCGCGCGCGCGTTTCTTCCATTCCGCGCGCTCGCCGGCGGAGGCTTCCATGGATATAACGGAGGTGACGGTGGTGCACCA…	UP	1	4.3	4.12	5.71	5.53	1	2.43	2.54	3.23	3.36		3.9025
TraesCS2B02G169500	CAGATACATACCGAGAGAAAATGCAGATTACTGGTGTGGTCAAGTGGTTCAACGAAACCAAGGGGTTCGGCTTCATCACCCCCGACGACGGCAGCAAGGACGTCTTCGTCCACTTCACCGCAATCCAATCCCATGGCTTCAAGACCCTCGCCGAGGGCCAGCGTGTCGAATTCGAAATTCAAGACGGCCAAAAAGGCCCGTCCGCCGTCAATGTCAAGCCCCTAGAGGTAGAGGAGGATAAGAGGATTTCGAGCAAATTGTAAGAGGATGCTCCACCCATCCACCCGCGTCGATGTTACATCAAGTCTACAGGGGTTAACTGCTGCTCCGTTCGGGTTTGCAAGGAATGTGGATTTTGTTTGAGTCAATTCTTTTTTACTTTTTTAAAAAGTTTATAC	UP		4.31	6.89	4.33	6.89	1	7.46	8.23	7.5	8.29		6.7375
TraesCS2B02G169600	ACCCCCAAGCAGAGCGAACAGGTTGAGATCTGGAGAGAGAAGAGACTACAGATACATACTGAGAGAAAATGCCTGCGCTTACTGGTCAGGTGAAGTGGTTCAACGAATCCAAGGGGTTCGGCTTCATCACCCCCTCGGACGGCAGCAATGATGTCTTCGTCCACTTCTCGGCAATCACTGGCCCCGGCTTCAAGACCCTCGCCGAGGGCCAGAATGTCGAATTCACCATCGAAAACGGCACAAAAGGCCCGACCGCCGCCAATGTCAAGGCCATATAGGAGGAGAAGCAATATCGGCATCCTTTTGTAATTTGCTCCACCCATCCACCCGGCCGAGCAAATGGAGTCCAAGAGTATGCTGCTTTCGGAAGGATTGCTATTTGTTTGTGTTCTATTCTCA…	UP		4.5	-	4.52	-	1	7.08	6.75	7.11	6.8		6.12667
TraesCS2B02G173500	AGTCCAGCCACACAATAGTTGTTGCAGATAGCGAATACAATCACGAACAGCGGCAGAGATAGAGATGGTCAAGCTCGCCGCCCTCGCCTTGCTCGCGCTGCTGGGGTCCGTGGCGTGCCAAGGTGACAATGGTTCACCCGCGGACTCACCGGCGGCGTACCCGCCTAGCCGAAGCGTGCCTCCAAGCTCGGCTCCGGCGAGCCCGAGCACTCCAGCTGCGAGCCCCAGCCAGCCCATGCCGAGCCCGATTGTGTTGAGCCCGAGCCCGACCCCGCTCGCTCAGCCTCCTAGCCGCGGCCTAGGCGCACCGAGCCAAAGCCCGCCGGTATATCCACCAAGCGTGAGCCAACCCGCCTTTCCTCCGTCTGGTTCTTCCAGTGCCCCGAGCGCAAGCTCACC…	UP		3.89	1.13	5.49	2.71	1	2.81	2.27	5.08	4.56		3.4925
TraesCS2B02G415700	ATCCACCGCTCGAACTGTCTTGCGAAAATTTCACGCGCGCTCAGCACAAGTAGCAGTTTCAGTTTCAGAGCTCCGCTTCAGTTAGCCACCATGCCTGCCCTCGCCAAGCCCGCCGCCGCGGCACCGAAGCCGAAGCCCTCCGCCGCCAAGCCGAAGAAGGATGCCGCCGGCCCTTCCCACCCGGCCTACTTCGAGATGATCAAGGAGGCGATCGCGGCGCTCAAGGACAGGACCGGGTCCAGCTCGGTCGCCATCGGCAAGTACATCGAGGAGAAGCACGGCAAGTCCCTCCCGGCCAACTTCAAGTAGATGCTCTCCGTCCAGCTCCGGTCGTTCGCCTCCAAGGGCAAGCTCGTCAAGGTCAAGGCCTCCTACAAGCTCTCAGACGCCGCCAAGAAG…	UP	1	4.95	2.01	6.83	3.86		2.05	0.46	3	1.44		3.075
TraesCS2B02G470100	GAGGGGAACGACGAGTGGGTCCCGCATATACCAGGCGCCGCTCCCCCCAAATCGAGGGCAATCCTCGCGTTTGTTCCCCAAAATCCCTAGCGAATCTCTCTGCTTCGTCCTGCATCCAGCGCAATGGAACGGAAGGAGGTCATGGACCTCGGCAGCGGCGAGCCCAAGGAGATCATGGACCTCATCAGCGGCAAGCCGATGGAGACCATAGGCCTCGGCAGCGGCGAGCTCGAGGACTATCCCTTCGTGAGGCGGCTCCGCAACCGGCGGCTCCTCGTCTACCTCTGGCTCCAGGGCTTCGACGCTGCTTACGATAGGCTGCATTTGCGGCAGCTGGTGGTCTGGGGCCGGTGGAGCGAAGCCCTCGACTACATAAGTCGCTTCCTGCCGCCGGTGCTC…	UP	1	10.1	10.34	10.11	10.34	1	9.34	9.42	9.38	9.47		9.8125
TraesCS2B02G470200	GAGGGCAATCCTCGCGTTTGTTCCCCAAAATCCCTAGCGAGTCTCTCTGCTTCATCCTGCATCCAGCGCAATGGAACGGAAAGAGGTCATGGACCTCGGCAGCGGCGAGCCCAAGGAGATCATGGACCTCATCAGCGGCAAGCCGATGGAGACCATAGGCCTCGGCAGCGGCAAGGTCGAGGACTATCCCTCCGTGAGGCGGCTCCGCAACCGGCGGCTCCTCCTCTACCTCCGGCTCCAGGGCTTCGACACTGCCTACGATAGCGTTGTGCGCGAGTCGGGTGTGCAGATGAGCAAGCTACATCTGCGGCAGCTGCTGATCTGGGGCCGGTGGAGCGAAGCCCTCAACTACATCAGGCGCTTCCTGCCGCCGGCGTCCAAAGACCGTGGCCGCGAGGC…	UP	1	10.91	9.76	9.07	7.91	1	10	8.75	10.03	8.81		9.405
TraesCS2B02G470400	CCGCCAAGTGATAGATCCCCCACCCTGCCACGTGTCCAGCGCGCTGTGCGAGAAGCCGGCGGAAAGCAGGAGAAGCCGCCGAGTTCATCGCCTCCTCTGCAGAGGCAGTTCCCCTTTCATTTCCTCCGCACCCACCTGCTCGGCGGCGATGGCTGCTCCCTCCGCGGCCCTCTCCATCTCCGGTGCGGCGCATACCAGTGCATTTGGCTGCAAGCCGAAGAAGCTGATCTCAAACAGAAATTACTTGCAGCTAGCAGCTCCCTCAAATTCCCAAAATGCAAATCTTTATGGAAAGTTAACCGTCTGCAGAGCTGAAAGTGAAGATTCTAAAGGTGGGGGAGGATTCTTGACTGGATTTCTCATAGGGGGAGCAGTCTTTGGAACACTGGGTTATGTCTT…	UP	1	3.31	3.28	3.7	3.66	1	3.01	2.8	3.8	3.61		3.39625
TraesCS2B02G472000	GCTGAAAACAACGCACGCACGCACGCCGCTTTCCTTGTCCCGCTCGACTGCTCCGCCGCCGCCGGAGCTCCGCCCTCCCGTCCGCCGGTCGTCCCCAGCCCCCCTGTCGACCCTCCACAGCTCGATCCCATCCCTCTCTACCATATCCTCCGCGCGGCCCCTTCCCGCCCGGCCTTATCCTGCATCGCCGCCGTCCTTGGAAGCGATGGCGGCGGCGGCGGCAGGAGTCGCTGGGGAGTCGTCGGGGACGAAGACGAAGAAGCTTAAGATTGCTGTCATCCACCCCGACCTTGGAATCGGTGGTGCTGAGAGATTGATAGTTGACGCGGCATGTCAGCTTGCTGCCCATGGGCACGATGTTCATGTTTTCACATCACACCATGACAGAAATCGGTGCTT…	UP	1	2.21	2.5	2.05	2.33	1	2.11	2.23	2.29	2.42		2.2675
TraesCS2B02G472100	ATGCCCGCAACTTGCCCGGCGACGCGGGACGACACCGCGTGCGTTTCCTTCCTGCTATTTGACTCCAGCTCACGTCCGACTCCGCACGCTCCCGTCCGCGAACCAGCGCGAGGTCCCTGGACCGGGGGCGATCCGCAGCTGTCCACGGGGGAACGGACGGCCGATGCGGCTCCGGTCCACCGGGCCCTCGTGGGGAGAAACGCCCACGGCTATAAAGGCAAGCGGCCGCGCCCCGTCAGCTCATCCGGTTGGTCGGTCTCCCTCCCTCCCTCCCTATCGTCTGTTTCCTTCGGCCGAAAAGCTCCCCGTTCCCTGCCCCTGCTCCGCCCCTCGTCCCCAGCCTCCGCTCCGCTCTTGGTAATTGGATACATGGCCTCACCCGCCACACCGACACAGTCC…	UP	1	10.13	9.69	12.36	11.91	1	11.74	11.79	13.6	13.65		11.8588
TraesCS2B02G472400	CCAGTCTCCAGCATCAGACTCCTCGCAGACCTGCTAGTGCTCGCCCGATGGCTCGCCTCCTGCGCACCTCCCTCGTCGCGCCCTCGCCGGCCGGCGCCGCGCTCCACGAGCGCTCTCTCCCGCTCACCTACCTAGACGCGCTGTGGCTCCACGCCACGCCCGTCGAGCGCGTCTTCTTCTACCCCAACGCCACCAGCGACGTCCTCTCCAACCTCACGGACTCCTTGTCCAATGCACTCGCCGCATTTTACCCTCTTGCCGGCCGCCTCCGCCTCACCCCCGGCGCGCACAACCGCTACGAGCTCCACTGCCAGCCGGGCGACGGCGTCACCTTCACCGTCGCCGAGTACCACCACGTCGGCTTCGACGAGCTTGCCACGGACGAACCTACGGAGGTTG…	UP	1	6.98	6.21	6.03	5.25		5.74	4.75	5.78	4.8		5.6925
TraesCS2B02G472800	ATGGGACGGAAAGAGTACAAATATACTAAAATCTGCACAATTCAGTTGAATAGCCACCGCACCCTAAGCAGTTTGCCATACCAAATTGATGATTCTCCTTACCAAGCAAGCACCAAATCGATACGACATGGACATGCATGCAGATCCACTATGCATGGTGCACCAGACCAGAGCAGCCGGGTGAAAACCGCACCGCATTTCTTTTCTGTCACGGCGAGGCGTGCTCTGCATTACACGCCAAAGCTGCGGCCATCAGGGCCAAGGGTCTCTCCGCCTCCTCCGTATATCACCGTCGCCACCTCTCCCTCCCTCCCTCCCTCCCTCGTTCCCTTCTCTCCCTCTCTCTCTCTCTCACTCGCATTTGCCACAGACCCTCACTGCGCCATGGACGAAGGAGGA…	UP	1	4.03	3.86	4.91	4.73	1	4.34	4.14	4.84	4.65		4.4375
TraesCS2B02G474600	CTACACAGCCCATACATGCCAAACAATCGTGATTCGAACCGAGGCGCGCGCATCATCACGGGCCAACCAAGCAAAGCCGCCACTACACTAGCTTTCCTAGGAGCTAGTAGTCCCATGGCCATGGCCAGATCAACTGTGCTTCCATGCCTCTTGCTGCTAGCCATCGTGTCCCTTGCCGCCGCGGACGGCGGCGGAAACAACCCCACCGAGTCTGCCGGGCAGGTCCGCCTGAGCTGCGGCGCGTCCGCCTCGGCCACCGACTCCGACGGCCGTGCGTGGGACGGTGACTCAGCGTCCAAGTTCTTGCCGTCGACGAGCGCCGGCGTCGCGGCCCGAGCGTCGTATCAAGACCCATCGCTGCCTTCTTCCGTGCCTTACGTGACGGCGCGCGTGTTCGCG…	UP		2.52	1.65	4.13	3.24	1	3.62	3.97	3.29	3.67		3.26125
TraesCS2B02G474800	ACAGCAAACACTCATCCTCCCACTCCCGGCGCACCAAAGACAACGACTCACTGCTAAGTTAGCTACACACACGAGCACAGGATGGCCTGCGCCTTCTTCTTCGACGCTGAGCCGGTCGGCGAGCTCGGCGTGCACGCGCTGGACGCGTGCGCGCTCTGCACCAAGCCGCTGGCGCAGGACAGCGACATCTTCATGTACAGAGGGGACACGCCCTTCTGCAGCGACGAGTGCCGCCATGAACAAATGCAGCTGGACGCCGCCTGCGCCAGGCAGGCAGCCAGGGCGGCCGCCCGGAGGCAGAAGCAGTTCTCTTCAGGAACGGAGGCCGGGCGTGCACGGCGGGAGTCATGGGAGGTGTCCGTCGCGAGCTAACCGGTGACAGGGCCAAGCTGCCTACGC…	UP	1	7.76	7.41	7.77	7.41	1	5.52	5.65	7.89	8.06		7.18375
TraesCS2B02G475200	GGCATGCCGGACTTCGTCCATGGTTAGCCCCATACCGCGCACCGGACCATGGTTTGCAGCCCGCCAGTGCACCAATAATGGCTTTCCCGTGCTCCGTGCCCCCAATATATACCCGCCCTCCCGCATCGCACCGCTGCACCAAACTCACCCACCTTCGCCCATTTCTGAAGCTCAAGCGCGAGCCTGCCACAAGGAGCATCTCTCCCCAGCCATATAGCGATACCATGGCGGCATCGGTGACCTGCGCCTTCTTCTTCGACGCCGAGCTGCTCGCCGAGCCCGGCATGCCGGCGATGGACGCGTGCGCGCTCTGCGCCAAGCCGCTGGCGCGCGACAGCGACGTCTTCATGTACAGAGGGGACACGCCCTTCTGCAGCGAGGAGTGCCGGCACGAGCAGA…	UP	1	2.86	5.37	2.82	5.32	1	3.29	5.59	2.44	4.78		4.05875
TraesCS2B02G475700	ACAACTCGCTCGATCTCCTCTTCCTCCCTCTCCTCGCACCACCAACCTAACCTCTGCTCAGCATTTTGCTCCAAAATCACCTACACACACATACCATGGTGGCATAGGTGGCCTGCTCCTTCTTCTTCGACGACGAACTGCTCGGCGAGCCCGGCATGCCGGCGATGGACGCGTGCGCGCTCTGCGCCAAGCCGCTGGCGCGCGACCGCGACGTCTTCATATACAGAGGGGACACGCCCTACTGCAGCGAGGAGTGCGGCCACGAGCAGATGCACCTCGACGCCGTCTGCGCCAAGCAGGCCGCTCGGAGGCAGCAGCGGTTCTCGGCGGGGACGGAGTCCCACCGTGGGCAGCGCCAGTCCAGGAAGGTGTCCGTCGCGAGCTAGCTGGCCGGAGCGC…	UP		5.18	8.7	5.19	8.7	1	6.02	8.19	6.06	8.25		7.03625
TraesCS2B02G475800	ACCCAACTCGCTCGCTATCCTTTTCCTCCCTCTTCTCGCAACACCAAAAGCAGCAACCAAGCGCACCACCAAGCTCAGCTCTGCTCAGCATTTTGCTGCAAAGACACCTACACACACATACCAATATACCATGGCGCCATCGGTGGCTTGCTCCTTCTTCTTCGACAACGAGCAGATCGGCGAGCCCGGCATGCCGGCGATGGACGCGTGCGCGCTCTGCGCCAAGCCGCTGGCGCGCGACATCGACATCTTCATGTACAGAGGGGACACGCCCTACTGCAGCGAGGAGTGCCGACACGAGCAGATGCACCTCGACGCCGTCTGCGTCAAGCAGGCCGCGCGGAGGCAGCAGCGGTTCTCGGCGGGGACGGAGGTCCACCGTGGACAGCGGCAGTCCAG…	UP	1	8.73	10.72	8.75	10.72	1	9.05	10.18	9.09	10.23		9.68375
TraesCS2B02G476300	ATGGCGCCATCAGTGGCCTGCTCCTTCTTCTTCGACAACGAGCTGATCGGCGAGCCCGGCATGCCGGCGATGGACGCGTGCGCGCTCTGCGCCAAGCCACTGGCGCGTGACCGCGACGTCTTCATGTACAGAGGGGACACGCCCTTCTGCAGCGAGGAGTGCCGCCACGAGCAGATGCACCTCGATGCCGTCTGCGCCAAGCAGGCCACCCGGAGGCAGCAAAGATTCTCGGCGGAGACGGAGTCCAACCGTCACCGTGGGCAGAGGCAGTCCAGGAAGGTGTCGGTCGCGAGCTAA	UP	1	6.11	6.33	6.12	6.33	1	6.38	7.57	6.42	7.62		6.61
TraesCS2B02G476500	ATGGCGGCTTCAGCAGCTTGCTCCTTCTTCTTTGATGCGGAGCCACTCGGCGAGCCCGGCATGCCCGCGCTGGACGCGTGCGCGCTCTGCGCCAAGCCGCTGGCGCACGACAGCGACATCTTCATGTACAGAGGGGACACGCCCTTCTGCAGCGAGGAGTGTCGCGACGAGCAGATGCAGCTCGACGCTATCTGCTCTAGGCAGGCCGCCCGGAGGCAGCAGCGGTTCTCGTCGGGATCGGATGCCCGGCGCTGGCATCAAGAGTCCGGGAAGGTGTCCGTCGCGAGCTAG	UP	1	6.94	6.9	6.96	6.9	1	6.42	7.4	6.46	7.46		6.93
TraesCS2B02G476700	TCCCCCACTCCCTTCAGTCATTCCTACCTGAAAAGAAAGAGAAGCATTAGCAGTTTGCAGAAGAAACTACTCCATCGATCTCCATGGAAATCTACGGTGACCTCGAGGCCGGCTGCCTCAGCCACTCCGTCTCTCCCATCAAACCGACGTCCCCGCCGAGGAAGGCCGTGCCCGGCCGCCTCTTCTGCGACCCCTGCGACGACGCCGGCGAGCTCCTCGGCCACCACCACTACCTGGACATCTGCTTCAACTGCCGGAAGCTTCTCGCAGGAAACAAAGACATCTTCATGTACAGAGGTGACACGCCCTTCTGTAGCGAGGAGTGCAGGCAGGAGCAGATCGAGATCGACGAGGCGAGAGAGAAGCGCTCGAATCAGACCGGGAGGGCGGAGGAGCAGC…	UP	1	5.1	5.74	5.41	6.05	1	5.07	6.29	4.51	5.75		5.49
TraesCS2B02G476900	CTGTCTCCCCTTTAAACACCACCGATTCGCGCACCGTCCCTCTCGCCCGCCCGCCCGCGCACGCACCACACCGCACCACGGCGCCAGGACGAGCACGGGAGCGCCACCGGATCGAAGGATAAAGGCCCTCTCCTCCCCCCAGTCGCTGGATCCGGCCCTCGGGGGACCGATCCCTCCGCGCCGGCGATGGACTCCTCCTCCTCCTCCTCCGCCCACGGCAGCGGCGCCGGCGCCGGCCTGCTGGGCCGCGGCGGGGGCAAGGGCGGGAGCGGCACCGGCACCGGCAGCGGGAGCGGGAGCGGGATCGGCGGGGACAGCACGTCGACCATCGGCGGGGGCGGCGCGTCGGCGGATGCGTGGACCCGGCTCGTCAGCTCCGGCGTGGAGGACGACCTGGTG…	UP		1.71	2.48	2.26	3.02	1	3.47	3.75	3.3	3.61		2.95
TraesCS2B02G477300	TTTTCCTCAAAAGAAGATTTAATTCCATGTCAACCTCGTGGAAGATCTTTTCCCTTGCTCCTCGCACTCATGGGGATCCCGGTGGTTGAGTTCATCGCAGCAGCTTGCTTTTGTTTCCTTTCTTATTATGCTTCTTATACAGCTTCTGTTTGATAAGCATATCTTAAGATGAAGGGTCTCTTAATTTCTGAATCTTCAAAGGTAGCATCCGCTGATTTTTTGTCTTGGGGATGCTGCCTTCCCAACATTTCTTGTCAGGAGCCGTCCATTTCTGTTCACCTGTCCGTTGTTGAGCTGAAGCATGGACGCCTAAGAACACCTCAGTAGTCTTCTAGACTCGTCATGAAGTTCACACTCCATTTTTGGGTTCTTTTCTGTTGTCTGTATGCACTAAGCAAG…	UP	1	6.07	5.71	5.38	5.01	1	2.88	3.35	3.92	4.41		4.59125
TraesCS2B02G477600	CGCTACCACATTTCCCCTGCAAGCAATTCCTCAACCCCAACATATGCCACCACCACACCTCGTCTTCCATCCCATCCTCTGTTGCAGAGACGAGTAGCCATGCCCGATCGCAGCATGACCCTGCGGCTAGTCTTCGCGGCCACCCTCCTCCTCATCCTGTGCGGCAGCGGCAGCACCTGCAGCGCCCTGCGGTTCGCGTACCAGAGCTTCGACGCGGCCAGCGAGGTCGACTTCAGCTTCACCCCGGGCGCCACCATCTCCAACCGCTCCCTGCAGATCACGCCCAACGCCGGCGACATGACCCACCGGTCGGGGAGGGTCATGTACGCCAGGGAGACCCTGAAGCTCTGGAAAAACGGCGACCGCACCGCGCTCACCTCGTTCAAGACGGAGTTCGTG…	UP	1	3.83	3.79	4.42	4.37		2.16	1.82	4.19	3.84		3.5525
TraesCS2B02G477800	TAACGCTCAAAAAAAAAAAAAACTCCATCCCTGAGCACTCCCAGTCCCAGGCCATTAGCCTAGCTAGCTACCCCCTCCATGCGAGGGCAGAAATGGCGCCCGCCTCCGCCTCCTTCGCCGTCTCCCTCTCCGCCCCCATCCACTTAATCCCGCCCAGATGCTTCCGCGGGAGGCCTAGGCGGTCCCGCCCAATTAGGGCTTCGAGCGACACGAATGGCGCCCCGGACGGGGAGCGGAGGATCGGGGTTCTGGAGAGGAGGGTGGGGGATTTGAGGGCGCTTGTCGCCTCGCTGCCTCCTGCTGTCGTCTCGATCAGGAAAAACATTGGACTAAATTCCATTGCAGGCTTCAGTTTCGGCATTGCATTTTTGGCTGCTCTCGCAAGACAGGTCATCATAA…	UP	1	3.58	3.52	3.24	3.16	1	2.75	2.33	2.69	2.28		2.94375
TraesCS2B02G478500	ATGACAAAGCCCAATACCAGCAGCCTGTCGAACTTCTTCTGCATAGCTTGTGCAGCTGTTGTCATCCTAGGCAGAACCTGCAGTTGCTTGCAGTTCACTTACCCCAACTTCAACGCAAGCAACAGGGACGATTTCAGCTTCAGCCCTGACTCAGCAATCTCCAACAACTCCCTGCAGATCACGCCGAACGCCGGCAACATGAGCCACCGGTCAGGAAGAGTGGTCTACACAAGGGAAACCCTCAAGCTGTGGAACAGCAAGCGCACGGAGCTCACGTCGTTCAGGACAGAGTTCGTGCTCAACATCCTCCCACAGAATGGGACTGGAGAAGGTATGACCTTCATCCTCACAAATAATCCATCTTTGCCCAGCAACAGCAGCGGCCAGTGGCTGGGTGTG…	UP	1	7.22	6.02	7.23	6.03		5.25	4.98	5.29	5.04		5.8825
TraesCS2B02G478700	CACACGCCTCCTCATTTCCTCCTCTCATCTCTCCCTCCTCCGCTCCGCTCCTGCTCTGCTCTCATCGGCAAGCAGCACCTTGGAAGGAAAACAACAACAACAACAACAACAACGAAGATTAGGAGTTGTTGAAATTCGCTCTCTTCTCCGTCACAGCGAGATTTGGCTTCGCCGGTGCTTCGATTCTGAAGGATCTAAAGAGAGACATGGCTCGTTTTCAGGAAACCAAGCCGGATCTGCTGAATTCCGGCAGCGATACGCGGATGATGGCCGAGGCCCGCCTCCCCAAGGCGCGAAAGCCGTACATGATAACCAAGCAGCGGGAGAAATGGACCGAGGAGGAGCACAAGCTCTTCCTGGAAGCCATGCAGCTCCATGGCCGCGCCTGGCGCCGAATTC…	UP	1	3.7	2.4	3.44	2.14	1	3.47	4.06	3.26	3.87		3.2925
TraesCS2B02G478900	ACTGACAAAAAAGCCCAACTGCCGATGCCCCAACGCCTCTCTCTCTCTTGTTTTACCTTTTGCCGCAGCACCTCCGCCTGCAGCTGCAAGCCTGCAAGAGACACCCATCTCCTTTTTCTAACCATCGCCCCATGATTTTTGCCCCTTTTCTCGCTCTCTTTCATTCATCCTCCCTGCCCGCCCGCTGCTTGTTTTCATTCTAGCTTCTCCTTCAGTGGCTTCACTGCAACCTTTGGCATATGCTTGCTGTTCGACCGAGTCCCAGTTCTTGCCGTCTGCCTGCTTGATCTGCCCCTCAGCTTCCTTCTGCCTGCAATGGCCGGGAGCTTCGATGGGAGGATGCCGACAAGAGGTGTTGAGCAGGCCATTGTTGCTCTGAAGAAGGGCGCGCATCTGCTC…	UP	1	5.7	5.7	6.36	6.35	1	5.39	5.27	6.91	6.8		6.06
TraesCS2B02G479000	GGCGGCGCGCAGCACCTGTTCGACGGAACGCCGCTCCGGGGCGGGAAGCTTGGACCATGGCGAGCGGGGAGGACCGCATAAGCGCCCTCCCGGAGGACATCCTCCACCAGGTGCTCCGCCTCCTGCCGGCTCATGAGGTGGTGCGGACGTGCTTGCTCGCCCGGCGCTGGCGCGGCGTCTGGAGGTCTGTGCCCACCCTCTGCTTCACCGGGGCCAAGGGGTGGGGCAGCGCCGACAGGTTCGCCCAATTCGTGGACCACTTGCTCCACCTCAGGTGCGGGGGAGACGGCGCGCCTCTGGATTCCTGCGATTTTGATTTCGATTTCGACGGATTCATGCTGTTGCCCGCTAACGAGCGGCATGCGAGCATCTGGCTCTGGAAGGCCCTGCCTCGTGTCC…	UP	1	5.63	5.63	8.51	8.49	1	7.22	6.74	6.41	5.94		6.82125
TraesCS2B02G479100	CCCTCCCCCTTCCTCGTAGCCGTCTTCCTCCGTGTTCCCCGGGCGGCGGCGCACAACACCTGTTCGACGGAACGCCGCTCCGGGGCGGGAAGCTTCGACCATGGCGAGCGGGGAGGACCGCATAAGCGCCCTCCCGGAGGACATCCTCCACCAGGTGCTCCGCCTCCTGCCGGCTCATGAGGTGGTGCGGACGTGCTTGCTCGCCCGGCGCTGGCGCGGCGTCTGGAGGTCCGTGCCCACCCTCTGCTTCACCGGAGCCAAGGGGTGGGGCAGCGCCGACAGGTTCGCCCAATTCGTGGACCACTTGCTCCACCTCAGGTGCGGGGGCGACGGCCCGCCTCTGGATTCCTGCGATTTCGACTTCGATCACGACGGATTCATGCTGTGGCCCGCAAACAA…	UP	1	8.09	7.36	8.1	7.37	1	6.81	7.02	6.85	7.08		7.335
TraesCS2B02G479700	CCGCCGCCGCAAATGGAGGCGCTCCTCCGGTGGGCGGCTGAGCTGGGCGTATCCGACTCCCCGTCCGCGCCCACCACATCTACCACGACCTCCTCCTGCCTCGGCCGCTCCCTCGTCGTCGCTGATTTCCCTGCCGCGGGCGGGAGGGGCTTCGCGGCGGCTCGGGACCTCCGGCGCGGCGAGCTGGTGTTGCGCGTGCCCCGCGCTGCCCTGCTCACCAGCGACCGCGTCATGGCGGACGACCCCAGGATTGCTTCCTGCGTAGATGCCCATCGCCCGCGCCTCTCTAGCATCCAGAGACTGATCGTATGCTTATTGGCTGAGGTGGGAAAGGGGAAGAGTTCTGGCTGGTACCTCTATTTGTCTCAGCTGCCTACCTACTACACAATCTTGGCTACC…	UP		2.29	1.94	2.98	2.62	1	2.85	2.3	3.02	2.5		2.5625
TraesCS2B02G479800	CGGAAGGCAGCGCCGGACGGCGGCTCGTGGACGGCGAGCGCCTCGCAGTTGCCCGTGCTCTCTCGTCCATATCCGCCCTCTCTCGGACCGCGGCGGAAAGTTTTCTTTCTTTGCTGTTAGCGCATCACAGGGAAAATGGCAAGCAGAGCAGGTGGCGACGGCAAAGAACCCATAAATGAGCAAGTAGTTGCAAATACCTATGCCAACATGCGCACTGAAATGAACCAGCTCTACACCAAGATCACAGAGCTGGAAATGGAAGTCAGTGAGCACTCCCTTGTGATTGGCGCAATAGAGCCCCTGGACCCCACAAGGCGTTGCTACAGGATGATTGGCGGGGTCTTGGTTGAGAGGACCATCAGGGAAGTCTTGCCCGCCGTGCACCGCAACAAGGAGGGC…	UP	1	3.56	3.77	3.71	3.91	1	3.24	3.31	3.38	3.49		3.54625
TraesCS2B02G480100	ACCTGTATTCCAATCTGAGAATAAACCAGACAAACAATGATGTCACGGCACCTGCAATTGATGGCTGCATGATAAACAAAGTCAGATCCACCAGCCTCCCCACGGCAGCCCACAAGTTTGCTCCACCAACAACCTTCCAAGAAAAGTCGGGATTCTTCAAGGAATCGGCCATGGCCGACGCCGGAGCAGGCCGGCGCATCACCGTGAGGTCCGTCTCTTGCCGCGGGGTCAAGTCCTTTGTCCCCTTCCAGAAGCCGCCGCTCTACGCGGCCGTGTCCCTCGGCGGCCGCCGGGAGAAGACGCCCGCCGACCCGGACGGCGGCGAGAACCCGGACTGGGACGACGCCGTCTTCGCGTTCGACGTCGACGGCGCGGGCGCGGGAGTGGCCGGCGACGGCG…	UP	1	4.56	5.26	4.59	5.27	1	4.35	5.24	5.18	6.08		5.06625
TraesCS2B02G480600	ATTCTCACCAGTCCACCACCATCCGGCGCGGCGAGGGGAGAGGAAAGGCGAGAGCGAGGAGAGCAACCTCCAACCGGCGGCAAGGATGCAGATCTTCGTGAAGACGCTGACGGGCAAGACCATCACGGTGGAGGTGGAGAGCGGCGGCGCCGTCGACAGCCTCAAGGCCAAGATCCACGACAAGGAAGGTATCCTGCCGGACCAGCAGCGCCTCATCTTCGCCGGGAAGCAGCTTGGCGACGGCCGCACCCTGGCCGACTACAACGTCCAGAAGGAGTCCACGCTTCACCTCGTGCTGGGCCTCGCCGGCGGGGACAAGGGCTCGTGCTACCCGCCCAAGATGGAGCCTAACCTGCTCGAGCTCGCGCTCAAGTACAGGCAGCACAGGCTTGTGTGCCG…	UP	1	6.67	4.93	8.54	6.79	1	7.62	7.03	8.62	8.05		7.28125
TraesCS2B02G481700	ACACTGGGACTGTGGGACAGACGCACCTCGCCCCTGCTCGCTCCCCTCGAGAAAAAAAAACCCAACCTCGCCCCTGACCTCGGCCGCTCGGCTCGCGATCTCGCCGTCTCGCTGCGTACCTCGCCGTCGCTAGACGCCTAGGAGCCGCCCCTCCCCGCCCCGCCCGCCCGGCACCAACGCGCCTCCTGGCGCCTTTGCAAGCCGGCGCCTGCCGCGCAGTCTGCTCTCCGCCGACTCCGGTACTCGGCCGGCAGCAAGCCAGCAACCCTGCCCGGCGGCCAGCCTTTAGCCCGATTTGAGGACTTGAGGTGGACCACCCTGTTCTGAAATCCTAGATCCGCCAGTGAGGTGAGCACCGTGCCACCGACAGGAACCAGGCAGGTCAGAAAACCACCAGTG…	UP	1	4.48	4.54	4.14	4.2	1	5.03	5.3	4.49	4.84		4.6275
TraesCS2B02G483000	AAGCTCACTCAAACGCAGCCACACAACTCTGTCTCAGTACATTAGAGCCTCCCAGTTAGCAATATGGCAAAGTGTCTCGCCGCCGCGCTCCTGCTACTGGTGGTGCTCGCGTACTGCGACGGGAGGGAGCTGAACCAGAAGGACCAGGCACTAGCAACGGCACGCGGTGCTGGTGCCGGTGCCGGTGCCGGTGGTGGCGTCGGCGAGGAGAAGGTTTTGGGGTTGCCAGAGTTGCCGCTTGTGGGAACCGTTACCGGTACCAGCACAGTTACCGGTCCGGTGGTGGTGGTTCCTGCCCTTCCCGGGATCCCTGCACACCCATGATCATCTCCACTTCATGTGCTGGCTTACAAGCTGAAGCTGAACTTGTAGGCTTATGACTTCTAGGTAGCACCGTCC…	UP	1	3.02	3.5	2.16	2.63		2.28	2.96	1.24	1.93		2.465
TraesCS2B02G483200	ATTACAAGGATTGGGCCCGACTTCGTTGATTGTTTTTTTTTCCAGCGGTTCGACACCCGTCCGGTCTGTCACAGCGACGGGATGAACTGACGCTGCACGGATCTCAGAGAGGAACCGGATCCCTTCCTCCCTCCGAACGGCAGCTCGGCAGCTCAACTCAACCCCAACCCAGCCCAGCCGTCGTCGACCCGAGAGAATCTGCGAGGAGCAGCAGCGGAGAAGAAGAAGAAGAGGAGCCGGTGGCCTCTCTCCGCCATGGCCAGCTCGTCTGCGGACCCGGAGAAGCTCATGGCCAAGGCCGACAAACTAACAAAACTGAGCTTCACAAGATGGAATGCTGATTGGAAGAGTGCTACCGCCTTGTACGAACAAGCTGCAATTGCTTATAGATTCAGAAAG…	UP	1	2.5	3.04	2.28	2.81	1	2.86	2.95	2.8	2.9		2.7675
TraesCS2B02G483400	GTCGCCAGTTGACGCGCCGCGGGTTGACTCCACAGTCCCACACACAGACGTCGACGCCATGGTCCGATGTTGCTTAAAAGCACTCGCCAATTCATTCGATTCGATCACATATCCACATGTGATTCAAGTCTGAAACGAACAAAGATCCCACGTGAAATGGTGGCTCGTCACACCTGGCCGCTGCCGCTCGTTCTCGCTGTCCTGGCGGCGGCAATGCTCGCCGCGCCGCCGGCCGTTGCGGACACCTCGGCCCCCGTGCACCTCGAGGCGTTGCTGGCGTTCAAGAAGGGCGTCACCGCCGACCCGCTCGGCGCGCTGTCCGACTGGACGATTGGGGCAGGCGACGCCGCCCGCGGCGGGGTGCCGCGGCACTGCAACTGGACCGGCGTCGCCTGCGAC…	UP	1	7.27	5.04	9.15	6.91	1	4.24	5.01	5.11	5.89		6.0775
TraesCS2B02G484000	ATGGCCGCCGCCGTCGCCGCAGTTACCTCGCCGGATCTCTTCTCGTTCCACGCGTCCATCCCGCCCTTGCCGGCACATCCGGTGGATGCGGAAGACGGCGACGGCGACGGCGACTTCGAGTTCCGCATCCCCGCGGCGGTTGCCGCGCTCTCCGCCGCTGATGAGCTCTTCTCGGACGGAAAGCTCGTGCCTCTCCTCCCGCTGCTGAATCCCGCCTCAACCTGCTCGGCTCCGCCGTGCCCGGAGGAGGAGCCTCCGTCGGAGCCCGTCTCTCCCCGCGCGCCGCGGTGCGCTGGGCGGCGGTGGCGCGATCTCCTCCTCCTCGTCACAAAGAAGCCCAAGGCCAGCGAGACCAAGGGTCGCACGGAAGCGTCTCTGGGGCGTCGGGAGGCGCATTCG…	UP	1	2.84	3.27	2.83	3.27		2.9	3.14	4.27	4.38		3.3625
TraesCS2B02G484600	GTTTGGGTCTCAACAGGATATGGTTTGGCACACCTACTAGGCCGTAGGGCACAGGCCCATGAAACCAAATCTTTGTCCGCCGGCCGCCTTGGGCCGTCCTCTCTTCGGCTCGCTGGTTCTTCTGTTCCGCGCCGCGCTCGCGAGACGCACCCCACACCGTGCGCCGGCGTCGCCTCACCAGCTCTCCAGCCGGCCAACCGCCGCACGGAGCTCTCGCGGGACAGGCAGACCACGCTCGGCCGCGATGGCTGCTGCCGCCGCGCCGGCCTCCTCTTCTTCCTCCCCTGGCTGGGACTTCACCTGCAACTTTGAAGTTGACTATGGATCTGAAGAACACGCTTCCATTGTCTACAAGACATTAGCTGTTGACAAGGAGTTGCAGCCAGATAAGGTCCGGAG…	UP	1	6.11	5.09	7.98	6.95	1	6.62	6.06	7.62	7.08		6.68875
TraesCS2B02G485000	ATGGCTGCCTGCAATGCAAGAGTCCACCATATCTTGCTCGCGCTATCCGGTGCGCTCTACCTCGCGTCTCACTCCACCGCATTCTCCCCCTGGGATGACCCCGGTGTGATCTCTCGCCTGGCTGACCATGATACCTTCCTTGCACTTAATGTCACCGTGGGCATGTTTGATCTCCTCGACTTGGACTGGTGCTCTATGGAGGAGCTGCCTCCTCCCGGCCCCGGCACCAGGCCAGCAGTTATCCGCCGCGGTTCAACCTTTCCCAGGCCTGTGATGCTCATCAGCACTCCTGAGGGCTCCTTGAGAGAGAAACATGACTATGATAACTGTACCGCCAGGTTTTTCTCTCATTTCTCTTCCGCGTTCGAAGAAGAAATTGTAATTGGGCTGTCCGAGAGC…	UP	1	8.14	7.87	8.15	7.87	1	7.45	7.47	8.45	8.48		7.985
TraesCS2B02G485500	ACTCGCGGGGCCTGTTAATTGTGGAAAACCCGGGGTGGCTCCGTGCTTTTACGCGCACAAACAGCCGGCAAGCAAAAAGGAGAAGCGCGTCCGCCTCGTGCGTGCGTGCCCCCGTCCCCCCGCACTCCCTTCTCCCTCCCTCCCACGCGACGCGACCACCCAGAACGGCACGGCGCCACACCGACCACTAGTTTCTACCCCCTCGCCCTCCCCGTGGAAGCTTCTCTCCCCACTCCCCACCTCGCTGGCCTCTGCTTGAGTGCTCCGGGGAGGCCGGCTGGGGCGCAGTCGATGGCGAGGGTGATGCACCGGTCGAGCTCGGACGGCGGGTCGAGCAGCGGGTGGTCGGAGGCGGCCGCGGCGGCGGCGGTGGGGGAGGAGGAGAGGGCCGGGTGGGAG…	UP	1	4.75	4.14	5.33	4.7	1	4.47	4.36	3.69	3.62		4.3825
TraesCS2B02G485700	GCGTAGTGTGTTCTGTTCTCTTCTCCCATCACGCCCATCTCCTCCCCACCCCATTCTTCCTCCAGCACTCTCAGCAGCCGCCGCCCAAGCTGAGAGGGAGAGGGCCACACAGAAGCACGCATCCGGCCAGCAGACCAGCACGGAGCGAGCAATGGAGTATGAGAGGATTCACAAGCCCCAGGCAGGCGCCCTCTCTCCCACAAAGCTGAGGATGAAGCTCCTGGGAGCCCACAATCGCGTGAGGGTCATCAGCAGCAGCTCGTCACGAACATCGCCCTCAAAGAACGCCGAACCGTCGCAAGCGCAGAACAGATTATTAGTATGCGATGTTCTTGATGAAGTTTCAGACAGCTCCGGTGCCGCTAAATGCCCTTCAGCAGTCAGCAACACCGAAGTTGT…	UP		1.28	1.61	0.74	1.05	1	2.84	2.62	2.33	2.13		1.825
TraesCS2B02G488400	ACTCTCGAGCGACCCCCCACGCCCCCCCACCCCACCCCCCCGACCACAGAGACCATCTCCAGCGAACATCCTCTGCCGGATCTGATGGCGGCCGCGATTGGGTGGCTGGTTGAGACCATCTCTGCGACCCTCCAAATCGACAAGCTCGACGCCTGGATTCGGCAAGTCGGTCTTGCCGATGACATCGAGAAGCTCAAGTCGGAGATCCGGAGAGTCAACATAGTGGTCACTGCTGCCAAGGGCAGGGGGGTAGGGAGCGAGCTGCTGGATGGACCTTTCGCTCTTCTGGAGGAGCGGCTCTATGAAGCCGACGACGTGGTCGACGAGCTCGACTACTACAGGCTCCAACACCAAGTCCAAGGTCTGCCGGCACCTGCAGATCCAAGCGAGCCAGTCCCA…	UP	1	4.05	3.88	4.3	4.12	1	5.1	5.12	7.98	8.01		5.32
TraesCS2B02G489800	ATCGATTGTTTGATTAGGCCACCACCATGCGGCGGCGATCGGATATATCCTCCTAGCTAGCTCACCCTCTCTGCCAGACACATGCAGCAGCAGCTGCTCAGACTAGCCAGCACACTTAATGGCGCCGCAGCTGCATCCTGATCGCTGCCGCACCTGGGCCTGGCCCTGGCCACGGGCGCCGCTCGGCTCAGTGCTTCTAGCGCTAGCTATAGTGAGCCTGGGCGGCGGCGGCGGCGATGCCCTGAGCCTGGACCACTACCGGCAGAGCTGCCCGAGGGCCGAGGCGGCCGTGGCCGCGGCTGTCAGGCAGGCCGTGGCCAAGGACCGCACCGTGCCGGCCGGCCTGCTCCGCCTGCATTTCCACGACTGCTTCGTCCGGGGGTGCGACGCCTCCGTCCT…	UP		1.99	1.73	1.68	1.4	1	3.1	2.7	2.54	2.16		2.1625
TraesCS2B02G489900	GACCTGTAGCTCCACTGTTTCATCCAGTTGCACTGCACGTCTACACCACAGCACAGCGCGCACACCACACGGGCGGGGCGTAGATAGGGATGTCGTGGGAGGAGCCCGGCAGCCCGCAGCTGAGCCTCAGCGGCTTCAGCTCCCTCCCCTCCATCTCCAGCACTGCCCATCCGCCTGCCCGCCTGCCCTCCCTCTCCCTCAGCATCGGCAACGGTAGTGCCGACGGAGAGGATCAGCAGCTGGGCGTCAGCAGCGACGACGGCCACAAGAGCATTCGGGCGATGAAGAACAGGGAGTCGGCGCTGCGGTCCAGGGCCAGGAAGAGGGCCTACACGCAGGAGCTCGAGAAGGAGGTCCGCCGGCTCGTCGAGGACAACCTCAAACTCAAGAGACAGTGCA…	UP		2.1	0.76	2.62	1.27	1	3.88	2.82	3.27	2.21		2.36625
TraesCS2B02G490100	GGAGCCCAACACCACCAGCAGCAACCGCACCGTCCCCAGACACACCCCGAGCCCGAAAGCCAGGAAGGAAGGAAGGAAGCGCAAAGACTCTCCACCCACCTACTCGAAACCAAAATCCCCTCTCCGCCTCCCAGAAATCCAGCGCGGCTACTCTGATCTGCAGATCCCCTGAGCTCGCTCGCTCGCTTGTTTCAGCCGGTCGTCCAGATTTGGAGTGCCCGGAACTTTCATGGGTGTGGAGTGAGATCGAGAGCGGGGACCGTGAATTCCTACGAGGGCCGCCATTCGGCTTGCGCGTCTGCATGAACTGTTTCGTCAATCTGGGACTCAACTCCAACTCCAATCACTACGTCGCCTGCCTCCTCATCTTCCTGCTGCATTTCTCACCGCAGCCGCTGC…	UP	1	3.4	2.82	3.67	3.08	1	3.45	3.19	4.02	3.77		3.425
TraesCS2B02G490200	GAGCTAGCACTAACAGACGAAATGCAGACGCTGGCATGCAGCGCAGCACATCATTGCTCGATCACTACGCACTACCAGACTAAACCGAAGCAAGATCGATGGGCGCCGTAAGGATCGTGTCCCGGCGCATGGTCCGGCCGGAACCAATCACCTCGGGGCCGCCGGAGACCATCCACCTGACGCCATGGGATCTCCGGTTAATCGCCGTGGACAACATCCAGAAGGGCATCCTCCTGCCCAAGCCTCCAGCCACCGGAGGACGGGGACACGATGCCGCCGCCATGGTCGAACGGCTCGAGTTGTCCTTCGCGCGCGCTCTGGGGCGCTTCTACCCCTACGCCGGCCGCCTCGCCGTCGCGCCGGGGAGCAAAGACGACGCGGAGGGCGAGAGCATGGCCA…	UP	1	6.5	5.48	4.62	3.59	1	5.02	3.74	3.86	2.6		4.42625
TraesCS2B02G490400	AAGCAACTGCTCTACCAGACTCACTCCACACTCCGATTCTGTGGAACGGACGAAGCTAACCAGCAACAGCGAGCGATGAGGCCATCTACTATGGCTCGAGCCCTCGCGGCCGCGGCTGCCATCCTCGCCGCCGTGGTCTGCGGCGGCGCGACCCCGGAGACGACGTGCAGGGCGGCGGCGCGCAGCGACAGGCGCGTGGACTACCACTTCTGCGTGTCCAGGCTGAGCCAGCACCACGACAGCCCCGACGCCGATACGTGGGGGCTGGCCAAGGTGGCCGCCGACGTCGGCGTCCTCATGGCCGGCAACGGCGCCTACGACATCAAGGCCATGCTCGCCGGAAAAAAGGAGCAGCCAGCGGCGGCACGCGGGTCGCTGGAGCAGTGCGAGGCGCTGTAC…	UP	1	6.81	7.54	8.3	9.02	1	9.76	10.25	7.4	7.9		8.3725
TraesCS2B02G490700	TCCCCTGTTCCGCTTCCGCTCCAGCCTCCAGGACACGGACGAGCCGCCGTCGCCGCAGCCCTCCTCGTGCGCGCAGCCTCCGTCCACCGCTCCTCTCCCCCTTGGCGACATGGGCATGGAGATGATCACGAATGTGTCCGAGTACGAGAGGCTCGCCAAGGAGAAGCTGCCGAAGATGGTGTACGACTACTACGCCTCCGGCGCAGAGGATCAGTGGACGCTCAACGAGAACAGGGAGGCCTTCTCCAGGATACTGTTCCGACCACGCGTACTGATTGATGTGACCCATATCAACATGGCGACAAACATCTTGGGCTTCGACGTCTCCATGCCGATCATGATCGCTCCCACAGCCATGCAGAAAATGGCTCATCCTGAAGGAGAGCTTGCTACTGCAAG…	UP		1.97	2.14	1.93	2.09	1	2.42	2.56	2.27	2.42		2.225
TraesCS2B02G490800	TCTTCGACCCGAACCCCAGCGGCGGAGCCGACGAAGAGGAGGAGACCAAGGCTCGACGGACAAGGGGAGGACCTCCGCTCTCTCGGCGATCGCGAGACTACCCTCCTCAAGATGGTGCTGATGCAGGCAGATCCGTTCCTGAGCGAGCTGACCAACATGTACGAGCGGAGCACGGAGAAGGGCTCCGTGTGGGTCACCATGAAGCGATCATCGATGAAGTGTCAGGCTAGGTTGAAGAAGATGGCGAGTAAGGGGGAGCCTGTTGAGTACCGGTGCCTGGTCCGCGCCTCCGATGGCAAGAGGAACATCTCCACCTCGCTGTCTGCAAAGGAGTATCTGAAATTCCAAGCTTCATATGCCCTGGTTCTTAAAGCCCACATGCATGCTTTGAAGAAGAGG…	UP	1	3.56	3.83	3.44	3.7	1	4.22	4.14	3.74	3.68		3.78875
TraesCS2B02G491300	GCAGCTTGGATTGGAGCAGAAAAACATAGTAAAGTGTGGTTGCATCCAAATAGAGGAATCCTGGCTCCATCACTGCATCGCTGAGGTCACGGGTGAGGAGCTAGCTAGCTAGCTAAGTCGATCATGGAGGTATGGCCGCCGCTGCTGGTTGTCATCCTCACGCTCTGTGTTGTCTCTCTCTGCTGCGGCCTTGAGGCCGTGGCGGAGAACGTGACTGTGGCACAACTACTCCCGATGCCGTCGTACCACAGGGGTTTGGCTACCTACAATGCCAAGAACTTCGGCGCTGAAGGCAACGGCACCAACGACGATACCAAAGCGTTGATGGCAGCATGGAAGGCAGCGTGTGGGGCATCCGGCAAGGTGACGCTGTTGATCCCGCCGGGGACATACTACATC…	UP	1	3.72	2.79	3.15	2.21		3.56	2.75	2.21	1.42		2.72625
TraesCS2B02G491600	ATGGGCTCCGGAGAAATGGAAGGATGGCTGAACCAGATGGGGATGATCCGGATAGCGGTCCTTTCAAGCTTTGCTGCACATCTTGTTCTCATCCTCCTTGCCGGGATTCGTCGGCGTACAGCCTCCGGTGGGCGGATGCTCCTTCTGTGGCTGGCATACCAGCTGGCCAACTGGGCCGCGGCGTATGCCCTTGGTAACCTGTCCTTCGGCAGCAGGTTGGAGGAGCAGCCGCAGCTGGTCGCGTTCTGGGCGCCATTCCTCTTGCAGCATCTCGGCGGCCCGGACAACATTAGCGCCTACTCCCTCGAGGACAATGTGCTGTCAGGGCGGCAAGCACTCAATGCCTTCGTGCAGGTCGGGGGAGCCATTTATGTCGTGTACAAGCACATATACCTTGGC…	UP	1	2.6	2.03	3.28	2.69		0.96	1.04	1.77	1.86		2.02875
TraesCS2B02G493400	ATGAAGAATGGTGACATAATTATTTTGTCTAGCATAAAACCTGAATCTGCAGAGGACTTAAGCCACCATGGTGTGACATACTGCTTGGCAATGGTTACTGAGGTTTCTATGGATGATGAATACCAGAAGAGCTTCAGAGTCAAAGTTGCAAATAATATTGGTTTGGAAGAAGACCTAAACAAACTCAAGCATGCAATATTTCTCAACAATATCACGACAAGCATGCGGATATGGAAAGCACTTATCTTCGATAGGCACATGGATAATAATTTTACAGTAATCAAGTCCCTCTTAGCCCCCACAAATCTGGGTGAGGATGTTTGTGGTGTCTGTATTAAACGGGATGAGGGATGTTTGGCTTCTTTCACAGAGCAACTACTTTCGATTAAGCTTAATCGA…	UP	1	7.54	6.59	7.55	6.6		5.5	5.91	5.54	5.96		6.39875
TraesCS2B02G494300	ATCTTTTCCCCAAACCCCACCCTCCCACGCGCGCACCGGCCACCCCCCGCAATGGCGGCGGCGGCGGCGTCTCCGGCAACCGCGCCGTCCTCCTTCCCCTCCACCCGCAAGGCACCGCTGCTCTCCTTTCGCATCCCCAGCAAGCTCAGAGTCTCCGCCGCGGCGGCATCGGCCGACCCGCCCCCGGCCTTCAGGTCCGTCACGGCATTCGCGCCGGCCACTGTGGCAAATCTGGGGCCGGGTTTCGATTTCCTGGGCTGCGCCGTCGCCGACGCCTCGCTCTCCCTCGGCGACACCGTGACCGCCACTCTCGACCCCACGCTGCCCGCCGGCACGGTCGCCATCTCGGGCATCACCTCCCCGTTCCTCCCGCGCCTCGCCGAACGCCTCTCCCGCGAC…	UP	1	3.91	3.11	4.62	3.81	1	6.35	5.53	4.57	3.75		4.45625
TraesCS2B02G498500	CGATCGGGCACGCCGTCGCATTTCTTCCTTCCCTCCCCGCCCGCCCGGCCGCGCCGCCGTCCGTGCCGGCCGTAGCGTCTCGTCTCGCTCACAGGCTGCGCACCACCGCTTCCCTCAAAGCTCGCTCCACCTCTCGCCGCCCAGCGCCGGCTCCTTCCTCGGCCGCTCGACGGCGCCCGGCACTTCCACGGACCCGAGGCGAGCGGCGGGGCTCGTCAGATCGACGGGTGCGGCGCGGGGAAGGAGACCCTGCGCGTCTCCGCTATATTGCGGGCGGCCCCCCGTCCTATCCCCTGCGCCGCTCCCCTCCATTGGCTGCCGCGCCGCCAGCGAGCTCCAGGAGACCGGCGGACTGTGGGCAAGGCTCTGTGCGCTGCAATGGCGTTTATGCGGCGGATG…	UP	1	3.04	3.19	2.62	2.76		2.41	1.58	2.62	1.81		2.50375
TraesCS2B02G499400	CCCGTTCGAAAGAAAAAAGGAAAAGCAAACTTTCAAGCGGCTAGGTCTCCCAAATCCGTGGCCGCCTGAGCTCGGCAGCCATGGCTTCCCACCCGCCGCCGCCGCCGCCGCCGCCGGAGCACCCTATCCCACCCGCTCCCACCACCATAAGTGCCCTCGACGACGACCAGCTCCGAGAGATCTTCCTCCGCCTCCCGGACCTCTCCAGCCTCGCCTCCGCCGCCTTCACCTGCCGCACCTTCCTCGGCGCCGTCCGTTCGTCCCGCGCCTTTCGCCGCAGCTTCCGTGCGCTCCACGCGCCCCCGCTCCTCGCTCTCTTCCTCACACCCTACATGCGCACGGTACCTACCTTCCCCGCCTCACGCCCCCCCACTGCCGCCAGATTCAGTCCCCTCCGAG…	UP		2.21	2.13	1.94	1.85	1	2.44	2.19	2.53	2.3		2.19875
TraesCS2B02G499700	CATTCCTCTCTGCTTGGTGCACGCAGTCTCAACTCTCAAGCCATGAAGCTCTCACTTGCTCTCACGCTTGTACTCATCTTCTTCTTTCTCAACACTCCACCATTCGAGGCCAGACCACTTGGACTTGGTGCACATACCTCTCGCCATTACCATCTCAGTTCGCTTGTGCAAGAACTCCTACACGCAGTAGTAGACCATCTGCGCCTCTCTCCGCTGCCTCGCCCGGGAGCAGCAGAGGAGGCCGGAGAGGCGGCTATGGTGAGGTACGGACCGCGACGGAGTGGGGACGGCGACGAGGAAGTCGCCCCAGGAACGCCGGGCGATGAGTTGCGCCGGTCAGCCGCGCGCCCGCCGCCGCCGCCGCCGCCGCACTATCGTTGGCCGGCTGGGCGGTGGGGT…	UP		7.8	4.08	7.81	4.08	1	8.58	6.95	8.62	7		6.865
TraesCS2B02G500200	AACCAAGCAGCCGCTGCAACATACTGTACAATTACTTTGCACTAGCAACACAACGCTCTTACTGAGCTCATAGCGTTTGCACCTGCCCATCTTAACTAGTTGATCACCGCAGCAATGGCCTCCACCAACAGCTGGACCCACGAGATCGAGTCGTCGGTCGCGGCACCGCGCCTGTTCCGTGCCGGCGTCATGGACTGGCACACTCTGGCACCCAAGCTCGCGCCCCACATCGTCGCCAGCGCCCACCCCGTGGAGGGCGAAGGCGGCATCGGCAGCGTCAGGCAGTTCAACTTCACCTCAGTCATGCCCTTTACCCTCATGAAGGAGAGGCTTGAGTTCCTGGACACAGACAAGTGTGAGTGCAAGTCGACCCTCGTCGAGGGCGGCGGCATCGACACG…	UP	1	5.75	5.48	5.77	5.49	1	6.68	5.26	7.68	6.28		6.04875
TraesCS2B02G501000	ATGGCTCGCATGGCACTGCTCGCCGTGTTCGCCGTGCTCGCGGCACTGGCTGTGGCGGAGATGGCGTCTGGGGCGGTGACCTGCGGCGACGTGACGTCCGCCATCGCGCCGTGCATGTCCTACGCGACGGGGAAGGCGTCGGCACCGTCGGCGGGGTGCTGCAGCGGGGTGAGGACCCTGAACGGCAAGGCGTCCACCTCGGCCGACCGGCAGGCGGCGTGCCGCTGCCTCAAGAACCTGGCGGGGTCGTTCAAGGGCATCAGCATGGGCAACGCCGCCACCATCCCCGGCAAGTGCGGGGTCTCCGTTTCTTTCCCGATCAACACCAACGTCAACTGCAACAA	UP	1	2.97	2.79	2.19	2	1	3.35	3.17	2.36	2.21		2.63
TraesCS2B02G501200	GACGTCTGCCCATCTGCTCCGCCGCGGCGGCGCAGCCTAATCGGCGGGTGGCAGAAACGAATACGACACCAACAACCCACTCCTCGCCTGTCGCCACTCCGCTATCCCCTCTTCCTCCCTCCCTCCCTCCCTCTTCGTCACTGCTCCACTCCACACCCAGACGCAACCACCGGCGACGACGACCGACGATGCTTCGCGCCGTCCTCCTCCGCTCAGCCTCCGGCCTCCGCCGGTCACCGATGGCCGCCCCGCTATCCACCGCCGCCGCCTCGTGGCTCGCCGAGGGGACCTCGCCGTCGCCGCCCAGGGTGCGCCTCCTCATCGGCGGCGACTTCGTCGAGTCGAGGGCCACCGAGCACGTCGACGTCACCAATCCCGCGACGCAGGAGGTGGTGTCCC…	UP	1	2.49	2.18	2.43	2.11	1	2.15	2.21	2.25	2.33		2.26875
TraesCS2B02G503600	CTTTTTTCCCACGCCAGGTCGTGACAAAAACAGCACGAAGCAGCCGCTTTTCCTCTTTCTCTCTCTTCCTCCTTTCGCCCCGACATCTCACAGGTCACACAGCCCACCGCCCCCTCCAACCCCACCTCAAATTACACTTCAGCCCCCCCGCCTCGCCGCGACCGACGAGCGCCTAGGAGGGACCCCTAGGGTTTGTCTGTCTGAGCCGCCCGTCTCGTCGGCGGCGATGGCGTCGGAGTCCGCCGCCGCGGCGGCTTCGTCCCCGGCGGCGCGGGCCGGGGGCGGGAAGGACGAGGAGCTGGCCGATCTGGTGCGGCGCATCGTCGACGTCCTCTCCCGCTACTCCGATCGCCTCCCCTTCGACCTCGACCGCCAGAAGCTTCGCTCGCTTACCACACT…	UP		1.73	2.15	1.76	2.17	1	2.28	2.31	2.09	2.14		2.07875
TraesCS2B02G503900	ATGATTAGCACCTTACATAGACACAAACACGCCGAGATCTATTCCCGACTTAGCCAAGTGATCAGAAGAGAGCAAGTTAAGGGAGAACAAGCCATGGCGGAGACTGCGATCACGGCTGTGCTCTCCAAGTTCGGGGAGCTCGCGGCGAGTGAGGCCAAGTTGCTGGCTCAGGTGGGGGACGACATGATGCTGCTGCGCGACCGGCTGGAGTGGCTTCAGGCCTTCATCCGCGACGCCGACCGGAAGCGCCGGAGTGGCACCGACGGGCTCACCCGCGTCTGGGTGCGCCAAACACGCGATGTCGCCTTCCAAGTCGAGGACGCGCTCGATGAGTTCTTCCACGAGGTTGATCTAGAAAGCCAGGGTTACCAAGGCTTGATAAAATGGTGCAAATACTTG…	UP	1	9.05	9.66	9.06	9.66	1	7.86	8.8	7.9	8.86		8.85625
TraesCS2B02G504000	GTAGTACAAAACCCACAAAACCCCAGGAGCCAACTGCAAGAGAGAGGGGGGCAGCAGCAACCGGCGGCGGCAGGACCGGCCGCAGCCGCAGGAACCACCAGCCAGACGCCGGCGGCATGGCTCGGAGCGGCAGACGCAGCGGCGCCAGCCCGTGCGACCTGGACAGGGAGTTCGCCCCCCAGATCGCCCAGCTCCTCGCCGCCCCGCCTCCCCAGTCCGCCCAGGAATACTATGAGGAGCTCATACAGTCCAAGAAACATGACGGCATAAGAGTCAACTACAAAGGCAATCATGGGAAAGGTGTTTGTGCAAACAAGGATTTTGCTGAAGGAGACCTTATTCTGAAGGATCAAATATTGGTTGGTGCACAACACAGTCTTAACAAGATTGACTGCGTCG…	UP	1	3.05	3.29	2.82	3.05	1	2.91	3.75	2.41	3.28		3.07
TraesCS2B02G504300	ATCCGTGCACCAACTTCCCCCGACTCCGCCGCCCCACCCGACCTGCTTTTCCTCCGCCGGCGTGGATGGAGGCGGAGGCAGAAGAAGCGAAGGCGCCGCCGCGGATGAACCGCAGGCAGTGGAGAGCCGCGAGGGGGAACCGCGAGGACAAGTGGACGAGGAAGCGCCGCCTGCTGCTGGAGGCGACCGAGGAGAAACGCCGCGCGCAGGTGGCCGCAGAGGCGGCGGCGGACGCGGCGGCGGACGCGGCGGAACGTGAGGACGAGGAGGCCGCCGTGGCGATGCGGTACCGCGACAGCTGGATTTGGACCTTCTCCAGCTTATGCGGCTCCTACGAGGAAGCCACGTCCATAAAGCCAATGCGATACACCGACGAGCCGCCACCGCCCTTTGCCGGCG…	UP	1	5.6	5.9	5.81	6.1	1	6.8	6.9	6.08	6.2		6.17375
TraesCS2B02G506100	ATGTTCCGCCTCCCAAGATCCACCCTTTCCGGCATCCTCCTCTCTTCTTACACCGCCTCTTCCATCTCCTCTCTCCACCGCTGCCTCCTCTTCGCCACCGCCACCGGCTCCCGCATCTCCCCATGTCCTAGCTTCGCCGTGGAGGAGTACCTCGTGGACACCTGCGGCCTCACCCGACCCCTGGCCCTCAAGGCATCCGCGAAGATCTCCCACATCAAGTCCCCCACCAATCCCGACGCCGTGCTCGCCTTCCTCGCCGGCCTCGGCTTCTCCGGCGCCGATGTCTCCGCCCTCATCGCCAAGGACCCCAAGTTCCTCTGTGCCAGCGTGGGGCGAACCCTGACGCCCATTTTCGAGGAGCTCACCGGCCTCGGTCTCTCCCGTTCCGAGGTCGTCCGC…	UP	1	5.91	6.17	5.92	6.18		5.61	5.68	5.65	5.74		5.8575
TraesCS2B02G506400	CTAACCCGAAGATGGCGGCGGCTGAGGAGGGGAAAGCGGAGGGGAAGATGGGGGCGGCGGAGGAGAGGGAGAGGGAGAGGGAGCGCTCCTATCCTGACCCCTCCGACCCCTTCATTGAGGTCAAATTCGGCAATAATTTCGTGGACATTCCCTCCAACGCCGACGAGAGCCCCGCCTGGTCGCTGCTCGTCGGCGTCAAGAGCGGCGCCCTACGCGTCCACCGTTTTCACGTGGCGAGATCCGGGCGGATCTCAGGTCGGAGCGACGACGATATGCAGGTCTTCCACGACCTCAAGAAGCGGCAGGGGTGCAGCTCGGGCGCCAGCGCAACCCTGGCTCCTGACGGCCGCTCGCTCTGCCTCCTGCAGCTGGTCGAGAATGCGCAAGCCGACGGCCTGC…	UP	1	10.64	6.26	10.66	6.26	1	10.2	6.93	9.28	6.02		8.28125
TraesCS2B02G507200	GCCAGCAAAATTCACACCCCGTCTGCCCTCCCGCCGCCGCCCGCGTCGGGCCACCTTTCCCGGATGCGGCTCCGGCATTTCAACCCCGTTAAATTCCGCGCTCAGGTCCGGCCGCGCCTTCCTTCCTGTAGCGCCGTATAAAAAAAGCACTACGCGGCTAGCCGTGACCTCCATTCCAGCCTGCCCTGCCCAAGCAAAGAATTCCCAGCCTTCACACCTCTCCCCCTCGCTCCGTCCCTACCAGCCAGAGGAGGAGGAGGGGAAAGTGGCTGCTGGATCGACGATGATGTGGGGCGTCGCAGCCGCCGTCGCCTCCGCGGCCGCCGTCGCCGTGGCCTCCGGCGCCGAGCTCCTCGCCTGCGACTGCGCCCCGACGGAGCCGCCCGCCGCCGTCGCCAT…	UP	1	5.89	5.59	6.36	6.06	1	6.66	5.87	6.77	6		6.15
TraesCS2B02G508400	CCCCAGAGGATATGATATGATATTTGCAGCTCATCATTGCGTGCCAACAACCACTCCAGAGGAACCACCTCACAACCTCTGTTCTTGAAGCGAGGGGAGCAAGCGAATAATCCTTCTCCTTTCCACGAGAAATACGATCGAGTAGTGGCCGGCGATGTCGTCCGCTGAGGGGAGGAAGACGGCATGCGTCACCGGAGGGAGCGGCTACATCGCGTCAGCTCTCATCAAGCTGCTCCTCCAGAAAGGCTACGCCGTCAAGACGACCGTTAGAGACCCCGATGACATGGAGAGGAATTCCCACCTCAAGGACTTGCAAGCACTTGGCCCCTTGGACATCACCCGTGCCCGGCTGGACGAAGAAGGCAGCTTCGACGACGCAGTTTCCGGCTGCGACTATGC…	UP	1	8.55	6.11	8.56	6.11	1	7.59	5.91	7.62	5.96		7.05125
TraesCS2B02G510100	GACGAGCGCCGAGCCAAGTAAACCAGAGTACTGCCAGCACCACGCTCGCTCCGCGACGTACGCGCGGCCATGTCGACCACCGAGGCGCTCCTCCCCGCCTCCGCCAGCGGCGGTGGCGGCGGCGAGCGCTTGAGCATCGACGACGCGCTGGCGTTGCACGCGGGGGAGTTCGGGAGGTGGCAGCTGTGGCACTTCCTGCTGGTGACGGCGGCGTGGACGCTGGAGGCGATGCACACCATGGTGATGATCTTCGCCGACCGCGAGCCGGCCATGTGGTGCCCCGCGGGGGACGGGCGGTGCGGCGACCGCTGCGCCGGCGCCGCGGCCGGGTGGGAGTGGGAGCAGGGGAGCGGCTCGTCGACCGTGGCCGAGTGGGGCCTCGTCTGCGGCGAGCGCTAC…	UP	1	3.01	3.47	2.6	3.05	1	2.46	2.33	2.82	2.71		2.80625
TraesCS2B02G510200	AACCACGGTTCACACGGCGCACGGCGAGCTCAGTACAGCACAGTGAGGGGAAGGAGCACTGAGGAGGCAGTAGCTAGCGTTGCGAGTTCCCCGGCAATGGCGTGGTGGAAGAACAGCGCCTTGGTCGCCGCGGCGACCCTCGCCGTGGCCGCGGTGGTGTGCGCCGGCGTGGCGGCGGCGGCGAGCAAGTTCGACGACGTGGTGCAGCCCAGCTGGGCCAACGACCACGTCCTGTACGAGGACGACCTCCTCAAGCTCCGCCTCGACAGCTCCTCCGGCGGGGGATTCGCGTCCAAGAACCGGTTCTTGTACGGCAAAGCGACCGCCGATCTGAAGCTCGTGCCGGGGGACTCCGCCGGCGTCGTCACTGCTTTCTATCTGTCGTCGGCGGGGGACAAG…	UP	1	4.61	3.03	5.72	4.13		3.98	1.65	5.75	3.46		4.04125
TraesCS2B02G510600	ACGCACGAACCACTCCCCTCCCTCTCCTCGCGCAAGCATCCTCTCCTCCTACCCTCGCATGCGCTAGGGTTCCTGCGCCGCCACCACACGGGAGCTTGTCGACCATCCCAGCGTCCTCCGGATCGCCGCCGCCCCTCTCCGAATCGCCGCCGTCACCGCCCCGGATCGCCGCCGTCGCCGGGCCATGGCGGTGGAGGTCGACGACACCCGGAAGCGCGGGGCGGCGGCCTTCCTGGACGACCCCTTCGAGGTGCTGCAGGCGAAGCAGGGCCGGTGCTCACCGTCCGCCACCCGGCCTCGGTCGCCGACCTCGGCATCAACATGGAGTTCGACCCCGTCGAGGCGGTCCAGTCCGTCTTCCCCGGCGCCGATCCGCAGCTTCTGCGGGGCTATCTCGAA…	UP	1	3.92	3.96	4.19	4.21	1	3.65	3.88	4.47	4.72		4.125
TraesCS2B02G512600	GAACTGTCGGCCCCTCCACTATATAAGTAGCGGCTTCAGTCTCCTGCAACTGCAAGAACCAACCGAGAAGGAAAATGGCGGGCACAAAAGCAGCAGTGATGAAGCTGGCGGTCGTCCTCCTGGCCATGAGCCAGCTCGTCCACATGGCGACGCCAACGGCCGATCCAACGACTGCATCGTCTCTGCTGGTTACCAGCGTTTCCCCTTCTGGGGGAGTCATTTCTAAACCCAGCCATGGCATCAGGGAAGAGAAGGTGCTGCTCGATGCGGCCAAGCCCAGCATCCCTGTTCCGCCTCCTCCCCACCTCATCCTACCATGCAAGGGAAGAGGGTGCTAACCTCACCGCACGTGGAGCACCAAGTGAAGTGCAGC	UP	1	11.4	7.42	11.42	7.42		10.54	6.73	10.58	6.78		9.03625
TraesCS2B02G513000	CGGCACAACCCCGCGGTAACGACACACTCCATCTGTACCCACTCGCCGGCCGTGTCAGCAGATATGAACGCCGCCCACCGCCGAACAAATCCATGTGTTACTGCCCTAATTTCTCGCGCGACTTCGCTTCGCGACGGGAGGAAATAAGAACGGAGAGGGATTGGCCACGGCGGCCAATGGCGGCGGCGACAGGTCACCCGCCACCCGCGCTTGGCCGGCCCCACCATCGCCATCTTCATCGACGCGCAAGAGGATCTGGCCCTCCAGTGACGGCGCGGCGTCGTCGACGGGATCTGCGGGCCGCGGCGGCGGGCCCCGATTCCCCAGTCCCCACGGCAACCAGCTGGCCATTCCCGCTTCCCGGGCCATTGCGTTGGCACCCCACCAGCGTGCCTCAGG…	UP	1	7.08	6.04	8.06	7.01		7.38	5.46	6.46	4.55		6.505
TraesCS2B02G513800	ATCAGCACAAGCAAAGCACCAGGAAGAACCATCCCCCCATCAGTTCAGTTGTTTCACCACTGAAAGTCCAGTACTACACACAAGCAATCAATCACAAATCAGCCTCAGTTCGACCACTTTCCACCAGACCAGCAAGAGGCGATGGCCGGTGCAGCGAAGGCGTCTTGGATGGTGGCCATGAGCGTGGGCGCGGTGGAGGCGCTCAAGGACCAGGCGGGACTCTGCCGGTGGAACTACGCTCTGCGGTCCATCCACCGGGCAGCCAAGGCCAAATCCAACATCCACGCCGGCGTCTCGCAGGGCAAGAAGCAGCTTCCGGCCTCGGCGGCGGCCGTGCCGGAGAGGCGGCGAGCGGAGAAGGCCGAGGAGGGGCTGAGGACGGTAATGTACCTCAGCTGC…	UP	1	4.14	3.41	3.38	2.64	1	3.49	4.11	2.44	3.08		3.33625
TraesCS2B02G514000	ACCAACGCAAGCATCCATCGCTTCAGCTCAGTTCTTCGACTGCGACTCACCAATCATCTACTGGGATCACACGCTTCACAGACCAACCTCCACCAACGCAGTTCACAGGTCACTTCATGGCGGCTGCAGCCAAGGCGTCTTGGATGGCGGCGATGAGCGTCGGCGCCGTGGAGGCGCTCAAGGACCAGGCCGGCCTCTGCCGCTGGAACTACGCTCTCAGGGCCATTCACGGCGCAGCCAAGGGCAAGGCCAGCATCCGCCGCGGTGCTGTGGTCTCGCAAGGCACGAAGCGGCCTCCGGCCTCTGCGGCGGCCGTGGCAGAGAGGCGGCGAGCGGAGAAGGCCGAGGAGGGGCTGCGGACGGTCATGTACCTCAGCTGCTGGGGTCCCAACTAGGCAG…	UP	1	6.87	6.37	7.9	7.37	1	8.01	7.36	5.54	4.92		6.7925
TraesCS2B02G514100	CACCGCGACAAGAAAGGGGTAAAAGATGGAGGTGTCCGCCGACGCGGCGACGGCGGCGGCGGCGCGGACGCTGCGGTGGGCCGGCCGTGCGGGGCACCTTGGCGGCGTCCCCCGCGCGGCGGTGATAGGCGCCGTGGGCACCATTGCTAAGGCGTACGTGTCGCTGCTCAACACCACCACCGTGCACAACGCCGACGCCCTCCACCGCCTCGTCTCCTCGCGGCCCCCCGGCACGCCGCTCCTCACCGTCAGCAACCATATGTCCACGATAGATGACCCATTTATGTGGGGATTCAAGGGTTTCCCTATTACAGATTCAAAGCTTGCAAGATGGGTGCTGACAGCAGAGGATATCTGCTTCAGGAATGTATTCATGTCTTACATGTTTCGACTTGGGAA…	UP	1	2.7	2.93	2.58	2.8	1	2.19	2.66	2.14	2.61		2.57625
TraesCS2B02G514500	ATGTGTCTCTTTAGCCTAACTCAGCCCAGCCCAGCCCATCCAAGGCTCCTCAACGGTGGAGCAGACACCGCAGCACCAACGCGAACCCTCACCACTCTCTCCGTCTCGCACCATCCCCTCGCCGCCGGCGCCGCCGCCGCCGCCATGCTCCGGCTCCGTCGCGGCGTCCTCGCCCAGGTCCTCTCGTCTCTCTCCGCCTCTTCCGTACCCCCTCTCCACCGCCTCATCTCCGCCGCGGCGCCCGCCATCTCCCCAAACCCTAGCTTCGCCGTGGAGGAGTACCTCGTCTCCACCTGCGGCCTCACCCGACCACAGGCCCTCAAGGCCTCCGCCAAGCTCTCCCACCTCAAGTCCCCCGCAAATCCCGACGTCGTGCTTGCCTTCCTCGCCGACCTCGGC…	UP	1	3.5	3.16	3.77	3.42		3.02	3.77	2.84	3.64		3.39
TraesCS2B02G514900	AAAATAAATTTATAGAAGGCCAAAAGTTCGACGCGGACGACAACGGCGGATTCCCCTGCTCCCGCTTAACTCGCCGCCTGGCACGGCGAGACCCCTCTCCTACGTCGTCGGCACCGAGGGCCTCACCGGAGCGAGCCCATGGAGCTCCAGCGCACGAGCACGACACAGCAGCCCCTGCCGGAACTCGACGCTCCTCCTCCTGCAAAGAGGGGGCGGAGAGCTTCATCAGCTGAAACAAAGGCTCAACCCTGCGGAGAAGGTGACTTTTGTCAAGATGCCGCAAAAACGAAACAAGACTTTGAGCTTGACAAACTTCCTGAGGACATGCTACATCATATACATTCCCTCATGCCTGTATTAGACGCTGGTCGTGCTGCCTGTGTGTCTAGACGATTTCTG…	UP	1	9.93	9.56	9.95	9.56	1	9.13	9.27	9.16	9.32		9.485
TraesCS2B02G515300	CCTGCCTCATCGATCGAACCTCCGTCGACGTGCGTACGCACTCGCGCCATGGCCGCCGCCGCGCTGGGTGACGTTGATGACCTCGACTTTGACCTGGGTTTTATGGACGGGCTCGAGTGCCTCGACTTCGAGTTCGACCTGCCAGACATGGGCCTCACCGAGTTGTGCCACGGCGGCGACGGCGAGTGCTTGCTGCCCTCCGTGGCCGATAAGGAGGGCGGTTTGGTTTTGGATCTGGGTTCTCATGATGGTGATGGTGCCCAAGGGGGGAGGGAGAGCTCGCCGGACTCCGTGTTGACGGACGACGGCGCGCCGCCGTCGGAGTCGGCCGGGTATCGCGAGGTCGGCGAGATGTCGACATACGCAACCGAGCTGGAGAGGTTCCTCATGGAGGACGAG…	UP		-	-	-	-	1	6.15	5.36	4.54	3.78		4.9575
TraesCS2B02G515500	GCTTCCAGCACCACCACGACATCTCGAGCTCTCCTCTCCTCCCCTCGGCTCACGAACGGCAAAGTCGCCTCCTCCGGCATGGCCGCCGCCGCCGCAGCGACGCTCGCCCCGGCCTCCCCTCCGCTGCTGCCCTCCGTCTGCGTCCGCCGCGACGGCCGGCTGCGCCTCACGCCCCGCCGCGCCGCCGGGTGCCGCTGCAGGGCGACGGCGCAGTTCCAGGGCGGCCCCGCCGCCAGCTACGCCCGCGAGATGGAGCGCCTCTCCGCCAAGGAGTCCCTGCTCCTCGCCTTCAGGGACTCTGGAGGCTTCGAATCCTTTGTGAGCGGCAAGACCACGGAGATGCAGAAGATCGACGTCAATGAGCGCATCGTCGGCCTCGAACGCCTCAACCCCACTCCT…	UP	1	2.56	2.12	2.54	2.09		2.33	1.34	2.77	1.8		2.19375
TraesCS2B02G515900	ATGGACCTCTTCTTCGGGCCCCGCCTCCAGCCCCCGCCGCCACCGCCCAAGGCCCAGAACCAGAACCCTCCTCCGCTCCCCGCGTCCGCGCCCGCGCCCGCGCCTGCCATGACGCAGGCCCTGCCCCAGCCCCAGCTCCCGCTCGAGGTGCAGCAGCAGCAGCAGATGCTGCAGATGCAGCAGCAGCAGTTCGCGGCGATTCAGCCGCAGTTCATCTTCCAGACCATGCCCCAGCTCCCGCCCGTCGTCTCAGGAGGAGGCGCCGCCGCCACCAACAACGCCGCCGCTGTCTCCGCGCCGCCGCCGGCCGTGCCGGCCATGGCCTTCTACCCGCCGCCGCCGCTCGCCTTCCGCTACGCCAACGCCCTCGGCGGGGTCGCCACTGGTGGGACCGTCTCC…	UP	1	3.33	3.1	4.09	3.84	1	3.67	3.87	4.49	4.69		3.885
TraesCS2B02G516500	CCTACCCTCTCTTGCCGCCTCTGCTGTGAGCGAGCGAGCGCGAGGAATGGAGGCGAGGCGGGAGATCGCCAAGCGGGCGCGCACGGCCGGCACGAGCAACGACGACGACGCCGGGAGCCAGGGGAGCGCGGGAGGGGCGGCGGCGGCGTCCTCCAGGGCCGACGTGAGCACCGGCGCGGCGGAGATGGACGGGGAGGAGTTGGCCGTCGTGGCGGCGGCGGAGGCTGAGGTGGCGGGCTCGGCGGAGACGGAGGAGCACGTCCAGCGCATCCTCCTCGCCATCGACAACTTCACCCGCAAGGTGTCGGAGATGCTGGACTCCGGGCGCGCCATGTTCAAGGACCTCGCCGCCGACTTCGAGGACCGCCTCTGCACGATCCACAAGGAGAGGGTGGAGAA…	UP	1	3.68	3.62	4.42	4.35	1	4.93	4.58	4.52	4.17		4.28375
TraesCS2B02G516600	ATGGCGGCGGCTCATGCGGAAGCGGCGTCCCCCACCCACCGCGCGTCCATCCAGGCGACGTCGACCCCGCCGTACCCCAGCGCGGCGCGGATCGCCGACTCATCCTGCTTCCCCCAGTACACCGCCTCCCTCAAGTGTCTGGAGACCAACCACCAGGACAAGAGCAAGTGCCAACAGCAGTTCGACGACTACAAGGAGTGCAAGAAGAGAGAGAGGGAGGCTCGGCTGGAAAGGAACCGGAGCCGGACATTGTTCGGGTGA	UP	1	4.63	4.75	5.02	5.13	1	3.68	3.69	4.1	4.09		4.38625
TraesCS2B02G518600	AAAACAAAACAAAAAACATCTCTGCGCTGCTTCGGCTCTCCCCACCGTCCTCGGCCCCCGGTGGATCCCGCCCGTCGCCGCCGCCGGCCCTTGTTGGTGCTGCCCCGGCAGTTGCAACTTCGAATAGCGCTGCCACCACCGCCTCCTCCCTCCCCGCCAGTCCCGGCGCCTGCGGCAAGCGCTCCTGGGCAGCTCCCTCCACCCACCTCCTGCCGTCAGATCCCCTCGCTGTAGCAGCTGATTGGCAGTGAACGGGGCAAGATGTCTGGCGGAAATCCTGCAGGCGTGGATAACACTTTCCGTAGGAAATTTGACAAGGAGGAGTACTTGGAGCGAGCTCGACAGAGAGAGCGGGATGAGAAGGATGAAGCCCGGAGAGGCAAGGATAGGGGCCCTCCT…	UP		2.23	2.52	1.92	2.2	1	2.42	2.43	2.37	2.39		2.31
TraesCS2B02G520100	ACCTGTCGGCCTCCCAACACCTTCGGCCCCTCTCATAGAGCTCTAGTGGCACCCATCTCCCCCGAGCACCCGCCGCCGCCGCCGCCGCCGTTGAGCACCCGCCGTCGCAGGGATCCGCGCTGCGTCCCTATCCAATCGCGCTCTACGGTGGAGAGGCGATGGACTCGGCAGGCGCCGCGAAGCCCGAGGAGGAGGTGGCCGCCTACCAGAGCAGCGAGGCCAAGCAGGCGAGGCTGCAGTCCATGCTCGCGGCGCTCCTCGACGACCCCATACTCGCCGACGTCCCGAGGAAGCCCTCGCTGGCGGACGTGGACACGCTCATCAACCTCGAGCTCGGCAGCGCCATGAGGGTGACCGTCGTCAAGCTGGACAACACCTCGTTCGATGTTGCGGTGCTGA…	UP	1	4.93	5.51	3.36	3.93		2.98	3.77	4.35	5.18		4.25125
TraesCS2B02G520600	CGGCTGCGGCGGGATAAATATCCTGCCGCAGAAAAGTGTTTCAATCGAATCGGGAGGTTGGTGGTATCGTTTTTCGATTTCAAAAACCGCCCTCCTCCGCTTGCCTGCCCTTTTCCGCCTGCTCGCCGCATCTAGGGTTTCCGGCCCCCCGAAACCGCCCCGCCGCCCCGCCGCCGGCGAGAATGTCGGCCAGCGCCGCGCCCGAGAAGGCCGCCGCCCCCGCCGGGTCCGGCGGGGAGCTGCTCTACTGCGGCGCCACCAACTTCGACGCCATCAACCGCAAGCTGGCCAGCGGGATGCAGGGCAACCTCGTGTCCCCGACGCGGCTGCGCTCGCTCATGGGCGTCGACATCGTCTCCGTCGCCTCCGGCTGCACCGCTTGCCACTGTGTTGCTTTGG…	UP		1.84	2.54	1.82	2.51	1	2.34	2.65	2.16	2.48		2.2925
TraesCS2B02G520800	CTCCTCTCCGACGCTGGAGCAACCCCCACACGCGCGCAGCCTCCTCCTCTTCCTCTCATCAATGGCGCGCCTCCACCACCTTCTCTCCCGCGCGCTCGCCTCCAACCACCTCCTCCGCTCTCCTCCGCTCCCTTTCTCAGCGCGCCCGACTCTCCCGCTCCACTCGCAGCCGCCGCCGGCGCCTCCTCCTCACCCCCATGGTCGCAGCCCGCCCCCTTTCCTCGCCGCCGCCTCGCGGCACTACGCGTCATCCCTATCCAGGCGACGCCGGCGCGGCATGGCGCCGCCGATGTTTCCGAGACGGAGGAGAGCCAGGTTGAAGGGCCCCGCCGAGCTCAGCGTCCAGATTGGCATCGAAGAAGCCCTGCCCGATGACCCCCTCATCCTGAGTATTGCAGA…	UP	1	3.44	3.32	2.92	2.79	1	3.31	3.37	2.3	2.39		2.98
TraesCS2B02G521700	GCCATGTGACGGCGCGGTGCGGTGGCCCAACCGCCCACCGCGACCGAGGCCCAAGCAGCTCACTCGCACCCACACCAACCCCCTACCGCGCATCCGGTCGAACACCTCGGCCGCACCCACCACCACCACCCACCTCCGACGTGCACACGCGCCGCACTCCCCTCTATATATCCGCACGCCTCCAATCGCCACCACTCGCCGCCCACCTCCCCCTCTCCACTCCCCCCTCCGCCGACGCCCCACCACTCCCCCCTTCCCCCTCCGCCGCCGCCGCCGACGCAATGGACTCCGTCGCGTCGTGGGGGCTGACCCCGCTGGCGGACGCCGACCCGGACGTCTTCGACCTCATCGAGCGGGAGAAGCGGCGCCAGCGGAGCGGGATCGAGCTCATCGCCTCCG…	UP	1	3.01	3.99	2.61	3.58	1	2.5	2.65	2.92	3.08		3.0425
TraesCS2B02G521900	ATGTGCAAGGTCATCAACACAGTCCAGTCGCTCGCCTGGCTGCGCCGCGCCGTGCGACGGTGGTGCTCCCGCGCGTCGGCCTCAGTGCAGCCCAACAAGAACATGCTGGACGCCGCGGTGCCGGCCGGGCACGTGGCGGTGCGCGTGAGGGGCCGCGGCGACGGGGAGTCGTCGTCGAGGCGGTTCGTTGTGCCGGTGGCGCAGCTGAGCCACCCGGCGTTCTGGGAGCTGCTCCAGCAGGCGGAGGAGGAGTACGGTTTCCCGTCGGCCTCCGGGCCCCTCGCCCTCCCCTGCGACGAGGACCACCTCCGCGACGTCCTCCGCCGCGTCTCGTCCTCCGACTCTGAGGAGCGCCCCTCATTCCGTCGCCGCCGCGGCGTCGTGGCGGCGTCGCACGAT…	UP		4.69	3.92	4.7	3.92	1	6.5	6.91	6.54	6.96		5.5175
TraesCS2B02G522200	ATGTGTAACCTCATCACGATCCCGTCGGTCGCCTGGCTGCGCCGCGCCGTGCGCCGGTGGCGCGCCCGCCGCTCCACCTCCACCCCGGTGCCGGCGGGGCACGTCGCGGTCTGCGCGGACGGCGCGCGGTTCATGGTGCGGCTGGCGCACCTCAGCCACCCCGCGTTCCTGGAGCTGCTCAGGCAGGCGGAGGAGGAGTACGGCTTCCCGTCCGGCGCCTCCGGCCCTGTCGCACTCCCCTGCGACGAGGACCGCCTCCGCGACGTCCTCCGCCGCGTCTCTTCCTCGTCCGACTCCACGGAGCCGCGCCGCTCCTCCTTCTGCCGCCGCCGCGGCGACTCGCGGCCGCTGCTGCAGGCGGTGGCCTTCCTGTGA	UP	1	6.37	6.36	7.34	7.33	1	8.06	8.22	5.14	5.37		6.77375
TraesCS2B02G522300	ATGGCCAAATGCGGCAAGATCCATAGCATCGTCCGCCTCCAGCAGACGCTAAGGCGGTGGCGGTCCCGTGCCGCAGCGGCGCCAACGGCGGCGCCGGCGCCGGTGCCGTCGGGGCACGTCGCGGTGTGCGTGGGCGGCGCGTCGCGGCGGTTCTTGGTGCGCGCGGCGCACCTCAACCACCCCGTGTTCCGGGAGCTGCTCCTGCAGTCGGAGGAGGAGTACGGCTTCCCGTCCACCCCCGGCCCCGTCGCGCTCCCCTGCTGCGACGAGGACCGCTTCCTCGACGTCCTCCGCTGCGTGTCCTCCGAGGACCGCCTCCTCCGCCGCAGCCGCTCGGTCTGCTGCCGCATGCCGGTCGTCACCAGCCGCGAAGTCGCGGCGCGGCCGCTGCTGCAGGGG…	UP	1	7.13	7.86	4.94	5.65	1	7.8	7.96	8.8	8.97		7.38875
TraesCS2B02G522500	ATGGCCAAATGTGGCAAGATCCAGAGCATCGTCCGCCTCCAGCAGACGCTGCGGCGGTGGCGGTCCCGGGCCGCGGCGGCACACGTGCCGTCGGGGCATGTGGCGGTGTGCGTGGGCGGCGACTCACGGCGGTTCTTGGTGCGCGCGGCTCACCTCAACCACCCCGTGTTCCACGAGCTGCTCCGGCAGTCGGAGGAGGAGTACGGCTTCCCGTCCACCCCTGGCCCCGTCGCGCTGCCCTGCTGCGACGAGGACCGTTTCCTGGACGTCCTCCGCCGCGTGTCCTCCGAGGACCGCCGAGGCCGCTCGGTCTGCTGCCGCGTGCCGGTCATCACCAGCCGCGACGTCGCGGCGCGGCCGTTGCTGCAGGGGATGGCGGTGGAGAAGCTCGTGTGGTGA	UP	1	4.5	3.95	3.28	2.73	1	7.1	6.45	4.93	4.3		4.655
TraesCS2B02G523200	ATGGCGAAATGCAGCAAGATCCACAACATCGTCTTGCTCCGGCAGACCCTGCGCCGATGGCGGTCCCGTGCCGCGGCGCGCGCCGCTGCGGATGACCGCGCGGTGTCGGTGCCAGCGGGGCACGTGGCGGTGTGCGTGGGCAGCGCGTCGCGGCGGTTCGTGGTGCGCACGGCGCACCTGAACCACCCCGTGTTCCGGGAGCTACTCCGGCAGGCGGAGGAAGAGTACGGGTTCCCATCCGGCGCTTGCGGCCCCATCGCGCTCCCCTGCGACGAGGACCGCTTCCGGGCCGTCCTCCGCCGCGTGTCCTCCGAGGAGCGCCTCGGCGTGGCGGCCGTCATCAGCCGCGACGTGGCGACACGGCCGTTGCTGCAGAGGGTGTCGGCAGAGGAGGTCGTG…	UP	1	6.47	5.67	6.49	5.67		5.6	6.01	5.64	6.07		5.9525
TraesCS2B02G524000	GTCCATCAGATCGCCATCGCCGGCCCACCTGCCCACCTGCCCACCAGTCGATGGCCTTCCCCTCTTTCACATGGCCGTTCCGCCGCCGAGCCGCCGCCGGCGCCAGCGGCGGAGCCGGCCCAAGCAAACCCTCCGCCGCTGAGGGGAAGGAGGAGGACGCGGAGGAGCTCGGCGTCACGCCGCAGCTCCTCGACTTCCTCCGGACGCTCTCCCCCGACGCCTTCAAGTCCTCCGCCCTCCAGCTCCACCAAGGGGCCTCGGCGGAGGCGGCGGGAGAGCTCTCGGACTGGCAGCAGCGGCACGCCGTCCTCGTGCTCGCCAGAGCCAAGGAACTCGCTAAGGTCCGCTATGATTTGTGCCCACGCCACATGAAGGACAAGCAGTTCTGGACAATCTACT…	UP	1	4.74	4.9	5.74	5.9	1	4.15	4.29	5	5.15		4.98375
TraesCS2B02G525200	CTGTATTTGTTGACCAGATGTTTTTGTCGCATAACAGTGTCACTGGAACAAGATCCGGCATCGACGTACAATACTTTGCCGATGTGGAACTCTGGAGAATTGGCCGGGTCTTTCTGTTTTTCAGGAGTAAGTTTATGCTGGTTTGCAAGACATTCGACACAACCTGGTAGCCAGTGCAGGGTCTACAGTCTCCATAATTGACATGGAAAACAATGTCTGCGAAGTGTTGCCGCAGCCGCTGTCCTGTACGACATTATATATCCCGTGGTTCACGAACCTCAAAGGAAACCGTCGGGGACATGGCCATGACCGTGGCGGAGGCGCGTCTCCGGCAGGACAAGGTGAAGAAGTTCGAAGATTTCGTTGACCGGCGGCTCAAGCCTGACCTTGTGAACGCCA…	UP	1	5.18	5.68	4.78	5.25	1	5.61	5.85	6.11	6.41		5.60875
TraesCS2B02G525500	GCCGCCGTGGAGCTTGTCGATAGAGAGGCCCTCACCTCAGCCCAGCCAAAGCCCAGCCGCCGCCCCCGCAAATCAACCGGAGAGAGCCGGGAGGGAGAAAAAAAAATGCTGCAGGTGGAGAAGGCGCTGGCGGCGGTGCTGTCCGCCGCCGCGGCCTGCCGCGCCGCCCCGTCGGCCGTGCCGCTGCTCGACGCGCTCGGCCTCGTCCTCGCGGAGGACGTCCGCGCGCCCGACCCCCTGCCCCCCTTCCGCGCATCCGTCAAGGACGGGTACGCCGTGGTGGCCGCCGACGGGCCCGGGGAGTACCCGGTCATCGCGGAGGCCAGGGCCGGCGACGACGCGCTCGGCGTGGTCGTGACACCCGGTACCGTCGCGTACGTCACGACCGGAGGGCCGATT…	UP	1	3.35	2.19	3.42	2.25		1.75	1.71	2.14	2.12		2.36625
TraesCS2B02G525700	AATCCTCATAAAACAAGCGAAATGTTACTCTGAGAAAACCCAAAGCCCTTGCTAACTTCGTCGTCCTCCAAGCCGGCCGAAAATCTGCCTGAAATCCGCGCCGCTCCCTCCAGCCCACCACCGCGCTCAAGTTCGTCGCGGCTCCAATGGTGACCAGGTGGAGCCAGAAGAGCCCCGGCCTCAAGATCCTGTGGATCTGGACCCTGGGCACCGCCGCGATCATGATCACCAACGTCGTCCGGACGCGCGTCAACGATATGCAGATGATCCTCCGGGAGGAAGACGAAGCCGCTGGCTCCGGCGGCGGCGGTGGCGGCACCGGGGGCGGGGCCTCCGGCGAGCGCGTCATGAGAGACGACGAGTTGACTTGAGCAGCAAGTGAAGAGTTTGCTTGAGCTT…	UP	1	4.14	4.54	3.97	4.36	1	5.47	6.05	5.05	5.6		4.8975
TraesCS2B02G525800	AATCGAGACCAAACCCTAACCCTAGCAATCCACATCGAGAGATCGAGAGAGAGAAGCATGGCGCGCGCCAAAGGCAGGAAGCGCGCGGCCGCGGCGGGCGGCGACAGCCAGGCGGAGGCGGCGGCGGCGAACGGTGGCCGGCCGAAGCGCACCAAGACGCCCCCCAAGCCCAAGCCGGAGCCGGAGTACGTCCACGAGCCGAGGAATCTGGAGGATCTTTGGCTGTCGGCTTTTCCTATAGGGACAGAGTGGGAAAATATTGATAAGATTAAAGAGTTCAACTGGAACTTTGAAAATTTAGAGAAAGCTCTAGAAGAAGGGGGGAAACTGTATGGGAAGACGGTCTATGTATTTGGCAGCACTGAGCCTCAACTGTTGAATGTTGGCGGTGAATCGAAG…	UP	1	2.33	2.45	2.54	2.64	1	2.67	2.94	2.11	2.39		2.50875
TraesCS2B02G527700	ACCGCAAACGCTAGTCCACAACAGCACAAGAATCCAACCCAAATGCCCTCTTATCTTGTGGCTAACATCAATCCACCAACTGAAACTTGACATTGAAAATAGGCAACTGAACCAATTTCAGACATGCTGCTGCTGATAAAATCCTGAATTTTCACTTGTGAAAACGAAGTTGCCGAGATCGAAGCAGCAGCGCCGCACCCGCCAATGGAGGCGCTCTACCTGCTGGCCTCCCTGGCCACCACCCTCCTCACCTCCGCCCTGCTCTCCCTGCTGCTCCTCCTCCGCCTCCCCTTCGCCCGCCGTCCCGCTCCCGGCGGCGCCGGCGCCGGCGCCGCCCGGCTCTACGAGGGCCGCGTCCGGCACTCGCGCCGGCGGCCGGCGGGGCACGCCTTCGAGTAC…	UP	1	2.5	2.11	2.78	2.38		2.56	1.98	1.54	0.97		2.1025
TraesCS2B02G528100	GCGAGGGGGAGTGCCGGAGGAGCAGCTTCCTCCACTATAGAAGGAAAGGAAAGAAATGGACCAATCCCTCCCCCTCCGTCTCCGCTGCCCCCAAATCCCCCGAATTTGACCCGTTTCTCCGCCCCCCTCCTTTCTGCTCGGGTCGGTGAGTGGTCTCGACCCCCGGCGGGGATGGGGTACCTGAGCACCGTCATCGGCCACCCCACCGACGGATCGCCGGTCAGCGGCGGCGGCCTCAGCCAGAATGGTAAGTTTAGCTATGGTTATGCGAGCTCCCTGGGTAAAAGGGCTTCCATGGAAGACTTCTATGAGACAAGAATTGAAAGTGTCGATGGGCAGCTTATTGGTTTATTCGGAGTTTTTGATGGTCATGGTGGTGCTAAAGTAGCTGAGTATGTC…	UP	1	3.12	3.58	3.02	3.48	1	3.37	3.43	3.11	3.18		3.28625
TraesCS2B02G528300	ATAGTTTGCTTGCGTTGCGTTGCGGTGCAGGTCTTGCTCCGCTCTGATGCATCTGGCTGGGTTTGGTTGGAGAGGTCGCCTGGCTGGGCTGGGTATGGCGGGAGGCGGACGTGACAAGGAGAGGCAGCCGCATCTTTCATTTCATATCCGGAGCCGGGGGAGGGAAGGAACAAGGAACATATTGTAAACTCTATCCGAGATGTGTGTGCCTTCTTTGGACGGTTTTTTGCCTCCGGTGCAGCTGCAAGGGCCGCCTCAAATCTCGTCCACCCAGAGCCCTATCGCCTAATCAAGAGCCAGATGCCACTGCCCGCGCCGCGGCCACTAGAATCTCCCCCGCAATCTAAATTACTTATACCACCGGCCTCCGCTTCCATAAATAATATTTCCAGCGCGATC…	UP	1	4.82	3.27	4.44	2.87	1	2.74	2.11	3.26	2.65		3.27
TraesCS2B02G528500	ATGGGGAGGCAGCGGCGGTGGTCACGCGCGGCGCTCCTCGCGTGCCTGCTGCTCCTCGCCGCCGCGTGCGCCGAGTCGGCGCGCCCGGGGCCGCTGGCAGCGGCGAGCGAAGGGCTGCCTCGCGGCGCGAGCGTGAGCGCTGACGACAGCGGCGGCGACGGCCCGCGGAGGAGCGCGTTCGACGTGCTGGTGGAGGGCCTCGTCAGCATCGGGCTGGGCCGGCGGTGGCGCGCCGGCGACGGCGTCGGGCTGGTGGACGGCGACAAGCGGCGCGTGCCGACGGGGCCCAACCCGCTGCACAACAGATGA	UP	1	4.82	5.4	3.25	3.82	1	4.19	4.27	5.68	5.77		4.65
TraesCS2B02G531000	ATCCAAACACCGTATCTAGAAAACCATAGCTGTTACCTTTGCCTTCCCCTTCCCCTAAATAAATAGAGCGGCGGCGGTGGTTGGCGGGGCGGCGGCGGCGTGGAGAAGAAAGGAGGACGGGCGGCGAGATGGCGACGGCAGGGAATTCGAAGGCACCGAGTGGCGAGAATCCGTCCTTAGCCGGGGAGCTCTATCAGGCTGCAATCTCTCTGCATCAGAGTATCAACCGGATCGGGGCCAAGGGGGACATGATGTTCGAGATTGGTCGTCTTGACGCCGCGCATCGCGTAACTCTGTTTGAGTTGAGATCGGAGATGTTCGAGCTGTCGGAAAAGATCAGCGGCCTGATGCACGACGCCGCTCGTATTGAAGCTAAAGGTGAGATGGACACTGATGGGA…	UP	1	9.11	10.1	9.13	10.1	1	7.87	8.42	8.87	9.43		9.12875
TraesCS2B02G531100	CGAGCGGCGATATATAAGCCGGTGTGCGGGCGCGGCACCTGACGTACCTGCCATCAGGCGAGAGAGTGGCCAGTGCACCGCGCGATCGATCGACCGGGATGCCGAAGCTGCAGCGGTACAGGGGCGTCAGGCAGAGGCACTGGGGCTCCTGGGTCTCCGAGATCCGCCACCCGCTCATGAAGACGAGGATCTGGCTGGGCACGTACGAGACGGCGGAGGACGCGGCGCGGGCGTACGACGAGGCGGCGAGGCTCATGAGCGGGCCCGCGGCGCGCACCAACTTCCCCTCCACAAACGGTGTCGCCGCCGCCGGCGGATGCCTCTCAGCGACCCTGCGCGCCAAGCTGGAGAAATGCTGCATGTCGACGCCGGCGCCGGTGCAAAACGTCGAGGCGGCCA…	UP	1	2.58	3.28	2.63	3.32	1	3.91	4.35	3.15	3.6		3.3525
TraesCS2B02G531300	CGGATGGCCTTGCCACTGTTAAGGAGCGGCATTATTACTCGCGGATGCGTCTTCGGGGTGGTCGCGAGAAGAATGAACACGGATGAATGGAACACAATGAGCTGCCAGAGATGACAATTGTCCAAGAGGGAGTGCAGTGATCATAGCACGAGACACATGATGATTTATGACTAATACTACTAGCAATACATACACTGATCTTCGGTTCCAGAGGACGGCAACAGAGGTCATTGCCTGGCAGAAACGTGGGACAGAGGAACTTATCGAAGAATTATCGTCCCCCAGTGACTGCATTAGGTGCCTCTTGAATGTCTCCAGCTGCAAGTGTCATCCGGTGCTCCTGTGATGGCGGCTCCAAGAAGAGCGTGAGCGGCAGCTTGTTCCCCTGCTCATCAACTG…	UP	1	6.73	6.82	6.75	6.82	1	6.39	6.8	6.43	6.85		6.69875
TraesCS2B02G531500	ATGGAGAAGGAGGAGATAGCCGCTGAGGAAGAGGATTTCGCTTGCTACAGAAGGGCCTGGGAATCTAGACGGGGACCTGAGGGGTGCGGTTTCTTCGAAGACACAACGCAATTGAGCTCCATGCACTTCACACACTTGACACCTAAACCCAGCTTAGACGATGCTATCGTCGCGGAGACCTTGCAGATCCTCTCCATTAAACTAACAGAAATTAAAGGTGGCTTCAAATTGCCATTGTCTGTGTATGGTGTGGTTGCTGCTCGGGACAGTGTCGATAACAATCGCAACCTTCTCTTCGCGCACAGTAGGATAGCGCCCCAAAGAATCAGGCAACACAATCTATATTTGCGCTTGATTGGGCCGTCTCGTGCAATTCTCTGCAGAGACCCTGTTCGCTTT…	UP	1	8.83	9.1	8.85	9.11	1	8.12	8.53	8.15	8.58		8.65875
TraesCS2B02G532500	GCACCAATAGTTTAGCCGAACCGAACACCGAAGACTTTGACCCCGCGATCGGCGATCCAACTGCCGCACCAGGTTTATTATTTCCCCGCCCCGCAAGGCGCAAGCTCTTCCCACAACTTTCCTCCCTAGCCAGCTCCGCCCTCTCCTTCCTCCTCCAGCCGAAAGCAGCAATGGTGAGGCTGGGGCCTCTGGCCGCGCAGCACGCAGGAGCGTTCGCCCACGACCTGGGGCTGGGGAGCCCCGCGGCGCTCGTGGCCTTCGCTGTCGTGGCGACGGTGGCGGTGGCCGCCGTGGCCGCCTTCGGCTGCGCCAAGGGGGCCAAGAAGCCGCACCGGCAGGACAACAACAACGTCTACTACTACGGCCAGGGTTACCCGCCGCCGCCTCCCGCCGGGGCGT…	UP		5.84	-	4.89	2.09	1	6.68	6.88	4.84	5.06		5.18286
TraesCS2B02G533500	ATGGTTAGGATGCTGGATCTTGCCGCGGCCAAGGGCTTCGCCGCGCCCGGCAATGTCATCGGCCTCGCCTTCGTCTTCGTGGCCGTCGTCGCCGTGGTGGCCATCGCCGTGTTCAGCTGCTCCGACGGGGCGGACGAGTCAGACGCCAGGCGCAAAAAGAAACGCAGGGCCCAACCCGTCGTTATTGTTTACGGTGGTGGAGGCTGCTAA	UP		-	-	-	-	1	7.47	7.11	7.5	7.17		7.3125
TraesCS2B02G534700	ATGTGACAAATATAACAAAAATCATGTGGCAATGTATGGCAAAGATAATCGTCACAACCCAAACAACCCTTAAGTGCCAAGACCCCACCCACGTTGACACGCCACCCACCCGGAAAATCCCCCAATCGGTCCATCACATCACCGAGTTCACCATCGCCGGCAGCCCACCCACCAGGTTGACCCCCACAAAACCCCAGCTCGAGCACCCGGAGCCATGGCCCTCCTCGCCACGACCCCACTCCTCGCGCCCCTCGCGCTCTCCCCGGCCCCGATCTCCGCCTCCCAGAGCTCCCTCCTCTTCCTGCGCGCCCCCGCCCCCGCCCTCCTCTCGCTCCGCTCCGCCTCCCCCGGCGCACGCCTCCTCGCGGCGGTCGCGTCCAAGGAGCCCGAGCTCGGCGG…	UP	1	3.16	2.39	3.19	2.41	1	2.88	2.36	2.56	2.07		2.6275
TraesCS2B02G535200	GTCGTAGCACCCAAACCACCTCCCACTCCTCTCTCCCCTACCCCTCGCTCCATCGCCCCGCCGCCGCCGCCACCGGCGACGGCGACCCCGATGGGCGCCACCACCTCCGTCCTCTCTCTCCCCGTGGCCGCCTCCTTCCCTGGCGCGGCCACCGCTATCGCGGGCGCCGCCGGCTGCTTCGCCCTCGGCTACTTCCTCGCCCTCGCCCGCTTCCCCATCCACGCCGCCGCCGCCCCCGACTCTGGCGACGACGATTCCGAGGACGACTCGGACGAAGATGATGACGAAAATTCCGGCCGCGCCCGGCCGGCGAAGCGAGCCGCCGGGCGGAAGCGGACCGGGCTCAGGCTGCTGTTCTGGTCCCGAAACGTGGTGACCAAGTCCGACTCCGCCAGGGAA…	UP	1	2.65	2.63	3.23	3.2	1	2.06	2.03	2.2	2.18		2.5225
TraesCS2B02G536100	GCTTTATAGACCATTTGACTATCCCCTTCTCCGGCTAATTGCGTGTCGGATCAAAGTGCATCTGTTTTTTGTTTTTTGACACGGTCCATTTATTGGCTTTTGGTATCGCGACTCAAGTCGATAATAATAGATGACACCGGAAATAACTAAATGAGATAGGTAAAACACATATATATGGTCGGGTGGCACATGTAATTTTCAAGAACATAACACACATGAGTCCCTACAAGCATATACATGAGATCATTCAATTGCGATGTCCTCAAAGCAAAAGCGGTGAATGTTTCTCCATCACAAGGATTGGTGGCATCAAATCCAAGGATCGCATCCGCGAGGAAAACTACGAATTTATCTGTGCTTTTTGCCAAATTATTCTAGCGACCAGCCTCTTCCCATATC…	UP	1	2.69	2.11	2.9	2.31		0.5	1.64	0.55	1.7		1.8
TraesCS2B02G541300	CTGACCAAGTTGTCGGCCTTGTGCAAATCCGCAACGACAACAAAGTGGGGAGGTCCATCCCGCTCTCACTCGCACCCGGGGAAGGCTGCACCCTCACGTACGGCCCCGCCCAGCCCAGCCACCGGCAAAACCGGAGCCACACCAGCGCGGCCGCGACACACCATCAGTCGGCATTTGCTTTCTTGCCTCCTCACTTCATCAGCACCGCAACGCCAGCAGAGGGCGGGGCTCGCGCGGCTGCACAGTGCACAGCACACGCCGGCGGAGTGGAGGTGGAGGCGAGCTAGCTGGTGGCGATGGGGATCCACCTGCTGGCGTTCGCGGGGGCGAGGATCTTCGTGCAGGTGTTCCAGGTCTCGGCGCCGCTGCTGTGGCCGCTCAACCTCTGGCTTCCTCTCG…	UP		5.63	4.41	5.65	4.41	1	5.86	5.62	5.9	5.68		5.395
TraesCS2B02G541400	CCCCGGCAAAAGCATAACCACACCAGCGCAGCAGCCACACAACGCCATTCCGACTTCCGAACCCGACATCACATTTGTCGCTCGCCCTCGCCGTCGCCGCCGCGTCACCGCGCAAGCGCAGGGAGTTGCTCAGCGTCTCAGGGCTCTCGGCTATGGGGATCCACCTCCTGGCGTTCGCCTTCGTGCAGGTGTTTCAGGCCTCGGCGCCGCTGCTGTGGCCGCTCAACCTCTGGCTGCCCCGCCACCTCCCCCAGCTCTGCGCCGTCGTCTCCGGCGAGATCGCCGCCCACGTCGCCTGGCTGCGCCGCGCCCACGCGAGGCGCCGAGATGACGACGAGCAAGGCCGCCGCCAGGGGCTGCTATACGCCGTGTACTGAGATATCCAGACCGGACAGTTTC…	UP	1	5.49	6.54	6.46	7.51	1	6.93	8.01	6.96	8.06		6.995
TraesCS2B02G541700	AGGCCGCAACCTCCCGCCCCGCCCCGCCCCACCACCGGCAAAAGCAAAACCGCGCCACCACGGCAGCGACATAGCACCATTCTGAATCAACACATTTCCTCCTTGCCCCACACCCAGCGAGCGACGATCCGTCGGGCACTCGGGCTAGCTCCTGTTGGCGGCGATGGCGATCCACCTGCTGGCGTTCATGGCGGCCAAGGGTTTCGTGCAGGTGTTCCAGGTCTCGGCGCCGCTGCTGTGGCCGCTCAACCTCTGGCTGCCGCTCCCGCGCAACCTGCCGGAGGTCTGCGTCGTCGTCTGCGGCGCGCTCGCCTCCCACGTCGCCTGGCTGCGCCGCGCGTACGCCCGCCGCCGCTCCATAAGCCGCGACGATAACGACAACGAGCTGCACCGCCAGGC…	UP		2.2	2.91	1.54	2.24	1	2.7	2.97	2.09	2.38		2.37875
TraesCS2B02G541800	AAAACATCTTTCGATCGCCATCGCCGGCCATTATTAGTTTCATCCAACTCCAGGCCAGTGCTCTTCGCTCTGGAATCCTAGTTAATGGCCGGCCGGTCAGGTCCGTGGTAACCAACCACCAGCTAGCTAGCAGCGCCACCTCGAGAGCGTCGCCATGGCAGGGGCGGAGGGATCGACCGTGTAGCGGGCAGCGCGCGGCGGTGGGAGGAATTATCTGCAGATCGATCGGCGATGGTGGTGCACGTGGTGCTCCTGGCCGTGCCGGCGGTCGGCGGGTTCATGCAGGCGTTCAAGTTCTCGGTCCTGCTCTGGCCGTTCAACATCATGCTGCCGCTGCTCCGCAACCTGCCGCGCCTCTGCCTCACGCTCAGGGCCGCCGCGGTGCACTACGACGCCGAG…	UP	1	4.86	5.63	6.89	7.64	1	8.2	8.07	5.37	5.26		6.49
TraesCS2B02G542300	CACAGTGAGAGTAAATAACGAATTGTGCACCAGATACAATGCAAATTCCAGTTCCGAGGCAACCAATTCGCCACGCTAGCTTGTCCATCAGCTTCAGATCAAGCAGCCATGAGTTGACGCTAGCTGTGCCGGAAGTATATACAGATACAAATACGTACAACCGACCGATGTTGCTTCGGAGAATTGTACGTATGCACGTATCGGCTACTGGTCCAATATACGTACGGATATGCATGGGCCTCTGGGTGGGCCTAGCGATTTGGGGTGCCGCTGGCCTGGCTCGGATCGGGTCAGGCTCCCTTCCAAACAGCACAGTAGAGTACACTGCTGCTGCTGCCGCTGCTGCCGTCGATGTCCTCTTCTCTTCTCCCTCCCGAGCGGAGCTAGTTTATGATTATC…	UP	1	3.03	2.86	3.21	3.02	1	3.25	2.56	3.6	2.92		3.05625
TraesCS2B02G543100	GACGCGGCATTCCCGTTGCGGCAAACCCCACCCCAAACCCGAAACCCTCGCCCGCCTCCGGCGGAAACCCTCGATTCCCCACCCCACTCCCCACTCCGAAATGAGTTCGCCGGAGGACGCCCTGGGAGACAGCGCCCTGGCGCCGACCATGGCCTCGCGTGTCTCCGCCGCCCGCATCGCCGTCGTCGAGCTCGAGGACGACGACGACGACACGGCCGCCTCCACCCCGGCCCCCCGCTCCCGCGCCTCCCGGGGCCTCCTCGACGCCTCCTCCTCCTCCCCGGCCTTCCCCAAGCGCCGGCTGCCGATGTCCCCCATCTGCATCGACGATGACACGCCTCCTCCCCCGCCGAAGCGGCGGGAGCCCGGATCCGCCGCGCCCGGGACCGGGACCCCCCC…	UP	1	2.49	2.63	2.38	2.51	1	3.3	3.14	2.91	2.77		2.76625
TraesCS2B02G544200	CCCTCCCAATCGGATCCACCCACCCACCTTCCTCGCCTATAACCTCTCTTCCCCCCGCAGTCCAGCTCTTCCCAGTCTGACGCCGTCCCCTTCCTCGGTTGTTCCACCGGCTCACTCCGCTGCCCCAGCCGCTCCCCTCTGTCCGCCCGCCGGCGGAGGGTTCGGCGCTTGTTTCCCGGCGAGCTTTTTGGCCTTTGGGGCGTGTGGGAACTGGGAGTATGGCGGGGAAGGGGGAGGAGGTGTACGTGGCGTCGATCGACCAGGGCACCACCAGCACCAGGTTCATCATCTACGACCGCCGGGCCAGCCCCGTCGCCTCCCACCAGCTCGAGTTCAAGCAGCACTACCCGGAGGCTGGATGGGTCGAGCATGATCCTATGGAGATCATCGAGAGCGTGA…	UP	1	2.13	3.28	2.05	3.19	1	2.44	2.88	2.87	3.31		2.76875
TraesCS2B02G544300	GCCCTGCCATTGTTGCTCTCTAGCTCGAACCCGGCCCTTAGAAGAAGCACCTGATCTCGTCCTAGCAGGCATGGACGGCAAGACGGAGATGCTTCTTCCGCGCCCTGTGACCGTGGCCAAGAAGAAGATCCCAGGTTCTGTTTGGCTGGTCTGCGGATGGGCGCTCCTCAGCGCCTGCGCCATCGCCTTGGGCCACTACGATCTCCCCTGCAGACAGGCCACGTTCGTTCTGCGTTGCGGGTGCGTTGAGCTGACGGACACCAAGGCCGCCTGCTTGAGCGCCCTCTGGATCGGGGCCCTGCTCTGCACCGCGTCCCAGGCAGCCGCGGCGGCGCTGGCGCTGCTGCTCCCACGCCTCCACCCCGAGCTGCTCTCGCTCTCGCTCTGGCTCGCTGCCAC…	UP	1	10.03	7.1	10.04	7.11	1	8.43	6.7	9.43	7.72		8.32
TraesCS2B02G544700	TCACCTGCGCCGCCGTCTTCTGCCCCTCGCACGCCACCTCCCACGCCGCCTCCGCCCCCGCCCCGGGCCACCAGATCGCCGTCGACGTCGACCGCGCCGAGCTCTTCTGCGCCGCCTGCGGGGACCAGGTCTACGACCCGGACTTCGACCACGCCGTCGTCCTCGCCCAGTCCACCGCGCTCCAGCCCCCGTCCACCTCTGCATCCGCATCCACATCCCCCGCCGCCCCACGCAAGCGCCGACGCGTCGACTACCGCGCCTGGGCGCCAGATCCGGCCGAGGTCGCGCTCGTGCGATCCGCCGATCCCACCACCTCCGCGTCCGCCGCCGGGCCGGCGGGCCTGCGCGGGCTCAACAACCTCGGCAACACCTGCTTCATGAACTCCGTGCTGCAGGCAC…	UP	1	4.33	4.43	3.45	3.55	1	4.13	4.64	3.58	4.1		4.02625
TraesCS2B02G544800	TGGCCACTCGTTTCTCTCCCAGTCCCAGGCGCAGCATCCATATCACGTCAACTCTATCGTCCAGAAGCTCTTCTCCCTAGCTAGGTCAACGCCGCCCCCATGGAAGGAGGAGGCGCCACCAGCTCATCACACAAAAGGGTCGCCCTGGTGACCGGAGCCAACAGAGGGATCGGGCTGGAGGTGTGCCGGCAGCTCGCGTCCGGCGGCGCGACGGTCGTCCTCACGGCCAGGGACGAGAAGCGGGGCGCCGTGGCGGTCGACGCGCTCCGGGAGCTCGGGCTGCCGGACGTCGTGTTCCACAAGCTGGACGTCGGCGAGCCGTCGAGCGCCGCTCGTCTGGCCGACTTCGTCAGGGATAGGTTTGGCAGGCTGGACGTACTGGTCAATAACGCGGGAGTC…	UP	1	6.25	5.91	7.23	6.87	1	5.6	5.64	6.5	6.55		6.31875
TraesCS2B02G547000	GAGCAACAGCCGACGCCTCCCCCTCCTCCTCCTCACCCACGGCGGCGAGCGCGTGCAGCGTCCGGGGGAGCCGTCTCTACAGCCACCGAGGCAAGCGCCGGCCTCGATGTTATCAGCATCAAAGCTACTCAGCAAAGGACCCGACATCTCCAATCTTTATATGATCGCCACACCATTTTTCAGCACGCGTACCACCGCAATTTCTCGTTGGCCAAGGCTTAAATCTCTTGAAGCCATCAACAAACTGAAGTCTTCCTGCTTCCATCAATCTCAAATGATGGCAGGTGTCACAAATGGCAATTCACACAGTGATATTCAGAGGAAATATCAAGTTGTGGTTGCTGCTACCCGTGAGATGGGCATTGGGAAGGACGGAGCATTGCCATGGAAGCTGCCTAG…	UP	1	3.55	3.44	3.09	2.96	1	3	2.54	3.16	2.71		3.05625
TraesCS2B02G547600	GCGTGGTCTCCGCTGGCGCGGCGCCTAATTCGGGCGGAGGCCGCAGAGTTTCAGCTGTGATTGATCAAACAGATCGGAGCATTTTGTGCAAGGACGGACTGCGGACGGCTTTTTGCAGCTTCAGCTAAAGGGTCTGTTGATTGATGGCAGTTATTGGACCTGTGAAGGATCTCTCGCCAGCTCTGCTCTTCCTTTGACATAGCCGTATGTTTGATTGTGGTTAGAAAGCTCGATCCATGGACAGACACAGAGAGGACTTTAAGAGGCTGGATGAGTTTAGCCCTAGATCATCTGTACAATCTGAAATTGGTGGGAGGAGCAGCCTGAGGTTCAGCATGCCTGGGTTCGGTTATGATCCGTTTAATCCACTAAGATCATTCATGTCAGGGCTGAGAAAGA…	UP	1	2.89	3.28	2.61	2.99	1	2.94	3.02	3.28	3.37		3.0475
TraesCS2B02G590000	ATGCTGCCGTCGCACCTCAACGGCCACTCCCCGCTCGCGCGCCGCCGCCCCCACCTCCCCGCGGCCACCCCGCCCGCCGCCGCCGCCGGGGACCCCCCGGCGGCGGGCCCGGCGGGGGATGCCGCGCTGGAGGCGCACGACCGCGTCTACTTCCAGTCCTACTCCCACATCGGCATCCACGAGTCCATGATCAAGGACAGGGTCAGGACCGACGCGTATCGCGAAGCAATCATGCTCCACCAGAAGTTCATCGAGGGGAAGGTTGTGATGGACGTGGGGTGTGGGACTGGGATACTCTCGGTGTTCTGTGCTCGTGCCGGCGCGAAACGGGTTTATGCTGTGGATGCTAGTGAAATCGCTACCCAGGCTAGTGAAATTGTAAAAGCGAACAATTTAGCT…	UP	1	4.49	3.65	4.01	3.15		3.62	3.77	3.32	3.48		3.68625
TraesCS2B02G591100	ATGCGCGCAGTGCGTGTCCCGTCCCGTCTCCTTATGCAGCCCTTGGATTCTTGGGCTGACGGGTCGATCCGATGTTGGTTTTCGTGGGTGGCGTGCAGGATCGCGGGCGTGCCGGTGGAGCAGCTGGTGCGGCGGCTGGAGCCGGACGAGCAGCCGCCGCTCGCCTACGCCAGGAGCATCGTGGAGTACTGCTCCTACGTCGCCCTTCGCGCCGAGACGAGGCGCCGCCACGACCACCTCGGCGACAGGGAGTTCCACTCCCTCACCTACGACATGATGCTCGCCTGGGAGGCGCCCGACCACGACACCGAAGCAGAGCTCCAGAAAACGGCGTTCAGCTGGGGCGACGGCGCCGACGACGATGACGACGACGGCGGGTCCATATTCTACTCCAGCCCC…	UP	1	4.96	3.96	3.98	2.97		2.16	1.77	3.93	3.54		3.40875
TraesCS2B02G591700	ATGTTGATATTGACAGTGCCTTTCAAGTTTGATATACCATCTCCTGATGACATGGTCTCTACAGGCTTAAAATCGTCCAGACATTTGCGAAAAGTTGATACAGCTGTTCCATCTGTAGATATCCCCGGAAAGATGGTGATGGGTGATGATGATCTTGTAGTTGAGAAGGATACAAGTACAGACCCAAGTTCATCAGTGAAGTTGGATGAACTTGGTGGAAATAGTAGCACTGTTGCCGCCAATACTCAGAACGAAACTCTTATTTTGGACAATGAGCTACAACATTTGAGTTTAGAGAGGAAGCCAAAAAACAGTAAAACCAAGATTAAGAAGCCAGTTCCTGTTTCACAATACAAGCCAGAACCGTGGATGCTACAGGGCGAAGATCAAGACATGCCT…	UP	1	2.46	2.4	2.49	2.41	1	2.31	2.75	2.54	2.95		2.53875
TraesCS2B02G598700	ATATACAAAAAGGCAGAGGCGGGGCGCCTCCACCTCCACCTCCATCCCCTCGAGACCTCACCAGTCGGTATAGAGTATACTACACACGAATCACCGGCCATGGACGCCAACTGGGCCGTGGGCGTTGGCGTTGACCTGAACGCCCCGCCGCCCACCGGAGACGACGACTGGCGCGCCCAGTTCCAGCCCGAGGCGCGCAGCAGGGTCGTCAACAAGATAATGGAATGTCTGAAGAAGCATCTGCCGGTATCAGTGCCAGAGGGACTGAACGAACTTCAAATCATCGCTGTGCGCTTCGAAGACAAGATTTATACTGCAGCGACCAGTCAGTCTGATTATTTGCGGAAGATCTCTCTGAAAATGCTATCTATGGAGACGAAGGCACAACAGGCTCCTGGA…	UP	1	3.48	4.54	3.04	4.07	1	3.66	4.1	2.35	2.75		3.49875
TraesCS2B02G616600	CAGTGATACGTAGTGCAATACACATAATTGCTCTGGTGAAGACATGTCGGGCAGTCTGCTCCCTGCGGCTCCGGCCATGCCTTGGCTTCTTCTCGTGGCCATGGTCGTGGCCCTGTTAGCTGCGTGGTTAATCCATTTGGTCATGAGATGGAACATGGGTCCACCATGCAGCGCAGGGGCACTGCTGCCGCCGGGGTCGAGGGGTCTCCCGCTCCTCGGGGAGACGCTCCAGTTCTTTGCCCGGAACCCTTCGCTGGAGCTCATCCCCTTCTTGAAGCGACGTGTGGATAGGTACGGTCCAATTTTTAGGACAAATTTGATTGGTGAAGACCTCATTGTCTCCATGGATCCAGAGTTGAACAACTTAGTGTTCCAAAAGGAGGAGAAGCTATTCCAAAT…	UP		-	-	-	-	1	6.79	7.24	6.83	7.29		7.0375
TraesCS2B02G621000	GGGTTATTCGTCGTCTTCTTCTTCTCCTGCTCCTATTTCTTCCCTGCTCTGCTCCGTTGCTCCATTGCTGCTGCTTCTGCCGGTTCCATCTCCGTCTTCTTCTCCCTCGCCGGCGACAATCCTAGCAGACCAGATCTGTTGCTCCATCGGCTGCTGCTTGTTCCAACTCCGGCTCCGGCCACAGCCATCGGCGGCGACGACGATCCCATTTCGTTTCGTTTCCCCTTGTGATTTTTGGTCCTCCCAGGCGACCAAGCTGCAAAGTTTACACAAGCAAGCAAGGGGAGCAATCAGTCAGGCAGGCAGGAAATTCTTCAGCCTGCTGACTGACTAACTGACATACATGCACAACAAGGGGGCCATCTGAGCTTAATTTCAGTAATTTCGCCATGAACAACA…	UP	1	3.19	3.08	2.6	2.48		0.26	0.33	1.12	1.22		1.785
TraesCS2D02G121800	GTCTGAGACTCCCCTGTCTTCCTCGAACTCCCTCATCAGGTCCGCACGAACACGACGACCTTCCCCTCTCACTCTCTCAGACACGAGCAGCGACGGGACAACCATAGGCGGGCAGGAATCCATCCAGCGAGGGCAATGGCAGCCGGAGGGGTGTCGCATCTGTGGAGGGAATGGGGGATTCAAAGCCTTGTCCTTTTGAGCTTCGCGCTGCAAGTGCTCCTCCTCGTCTTCGGAGGGATGCGTCGGTGTGGCCTCTCCACCTCGCTGAGGGTAGCCCTCTGGTTAGCATACCTGTCGGCGGACTCCACGGCGATATACACCCTGGGCCATCTATCCATCACCAGCGGCGGGTCACGTGAGCACCAGCTGGCCGCGTTCTGGGCGCCCTTCCTCCTGCTG…	UP	1	3.05	3.22	5.21	5.38		2.22	2.43	5.12	5.36		3.99875
TraesCS2D02G473500	CTTGCTTCACAGAAGGGACATTGCTAGATGGCTCTCCTCCCAGCACTCCACCATTGACCTTTCTTCTAGCTAGTCCTCCTCTCTCAGCATCAGTGCAATACCAGCACTCTAGTAGACCAACACTACTGGTGACACTGCATTTGTAGCGTTGCCGTCCGAGCACGAAGCGGGAGCACGGCCGGCCAGCCTCTGGTTTACGCCGTAGGCTATAACATCCATATCTACCGGGATTGATGGCGACGGTTGGCATCTCCGCAGCAAGCTGGGTAGTGGGCAAGGCTCTAAGCCCACTGTCCGGAGGCGTGCTGGAGGCATGGAGTGCAAGCTCCATGCTCGGATCAAACATGGAGGCCTTGAAGATGCAGCTGCTGTACGCGCAGGCGATGCTGAACAACGTCC…	UP	1	4.59	4.64	4.36	4.42	1	4.25	4.5	5.38	5.65		4.72375
TraesCS2D02G480900	CCTAGATCCCACTGCCGCCGCCGCCCTCCCTGCACGTTTGCTCGGGCTGCTCCGCTGCTGCTCCTTGGCTGTTGGCTCGCACCGGGAAGACGAAGAGAGGAAAAGAAAACCCAGCATGGACCAAATGGAAGTGGATCAGCCACAACCACACCATCAAAGTGAGAAACAAATATTCCATAGATGCGTGACAGATAAAACCAGAGACTTTCGTGCTAAAAGCTATGGTACTCTTATTCAGCCCTATGAGTTTAGTTGTTCTCAAAATGGAGTACTTGGAGAAAAACATGGTTTTATACATTATTCAAATAAAGCAATAGCTTTTGCTGGGAATCCGGAAGAAGGATTTCATTCAACAGAAGTGCAGAAACTAGCAGCTACTTTCTTAGTTGAGAATGAATT…	UP	1	6.63	7.13	6.65	7.14	1	6.09	6.57	6.13	6.63		6.62125
TraesCS2D02G517300	GCCCCGCCATTGCTCTCCTCTCTCCAGCTCGAACCCGTCAAGCTAGCTAGCAATCGGAGCAGTGAGGCTGATCTCGTCCTAGCAGACATGGACGGCCAGAAGATCCCAGGTTCTGTCAGGCTGGCCTGCGGATGGGCGCTCCTCAGCGCCTGCGCCATCTCCTTGGGCCACTACCAACTCCCCTGCAGCGTCATCTCCGTTCTGCGGTACCGGTGCGATGAGCTGACGGACACCAAGGCCGCCTACTTTAGCGCCCTCTGGATCGGAACTTTGTGCTGCGCTGGATCCCAGGCAACCGCGGCGGCGCTGTTGCTGCTGCTCCCACGCCGACCCCGCTGTGTACACCGTGTACTGGCCTACGCCTACCTCACGGTCGCGGTCGCCTGCGGCGCCGGCCAC…	UP	1	8.82	6.54	8.83	6.55	1	7.94	6.45	7.98	6.5		7.45125
TraesCS3A02G122700	ATGGCTTCTGTTCTTCTGCTTGATGCTATGTTAGAGAAGGTTGGCCTTCCAGCGGCCACCTACTCGGCGTTCCCAACAGAGGGCACGCGTCTGGAGGTCACCATTACCTTTTACCCAATCAAGAGCAAGCTCGGGAGGTCACCTGTCAAAGTTTCAATGTCTACCTCACAGCACCAGGATCTAGCAGAAGCTCAGGATTATGTGGCTGCTGCAGCAATTAAGTACATGGATGCTTACGAGGGTGCGGTTCCAAAAGATTACCATTATGATCAACTACGGACTGTGGAAAAGGCAAATATACTATTGGGTCAGCAGCTTAAGGCAATGAAGAGGGACAATGCATCTCTGAAACAAAAGCTGAAAGAGAGCCTTGGCATAAACAAGCTCCTCAGCAAAGGA…	UP	1	10.94	7.72	8.51	5.29	1	9.96	7.16	8.16	5.37		7.88875
TraesCS3A02G198500	ATGGGTGGCAATAGCTATGACCCTCTAGTCATTGAGGATTTTGATTGGGGCAATGAGTGGGTTGACCCAACAATACCTCCACCCCAAGGTGCTCGAGGGTGTCCCGATGACATTTCATGGGAGCTTGTTGATGAGGCTGTTGGTGCAAGTTCGTCGCTGCAAGGTCGCAACTTTCCTAGAGCTAGCACCATGGCAAGGGGGGCCTCAAATGTTAATGTCCAGTACCAAAGGCAGCGCAAAAGGGCTGCTCCGTCACCAACATTTCTTCATGAAGATGACGAAGAGGATGACCAAGAACAACAACCAAGTATCCCCAATGGAGAGGATGATGATTCAGACTTTCTTCAAGATGATGTTGATGTGACCGATGATGATGAAGATCCAACTAGTGCTGACCAA…	UP	1	4.59	4.83	6.82	7.06	1	5.17	5.52	4.26	4.64		5.36125
TraesCS3A02G311500	ATGGACGATAACGCTCCAGGCAGTGAATTGGCTTTCAATCTATCAAACCATGCCATGATCGAGGTCCAAAGCCCTGCCCGTCAGAGGCCTCACGGTTTACATAGCAACAGCAATGGGAGCCCTGTTGGGGCAGTTGCTTGCTTGTTGCCGAACCCAGTTGCAATGGAGGTTGATAAACCTGACTGCGATGTCCCAGAAATGTTACCCGTGATGCCAAACCAAGGAGGAATGGAAGAGTTTGTCGAGCATCCGTCTTTCAGGATGCAAGACCAGGTACAACCGTTGCAGGTTGACAGTCCTACCCCGCCATTGGCCCATGCGGTGCCAGACCATGCTATGGTGCAAGTTGGGAGCCCTGGCCTCGGCATGGTGTCTGGGTTGCAGCATCAGGTGGGGTTT…	UP	1	5.48	2.81	4.99	2.31	1	4.41	2.4	4.39	2.4		3.64875
TraesCS3A02G470800	ATGGCCTCCAAACAGACGCTGCATATGAATCAAGGACAAGGGGAAACAAGCTATGCTCGCAACTCCAGTGCTCAGAGTGTTGAACAGAATAAGATGAAACCCCTGATAGAAGCAGCCATCCTTGACTTATGCAGCACCACCACCACCACCATGTTGCCAACGGAGATGGTGATTGCCGATCTGGGTTGCTCCTCTGGCCCAAACGCTCTAACATTGGTGTCAATAGCTGTCCAGGCCATACACAGTCACTGCCTTCAGTTCATACAGACACCACCCGAAGTGTGTGTGCTCCTCAACGACCTTCCTCACAATGACTTCAACACGGTGGCGCAGAGCCTGGTCACGCTCCATCAGGGAAATGACCCTATTGTCGTGACCGGTGTCGCACCAGGGTCGTTT…	UP	1	5.65	5.56	3.45	3.36		5.82	6.3	4.92	5.4		5.0575
TraesCS3B02G001400	AGGACTAGGAGTGAACCAACCAACCAAGCAGCCTCCTTTGTCTCTCTCTGTGGAGGCGGCGGCGGCGGCGGCCGGCGGCGAGGCGATGAGGGCGGTCACCGGCGCCATCGTCTCCTCCAAGCCGTGCTCGCTTCTCAAGGCCAAGGTCATCCTCGACGGATTCCACAAGAGCTCCGCCTCCAACCTCCCCTCCTCCGACGCAGGCACATACCTCCGCACCGCCGCCGACGCCGTCGACGAGCTCCGCGAGTTCCGCCGCGACCTACTCAGGGCCCAGCACCAGCACGAGGTCAAGGTCAAGGTGGATGTGGAGGGGGACCTTGTTCACAGTGAGAGGAAGCGGAGGAACAAGGAAGAGAGGCGTGTCGTCAAGCAGGAGGAGCAACATGTCCCTTCTTT…	UP	1	4.62	4.09	6.21	5.68	1	4.38	4.04	5.36	5.04		4.9275
TraesCS3B02G001900	AACGCAACGGAGCACAAAACAGACAAAGCGGAGTCCAGTCGTCCCTCCCTCCCGATCCCCCCAACCCCAACCCCACCCCCTTCCCCCTTCCCAGCAGGCAGCTCCGCTAGGGTTCCCCTCCCCACCAGGCCACCACCACCATGGACTCCGGCGGCGGCGGCGGCGGCGACTCGTCCGGCGGCGCGGGCGCTGCGGCTGCGGCGGCCAAGTGGCGGACGGACGCGACGCGGGCCTTCCAGTACTACCTGGACCGGTCGACGCCGCACGCGACGGGCCGGTGGGTGGGCACGCTGGTGGTGGCCGCCGTCTACGCGCTCCGGGTCTTGTCCATCCACGGCTTCTACATCGTCAGCTACGGCCTCGGGATCTACCTCCTCAACCTCCTCATCGGCTTCCTCT…	UP	1	2.85	3.05	2.24	2.43	1	2.94	2.86	2.58	2.52		2.68375
TraesCS3B02G002300	CAACCTCCCTCCTCCTATCCATTTCATCCACACCTCAGCCTCAGCTCACCTGCTCCGTCCGTCCTCCTTGGGATTGGGAGAGAAGAGACCACGCGAAACTCCTCTAAAAAATAAAAATGAAGAGCAGGAGGCAGAGCGGCCGCGGAGGAGCCATGGTCGCCGACGGGGGCTGCAAGATGGAGCGCAAGGACGTGGAGAAGAACCGCAGGCTGCACATGAAGGGCCTCTGCCTCAAGCTCTCCTCCCTCGTTCCGGCCTCCTCCTCCTCTGACCACCACCTCAGACACTATTCTTCCTCGCCGCCGTCCAGCAACAAGGACGCGGCGACGCAGCTGGACCAGCTGGACAGCGCGGCGGCCTACATCAAGCAGCTCCGGGGCCGGATCGACGACCTCAAGC…	UP		6.78	2.03	7.7	2.93	1	5.67	5.16	7.49	7		5.595
TraesCS3B02G006100	ACGACGCCAGGCCGACCCAAGCACGACGATGACTCAGCTCCAAGCTGCTCCGCTCAAAACCCTAAGCTTTTCCGGCCGGCGGAGCGCCGTCGCGGCGGCGCGGCCGCGGCATGCGACGGCGACCTTCCGCTGCTCGGACGCGGCCCGGAGCTACATCATTACGCTGCTCCCGGGCGACGGCATCGGCCCGGAGGTGGTCGCCGTCGCCAAGGACGTCCTCTCCGCCGCCGGCGCCAAGGAAGGCGTCGAGCTCCGCTTCCGGGAGATGCTGATGGGCGGCGCGGCGCTGGACGCCGTCGGGGTGCCGCTCCCGGACGAGACGCTCGCGGCGGCGCAGGCCTCCGACGCCATCCTGCTCGGCGCGATAGGAGGGTATAAGTGGGACAGCAATGAGAAGCA…	UP	1	5.3	4.88	7.54	7.1	1	7.99	7.96	6.18	6.17		6.64
TraesCS3B02G006300	CTCCACCGCACCACTCCACTCCACAAAGCCCAACCGCTAAAGCACCCAAGGAGAGGGAGGCCGACCATTATAACCCACACAAATTCCCCACCGAGATAGAAGCGAACCCCGAGCCGAGCACTGAAAAAAAAAGGAGAGGAGGAGAAGGAAGAAGAAGCTAGAGAGTCGCGCAGCTAGAGAGCACAGAAAGGCGCGAGCTTTTCTTGCTTTTGGTGCCATGGCGAGGTGGACGGCGCAGCGGAGCGGGCTGCTGCTCGTGGCGGCGCTCCTCGCGGTGGCCGTGGCGGCGGCGGACGACAGCGGCGAGAAGTGCACGGGCGGGTGCGGGAACCCGTGCGGCATCCCGTGCACCTACTCCAGCCCGCCGCCGCCGGAGCCGGCGCTGCCCCCGCCCGTCTA…	UP	1	3.54	4.24	3.23	3.92	1	3.96	4.56	3.53	4.14		3.89
TraesCS3B02G006400	ATGCCGTGTCCGCGGCCGGCGGTCCTGCTCTCCGCGGCCGCGTGGCTGTGGCTGTTCCTGTCGGCCGCCGGCGCGCTGGCGGACGGCGGCAACGGCACGGTGTGCCTGTGCACGGGCCCGCGGTGCGTGCCGCCCTGCCCCGTCCCTGGGACGACGCCGCCGACGACGTCGCCCACGCAGTTCCCCTTCTGCCCGCAGCGGCCGCCGGCGGTGGGGCCCTTCCCGTGGGAGCAGCAGCCGCCGGCGTCGCCGAGGTCGGGGTCGGGGTTCCCCCAGGACGCGGGCTTCCTCGCGGCAGCTGCGGCGAGCCCCACTAGGAATCCGGCGGCGTGGCTGGCGGTGGCCGCCGTGTGCTCTGCTTTGCTGCTGCTCCTGCAGCAGTGA	UP	1	6.51	7.01	6.19	6.69	1	6.84	6.97	9.69	9.82		7.465
TraesCS3B02G006500	ACGGACAGAAAACCCTAGCGACGCCAGCTATAAAAGATCTCACCTTGCCAGACGCGCCGCCGCCGCCGCCGTCCGCACAGCACAGCCCAGCACCGCCGCCGCACCACCACTCTACCGCCGTCGCCGAGGAGGAGGAAGAAGCAGCGTCGGGCGAAGATGAAGACGATCCTTGCGTCGGAGACGATGGAGATCCCGGAGGAGGTGACAGTGAAGGTGTCGGCGAAGATGATCTCGGTGACGGGGCCGCGCGGGACACTGACCCGCAACTTCAAGCACCTCAACCTCGACTTCCAGCTGCAGGAAGGCGGGCGGAAGCTCAAGGTGGACGCCTGGTTCGGCACCCGCAAGACCATGGCCGCCATCCGCACCGCCATCTCCCACGTCCAGAACCTCATCACC…	UP	1	8.87	8.93	10.21	10.26	1	11.88	11.87	9.09	9.1		10.0262
TraesCS3B02G006600	ATGCCAATTCTTTTCTCACAAGAGCTGCTCATCTCCGTAGTGGTTGTGCTGCTTGTTCCCCTCTACCTGTACCTCAGGGCTAGTTGTAGATCAAAGAACCCAGCAGTGCTCCCAACAAACTGGCCAATACTGCACATGTTCCCTTCCTTAGTGGCCAACATCCACAACATCCATGACTATGGCACCCTGGTCTTCGCTGGATCAGGCCACAACTTCAGGGCGCACAGCCCACCCGGGACTGGAATGCGATTCTTCGTCACATGCGACCCTAGGAACGTTCGACACATCTTTACAACCAACTACACCAATTTCCCCAAGGGCGCGGAGTTCGCTGCTATCTTCGACATCATGGGCGGCAGCCTCTTCACCATCGACGGCGAGCCGTGTCCTAGGCAGCGT…	UP		6.02	4.53	6.04	4.53	1	8.11	8.18	8.15	8.24		6.725
TraesCS3B02G006700	CAATCGAGCAAGCTACTGATGGAAGTAACAGCGAACGTAGCCAGTCCGCCAAGCCGTCCGCTCTCTGTCCGTGTGTCGGCAGAGACGGAAGGTGCTGACAATTCCACGGCGGAGGAACCCATGAGCCCTACCGGAAGAATCTTGGAGGAGATGGGTGTCTGCATCGTCATCGTGATGGGGCTCAGCACGCCGGTGAACCTGCCCGTCTTCCGCTCCGGCATCGAAACAGAGCTGATTACTCGTTCCTCACGCTTCTGCAGCATTCAAATAATGGATGGACCCAAGGATGGCAAGCCGCGATGGGTGCAAACAGCGGTGAACGTGGACGAACACATCATCGTCCCGACGTTCGATCCTGCTGCCGTGGCTTCTAACCCGGAAAAGGCCGTGGAGGACTAT…	UP	1	6.3	5.68	6.31	5.69	1	7.21	8.14	7.25	8.2		6.8475
TraesCS3B02G007200	ACCCTAGCGACGGGACCTATATAATACCTCTCCCCACCTCGCGCGCCGCCGCCGCCGCCCGCACAGCCCAGCACCGCCGCCGCCGCCGCCGTCGAGGAAGAAGAAGAGGAAGCGACCAGAGCAAACCCGGCGTGCGAAGATGAAGACGATCCTGGCGTCGGAGACGATGGAGATCCCGGAGGAGGTGACGGTGAAGGTGTCGGCGAAGATGATCTCGGTGACGGGTCCCCGGGGGACGCTGACCCGCAACTTCAAGCACCTCAACCTCGACTTCCAGCTGCAGGAAGGCGGGCGGAAGCTCAAGGTGGACGCCTGGTTCGGCACCCGCAAGACCATGGCCGCCATCCGCACCGCCATCTCCCACGTCCAGAACCTCATCACCGGGGTCACCAAGGGCTT…	UP	1	3.19	2.79	2.9	2.49	1	2.62	2.33	2.82	2.56		2.7125
TraesCS3B02G007600	CGCAACCCTCCTGAGGCCCCCCCTCGTTCGCAGCCCGGCCTTCCCACCACGCGAACCGCGAGCACGACGCCGGCGACGAGGACCGACGCCGAGCGCCGCCGCCGAACCCAACCGACGAGCCGGCGGAGATGCTGCTGGAGGAGCTGCTCCGCTGCCAGATCCAGGAGTGGTACCCGGCGTTCCGGCGCCACACGGTCCCCACCGCCATCATCCCGCTCCCGGCCGCCTTCCTCCGCTACCTCGCCGGCCGGACCGCCTACCCCGGCCCCGACGGCCCCGACGAGGGCGAGCAGGGGCCGCTCCCCTTCGTGCTCCCGACGCTCACCTCCGGCCGCGCGCCCTTCCCGCCGCTCCAGGGCCACTTCCCGGACCCCGTCTCCCTCCTCGATCGCGACAACA…	UP	1	5.36	5.7	5.38	5.71	1	6.26	5.99	6.29	6.04		5.84125
TraesCS3B02G007900	CTCGAACTCCAGCTGGCCACCCAGCTACCACCAAGCTACTGTCGCTCGCTCACCAATCCTCCCGTCTTGCCCGACTACACGCCAGCGCCATGGATGGTTAGCTAGCTAGCTCTTGCGCTCTTGTGCAATCCCTTCCTCTGGGACTTGTCGTCATGGAGAGGCAGCGGGTGGTGGTGGTGGTGGAGGACGCCCCGGCGTCGCGCGCGGCGCTGCAGTGGGCCGTGCGCAACTTCATCCGGGCCGGCGACTCCATCGCGCTGCTGCACGTGTGCGCGCCGGCCCGCTCCAGGCGCCGCCGCCGGTGCCTCCGCCTCCAAGGCTTCCAGCTCGCGCTCGCCTTCAGGGACCTCTGCGACGGCGGCGTCGCGGAGGCCATGGTGGAGATCGTGGTGCGGGAGG…	UP	1	8.53	8.12	7.59	7.16	1	8.19	7.86	5.81	5.5		7.345
TraesCS3B02G009600	GACCCAACCAACGCCACGCGCGCCACCGCGATCGCCGGCCGGTCACCGCTCCTTCAGTATACATATACTCCCCTGCCACAGATCTGGCCAGAGCAGTCAGCAGCAGCGACACACTCTGCAGCAGAGAGATCGCATAGCGGAGTCATCATCACTACTATCTCTGCTGCGCATTGAGCGACAGCAGCATGGCGCCGCAGCTCCGGCCATGGGGCCGCCTCCTGGCGCTCGCGGCCCTCCTCGCGGTGGCCGCGGCGCAGTCGTCGCCCGCAGCGGCGCCGGCCACGCCCACGCCGGTGGCAGTGCCCACGGCGCCCGCCCAGTCCCCTCCCGCGCCGGCCACGCCCGCGCCCACTACCACCCCAGTCACTCCCGCGCCCACTGCCACCCCTGTTGCGCCCG…	UP	1	6.91	6.76	7.82	7.66	1	5.91	6.19	7.75	8.06		7.1325
TraesCS3B02G010600	AAGCTACTGTCGCTCGCTCACCAATCCCCCCGTCTTGCCCGACTACACGCCAGCGCCATGGATGGTTAGCTAGCTAGCTCTTGCGCTCTTGTGCAATCCCTTCCTCTGGGACTTGTCGTCATGGAGAGGCAGCGGGTGGTGGTGGTGGTGGAGGAGGCCCCGGCGTCGCGCGCGGCGCTGCAGTGGGCCGTGCGCAACTTCATCCGGGCCGGCGACTCCATCGCGCTGCTGCACGTGTGCGCGCCGGCCCGCTCCAGGCGCCGCCGCCGGCGCCTCCGCCTCCAAGGCTTCCAGCTCGCGCTCGCCTTCAGGGACCTCTGCGACGGCGGCGTCGCGGAGGCCATGGTGGAGATCGTGGTGCGGGAGGGGGAGCTCGCGCCGACGGTGGCCGCGGCCGTG…	UP	1	6.67	6.23	5.72	5.27	1	7.22	6	7.26	6.06		6.30375
TraesCS3B02G011800	GATGCAAGTACTCTGAGCAATTAACAATCGAGCAAGCTACTGATGGAAGTAACAGCGAACGTAGCCAGTCCGCCAAGCCGTCCGCTCTCTGTCCGTGTGTCGGCAGAGACGGAAGGTGCTGACAATTCCACGGCGGAGGAACCCATGAGCCCTACCGGAAGAATCTTGGAGGAGATGGGTGTCTGCATCGTCATCGTGATGGGGCTCAGCACGCCGGTGAACCTGCCCGTCTTCCGCTCCGGCATCGAAACAGAGCTGATTACTCGTTCCTCACGCTTCTGCAGCATTCAAATAATGGATGGACCCAAGGATGGCAAGCCGCGATGGGTGCAAACAGCGGTGAACGTGGACGAACACATCATCGTCCCGACGTTCGATCCTGCTGCCGTGGCTTCTAAC…	UP	1	8.32	7.46	8.33	7.47	1	8.85	9.6	8.88	9.66		8.57125
TraesCS3B02G013300	CATTTATTTGGTGTGTAGCAGATCGCGAGGTCAATTTTTTGCGTTACCTTTGTCTCCTTGATTCCCCTTTTGCTTTCACTTTTTCCTTTTATATATATGCTGAACTCAGTTCGATAATACCGACGGCGAATAGGTACGAGTAACTGATTGGAGGATCTGGATTAGAATGACATCCTAATTTGGTCGCTATCGGTTATCATGTCAGATAGGTTGTCAAACTCCACACATCAATTCGTGTCATTTTCCTGGAAGCAGTACTATGGGTATTGAGGTTGTACTCCAATCTTCCAAAGAGGAGCTGGATTCTTCCATTGTCCCTCCATCTATCGACAACATGGAAACGCCGGATGATAAGGGTGACCATTTAACGGAACTTCCAGGCACTGTCAATGCTGAAAG…	UP	1	2.96	2.73	4.38	4.14		2.58	2.95	5.21	5.55		3.8125
TraesCS3B02G014900	CGGCCTAGCTCGGGCCCCGTCCACGCACGGCCGAACCTTATCTTCCCCCCCATCCTTCTCCTCCGGCCCCGTCCGTCACCGCCCAACCCCCCACCGATATCCCTCCACCGCACCGCCCAGAGCCGGCCGTCGGCGCCGCTTGCCGCACAGCAAAATCTTGCCAGACCACGGCCGCGGTCTTGCCCTCTCCCACGCGGAAGCGAGCCACCACGGACGGACGTGCCGTAGCCAGCCATGGCCGCCGCCTGCCGTTTCGCCGCGCCGCTGGGCCTCGCCCCGCTGCCTCGCAAGAGAATCGCTTTCTCGGTGGGCTCCGCCAAGGCCGCTCCACGGGGCGTCGCGATGAAGGCGGCAACCGGGACGTCCGGCGGCGAGGAGACGCCGGAGACCGTCGGCCCC…	UP	1	3.29	3.28	3.43	3.42		3.52	2.79	2.23	1.52		2.935
TraesCS3B02G249100	ATGTACATGGAGATCCCGATGGAGTACGATGATGGCAATGTGGCGCAGGTGGACCTCATGGAGTTTGGCTGGGCTGGCGGCGGTCGGCGCTGGACGCGGGTGCATGAGTTGTGGGGCTCCATCTGCCAGTCGACCACCGCTTACTCCCACTCTGTTCACTGGTTTTGTTTTCACTTTCACGCCTATTCCTCGTCGACCTGCAGCAGCAGGAGACACGAGATCACCTCCAGCACCGCTGGTCACATGAAGGTCGTCAAAAATGGTACATTCTCCATAAAACACGAGAGAGGTTTGGACGGACGCTGTCACTAGCTCACTATGACGCCGCGGATCACTAGCACGAAGGACACCGCCAGGTTGAGGATGAAGTACATGAGGCAGACAATGAGGACGTCCAAA…	UP	1	7.44	7.72	7.46	7.73	1	7.02	7.01	7.06	7.07		7.31375
TraesCS3B02G367800	ACTCTGGGCCGGATCAACAACCCCTCGAAGCTCCCGGCCGCTCCGGCGACGGCCCGGCGGTCGCCTTCCTCCTCCCACTTCGACCAAGATGACCAGATCCACGAACGCGGGCAACGGTTCCTCCTCTTCTTTTAGCTAATCGTCACATCACAGATTTCAGTGTTTCACGCACAATGGATGGGCAGAGCAGAAAGCACAGGATTTTGATGGTGTCTGACTTTTTCTTTCCAAACTTTGGCGGTGTGGAGAGCCACATCTATTATCTATCGCAGTGCCTCCTTAAGCTTGGCCATAAGGTTGTTGTCATGACACATGCATATGGAAAACGTTCTGGAGTACGATATGTTACTGGCGGTTTGAAGGTTTATTATGTGCCATGGAGGCCATTCCTGATGCAGA…	UP	1	10.53	10.86	10.54	10.86	1	8.95	8.97	9.95	9.98		10.08
TraesCS3B02G368200	CACCACCACATCACACCAACCCCCAAAACCTCCCCGCATCTCGCGCCTCTCCCCCGCCGCCGCCGCCGCCGCCGAGGACACCGAGCGTCTCCCTGCCCGATCGCCATGGCCGCCCCGACGGCCTTCGCTGCCGCCAGGTTCCTCCCGTCCGCTCACCTCGACTCCTCCGCGCGCCTCGCCCCGCTCCGGGCCGCCCCGACCTCAAACCTCGCCTTCTCGCCGCTGCCCGCCTCCTCCTCCGCGCTCCTCGCCCTCCGCTCAGCTTCCCCGTCCCCGTCCGGGCCGGGAGGGAGGCTGCCCCCGCCCCCGCCCCCGCGCTCCTACGGCGGCGGCGGCGGAGGATCTGGCGACGCAGCGGACTCCGGGGGCGCCGGAGACGGCGCCGGCGGCCGCGCAGGC…	UP	1	2.38	2.66	2.32	2.6	1	2.36	2.89	2.52	3.06		2.59875
TraesCS3B02G381800	AACCAAACCAGTGCCGGCTCGAGGGCTTCTAGGTTTGGATACGCGATGAATCCCCTTCCGGCCGCCTCTGATGTTACGGAGAGCGTGCCCGACGCCGATGGAGCCAGAAGCGTGCAGGCTCGAATCGCCCGCGGACCGCCGTCCCAAAGAACATTCTCTACCTGCGATTCTCAGAAGTTGATCGACCTCCGGGGATTAGTTGGGCTGATTGACGTCGCCCGTTCCCCAGGTGGTTCCGGTCCTGTGATCCGCATCGCCGGTACTAGTTCTCTTGGCCACGCCATCTACAAGAAGGCACCACGGGAGCTCCCGGGGCTGATTGACGTCGCCCGTTTCCGAAGAGGTTCCGGTTCCGTGATCCAGCGGCCGCAGCTGCCACCGCCGCGCTGGTCCCTCAGA…	UP	1	2.57	2.87	2.55	2.84	1	2.57	2.56	2.58	2.59		2.64125
TraesCS3B02G384600	ATGGAAGCCACGCGGGAGGAGCCGAGGATGGTGACGCTGCGGCCAGTGGAGGCCACGCCGGAGTCCTTCGCGCGCTTCGGGCAGGTCATCGCCGCCTCCCCCGACGGCGACCAGTTCGGCCCCCACGACGCCCAGCTCGACCTCAGCCGCGGCATCCCTAGGTTCTACATCATGAGATTGGAGAGCAGGCCGCTCAGGTTCTCGACCATCACCCACCACGCCAGCGTCACGCAGTGCCTGGGCTCCATCGGCGGCCAGGACTGGTACCTCGGCGTGGCAAAGCCTTCCGTCGTGGACGAGCACAGTGGCCAGGATGGTGGCAGGACTCCCGTGCAGTCGCCCGCCGGGCACTACTATCTGCCTCCGGATCCGTCCGAGGTCCGCGTCTTCCGGGTCCCC…	UP	1	4.14	4.02	4.71	4.57	1	3.1	3.1	4.09	4.11		3.98
TraesCS3B02G391300	CTCGGACGCAGGCGGCGGCTTAGGGTTTTAACTCGCATCCATTCTCAAGGTTAGCAGGAGACCGGCCATGGCGCCGTTGCAGCCCAAGTCAGGGCTCTTCGTCGGCATCAACAAGGGCCACGTCGTCACCAAGCGCGAGCTGCCGCCTCGCCCGTCCGACCGCAAGGGGAAAGGTACCAAGAGGGTGCTGTTTGTCAGGAACTTGATTAGGGAGGTCGCTGGATTTGCTCCCTATGAGAAGCGTATCACTGAGCTTCTTAAGGTTGGAAAGGACAAGCGCGCACTCAAGGTCGCCAAGAGGAAGCTTGGTACTCACAAGAGAGCAAAGAAGAAGAGGGAGGAGATGTCAAGTGTCCTCAGGAAGATGAGGTCTGGTGGTGGTGGTGCTACGGACAAGAA…	UP	1	6.58	6.08	6.24	5.73	1	5.4	4.97	4.45	4.04		5.43625
TraesCS3B02G437000	ATGCAGGATAGAGATCGATCAGGCGCAGTTAATGACGCTGCTCCTCCTTCACCGATCGATGCTCCAAAGGGCTATGACCGCGTAGCGCGTACCAGCTTCAAATTAAAGCACCCACTCCTCCTCGGCGGGAGTCCATGTGCACGTCGCTGCAGCGTCCCCTCTCCTGCAAATATCCGTGTAGTGCTGGACATCCAGAGACAGAGACAGACACACAATGGCCGTAGCAATGCCAGCTGCGTGCTCGCTTCTCCTGCTTCTCCTGCTGGTTGCGCCGCCGGCGCCGGGCTCGTCGGAGGCGGCAGTCCAGCCGAACCCCAAGATCGTCAACTGGGTCACAGACAATGCCCGCGCCTCCACGCCCGACAGCTTCGGCGCCCTCATCTTCGACCTCTCCGTCGG…	UP	1	6.93	3.39	9.8	6.24		5.55	2.35	6	2.92		5.3975
TraesCS3B02G457000	ATGTCCTTCGTCGCCGTGCGGTCGAGGCACGGCCCGTGGATCGTCGGCGTCGGCGGCAACGCACCCATTGACTACGGCCCCGAGACCATCGTCTTCGACACCAGGACGCACCAGGTGATCCCGGGACCGAAGCTCGTGTCGACCAAGCTCTGCCCGATCCTGCTACCGGTCGGCGACAGGATCTATGCCCTGACACGTTACCCTGCCATGAAGGGGGGTATCAATTTCGTGCCTTGGTTCCAGGTGCTCGATCTCTCCCAGGCGCGAGTGGTCAGTGGCCGTCTCGTGGACTGCAAATGGGAGCAGCTGCCCCGGCCGCCCTGCTTCCCCTGGGAGCTCTCCCCAAGGCACTACATCTTCCCGCCGATGGTCAGGGTCAGGTCCTTTGTATCCGTGAGC…	UP	1	8.31	8.79	8.32	8.8	1	7.54	7.92	7.58	7.98		8.155
TraesCS3B02G464700	ACTGGACCCGGCAGTCGGCTCCGATAGGAACAGGGCAAAAAGAAAAAGAAAAACATAGCAAAGCCGGTCAGACGACGTCCGAAGCAGAGGAGGAGGAGACAGGATTCAGGAACCCGCGAGACGAAGCAGGAAGCCAGAGGCGCTCTCCAATCCAAGCATGAGGTCGTCGATTAACCGGCCGCCGACGCCGGACCAGGACGACGACGAGGAGGAGGAGCAAGGGAAGGAGGCTTCTCTCGGAGATATCATCAACCTCAAGTTGGTAGAGAGCGGCGAGAAGGAGAGGCTGATGGAGCTTCTCCGGGAGCGGCTCGTCGAGTGCGGCTGGAGGGATGACATGAAGGCTCTATGCAGGGCTTATGCAAGGAAAAAGGGAAGAAATAATGTAACATTAGATGA…	UP	1	2.38	2.78	2.43	2.82	1	2.75	3.05	2.24	2.55		2.625
TraesCS3B02G465000	ACACCACACCAGACCAGAGCATAGATTACCACCATCCCTCGTCTTTAATGGCCTCATCAGCAGCGGTTGCGCCGTGCAGATTCCTGTCCCCGCTAGCCACCACCTCCCGCACTCTCCTATCATCTATCCTACCCACACCGGCGACAACGAGGAGGAGGCCGCTCATCTCCTCCACAACCGCCATTTGCGCCGCCGCCATGGCCGCCTCCGGCAAGGCCGGCTCCGCTTCTTGCAAGGTCGTGGACTCCCACCTCCACGTCTGGGCCTCGCCGCTGCAGGCTGCCGACGATTACCCCTTTTTCCCGGGCCAGGAGCCGACGCTCCGGGGTGATGTGGACTTCTTGCTCGAGTGCATGGATGAAGCTGGAGTTGATGGCGCACTCATTGTTCAACCTATCA…	UP	1	3.43	2.12	3.76	2.44		2.88	1.45	3.26	1.85		2.64875
TraesCS3B02G478200	ATGTTCTTCGGCGGCGCCTCCTCCTACTACCGCCTCCCGAGGCTCGCCGTGCCGGACGCCCTGCTCCCCGCGCCACCGAAGCAGGGGGAGGAGGACCGGCATGGCGGGGCGGCGGGGCGGTGGTGGGGGCGGCCGCCGGCCAGGAGCGCGTGGCACAACATGAGCGACGAGGAGCTGCTCTGGGCGGCGTCGTTCGAGCCGCGCGCGCAGCGCCGGCCGCACCGGCGCGCGACCCCCAAGGTGGCCTTCTTGTTCCTCACCCGCGGCCCGCTGCCGCTGGCGCCGCTCTGGGAGCGCTTCTTCAACAGCACCGGCAGGGAGCTCTTCTCCGTGTACGTGCACACCACGCCGGGCTACCGCCTCGACTTCCCGCCGTCCTCGCCGTTCCACCACCGGCAG…	UP		4.97	4.05	4.02	3.09	1	6.05	5.94	6.09	6		5.02625
TraesCS3B02G483700	ATGAGAGCTGTGTCCCCCGTGCTTGTTGATGCCAAATCGCTAACCCGACAAATGGCGGAGGCGGTGCTCGTTGCTCTCGGAAAGATTGGGAATGTCTTAGCTGATGAAGCTACCAAGGCTTTGCTGGCCAAGCTGTCAGAAAAAGTTAGTAATCTGATTGATCTGGATGACAAGATTGAGGGAATAGCGAAGCAATTAAATACAATGAAGAACGTCATACAGCAGATAGGCACGCCGTACCTAGCCGACAAAGTCGTAAAGGGTTGGATTGGGGAGGTGAGGAAGTTGGCCTACCATGTTGAGGATGTGATGGACAAATACTCATATCACTCTCTTCATGTGGAAAAAGGGTTTCTGAAGAAGTGCCTCAAAGGATCACATTATGTCCGGGTTTTTAGT…	UP	1	6.71	6.36	6.72	6.37	1	6.45	6.61	6.49	6.66		6.54625
TraesCS3B02G610100	CCGTGCAGCTTGCCAAGAAGACATGGCGCCAAGCAACTTACCAGCGGCCCTGCTCCTGCTCCTGCTGCTGGCCTCTTCCGGCCCTCTCCGTCCTACGCTATCCGGCGCAGCGCCTCTGGAGCCCGTCGAGGTCAGCCTCGTCGCCGGCGCACAGGAAAAGGGAGCAGTCTGCTTGGACGGGACCCCGCCGGGGTACCACCTGCAGAGAGGCTCCGGTGATGGATCCGGCAGCTGGCTCGTCCATCTAGAGGGAGGAGGCTGGTGCAGCACACTCAAGGATTGTTCTGGTCGCAGAATGTCTGTTCTTGGTTCATCAAAATTCATGAAACCACTACAGTTCGCCGGTCATGGGATTTTTGACAGTGACGAGATATATAATCCTGATTTCTACAACTGGAA…	UP	1	6.52	6.9	6.53	6.9		5.51	7.43	5.55	7.48		6.6025
TraesCS3D02G100500	GCATCCCCATCGATTTGGATCGGCCGGCCGGAGTATTGGCCATTGGATTTCTAAATTGCGGCTCTATTTTTGAAGATCCCCAACCTTGAGACAAAGGTGACACTCAACAATGACTAAAAAGGAGTCGATCATGCTGCAGAGTCGATATTCAGCTGATAGGTTACATGATATTGTCAAGGGTCTCCCACAGAGAAGGAAAGACCTCATTTGCACACAAAAATGGGGTAATCTACTTAATATTGGCAAATTCTCAGCTCCAAAGGGTCTCCTAGAATGGATTGTTGACCGGATTAACCCGAAGCTAGGTGAATTTCGGAATCCACGAAACAATACCAACATTCTATTCACTCGACAAATGGTTGAAAAGGCTCTCGGGCTTCCGACTGGTACTAGGCCGGT…	UP	1	7.2	6.23	7.22	6.23	1	5.91	6.6	5.95	6.65		6.49875
TraesCS3D02G173000	ATGGCGTCCACGCCCTCCCTCACCCTCCTCCTCGCTCTTCTGCTGCCCCTCATCCCTCTCGCCGTCGCAGCTCCGGAGAAGCACCTCGTGACCCACCTCCCGGGCTTCGACAGCGCCCTCCCATCCAAACACTACGCCGGGTACATAACCGTGGACGAGAGCAATGGCAGGAGGCTGTTCTACTACCTGGTGCTGTCGGAGCGTGATCCGGCCATCGACCCCGTCGTGCTCTGGCTCAGCGGCGGCCCCGGCTGCTCCAGCTTCGACGGATTCGTCTACGAGAACGGTCCCTTCAACTTTGAGCGCGGAAGCACTCCCGGAGGGCTGCCCAAGCTGCAGCTCAATCCCTACAGTTGGTCAAAGGTTTCAAGCATGATGTACCTGGACTCCCCTGCCGGT…	UP	1	7.29	5.54	8.27	6.5	1	7.42	6.16	7.46	6.21		6.85625
TraesCS3D02G266700	TGGGCAGACCGACGTGTGGAATAATCGGGGAGGCACGCGGACGGACGGATAGGCTCCCGGACGCGAGATCGGACGGTGTAGGCTGATCCTAGGCGCTTCATAGTCAAAGGTCTAGCCCCCTCGTTCTCTCTCTCTTTTCCCCTTCCCTTCAACGACCTCCGCCAGAGGCCAGAGGTAGGACGCTAGGGTTTCGCCGACCACCACCGTCTACCGCGCGCCATGGCCGAGGCCTCCCGGTACCAGATCCTGGTGCGGCTTCTCGACGGCCGCACCCACTGCCTCCGGTTCCCGACGCCCACCGTCTCCGGCGCGGCGCTCCTCGACGCCGTGTCCGCGCTCTCCCGCGTCCCCGCCGCCTCCCTCCGCCTCGTCACCGGCCGCCTCGACGTCTCGCCTTCC…	UP	1	3.13	3.34	3.18	3.38	1	2.58	2.69	2.88	3		3.0225
TraesCS3D02G464100	CCGCCGGCTTCCTCTGTTCTCCGTCGCTCTGGTTGATTCTTCTTGCGAGGATTTGGGCACTAGATTGGATTTCGCAAATAAAAATCCGCCCGTGAGATCCGGAATCGAGCGAGCAGCAATGGCGGCCGCGCCCGCTCAAGTTCTTCCGCCGGCCAAGAGGTGGAAGAAGGACCCCAATTTCCTGGAAACCTCACCGGTCCATCCGGCCAATGCGGTGACCGCAGACTGGCCCTCGCTCCCGCCCGACATCGTCCGCCACATCGCCGACTCCTTCCTCGCCACCAACGACCTAGATTGGTACGTGGACCTGCGCGCCGTCTGCCACAACTGGCGCTCCGCCACCGACGACCCCAAGGACAGCACCTCGGACCCCCGGTTCCTGCTTCGCCGGTGGATTAT…	UP	1	2.06	2.02	2.88	2.83		1.15	1.44	3.58	3.84		2.475
TraesCS4A02G309500	ATGGCGGGGGTTCTGGATGCTTTGGCATCCTACGTGACCAACATGCTCACCGAGATGGCCAAAGAGGAGGTGTCCATGCTAATCGGCGTGTCTGACGGGATCAGAGATCTGAGCATCAAGCTTGGGGACCTCAAGAATTTCCTTGCAGATGCTGATAGGCGGAACATCACCGATGAGAGTGTGCGGGGGTGGGTGGGGGAACTGAAGCGTGCCATGTACCTGGCCACTGACATCGTCGACCTATGTCAGCTCAAGGCCATGGAGCAGCGTCCATCCAAGGACATGGGGTGCCTTAACCCACTCCTCTTCTGCATGCGAAATCCTCTCCACTCCCACGACATCGGCACCCGCATCAAGGCATTGAACAAGGAGCTGGATAGCATCTGCGAGCGGGGCAAT…	UP	1	3.65	6.13	8.61	11.09	1	3.57	6.42	7.53	10.42		7.1775
TraesCS4A02G373100	ATGTACTTGTCTCGTGGGTGGGAGAAGTTCTACCGTGCCTATGACCTGCAGCTGGGGTACTTTCTTCTCTTCAGGTACGACGACGACGCCATCATGCTCATCGTGAAGGTGTTCAACACAATTATGTGTCGCATGCGCTACGCTGTCGATGATGATGCCGGTAATGGGAGCAACAGCAGCGACACTGGCTACAGCCAAAGCAGCAATGACTATGGTTGTAGCGAAAGCAGTAGTGATTTTGGCTGTAGCGAAAGCAGCAGCGATTCTGACAGCAGCATAGACAACAAGAAGGATGATCCGGACTGGAGTGCGGGAGAAGAGGAGCTGAGTGAGGATGAGGAGCTGCAGGATGACGATGGGCATCAGGCTGAGGATGACCTAGCGCTGGTGGTGGCTGAC…	UP	1	6.96	6.86	7.94	7.82	1	7.52	7.27	7.56	7.32		7.40625
TraesCS4A02G373800	ATGGCGGCGGCGACGACGATCCAGTCGGTGAAGGCGCGGCAGATCTTCCAACCGTCGAGTGACGGAAGCCTTGGATCTACGAGGGACGGGGGCTCTGATTACCTCGGCAAAGGTGTCCTCAAGGCGGTGAACAACGTAAACGCCATCATCGGGCCGGCGCTGATCGGGAAGGACCCGACGGAGCAGACCGACATCGACAACTTCATGGTCCAGCAGCTCGACGGGACCTCCAACGAGTGGGGCTGGTGCAAACAAAAGCTCGGGGCAAACGCCATCCTCGCGGTGTGCAAGGCCGGTGCCATGGTCAAGAAGATCCCTCTTTACCAGCACATTGCAAACCTTGCGGGGAACAAGACCCTCGTGCTGCCCGTGCCTGCTTTCAATGTGATCAACGGAGGC…	UP	1	6.58	7.07	6.6	7.07	1	3.86	5.8	5.76	7.76		6.3125
TraesCS4B02G030800	GCGCGTCGGATGCAATCAGATCTTGACCCGAATAACGCGCTAATCTAATCTGCTGCCTCTTCTTCCTCCTCCTCCTCGGCGCCGGCTCCCCCCTCCACAGCTGCCCCCGTCCCCGTGCCGTGCCGTCCACCACCGCGCACCCCTTCCCCCGGACACGCTGCCACGCTCCCGGTCCCGGCTTCGCCCTCGCCCTCGCCCTGATTCCCCGCCGGCCGGCCCCGGCGACCGGGCAAGGACGGCCGGCAGCGCCACCGGCGCAGGGGTCATTGCCGTCGCCCGATTCCAGATTCGCGTGATCTGCGCGAATCCGGCCTCCCCCCCGCCCGTCGCCGACGAGGGCTCTCGCCCACGATCCACCCACCACCCACGGTATCCTCGAGTAATCAATAAGATGGATAA…	UP	1	2.28	2.03	2.49	2.24		1.72	1.16	2.9	2.35		2.14625
TraesCS4B02G030900	AACCGTCCCGTTCCCGTACCACCATTTCCTCTTCCTCGCCTTCCGTTCCGTTCCGCCGACGCTTCATTCTCCTTCCCTCACCCCACCCCCCACCCGCGTCGCCGCCATCGCCGTCCCCGTTCCTCCTCCTCGCCGCGCCCCTGCCGTCTCCGCCCGCCCGCCCGTCGGCAGTCTCTGGATTCGAGGCCCCGGCGCTCCTATGGCGACACCCGACGAGCATGCCGAGGAGGAGTATGCTGAGAAGGAGTATGCCGATTTCGAGGAGAGGGTCAAGAGGACGATATACATCGACCACCTCTCCCCTGTGGTTACTGGGCAGGTTATCCGAGCAGCTCTTTCCCAGTGTGCTAATGTTGTCAGTGTGGAGTTCGTTGAGAACTACACGATCCCGTATGACAT…	UP	1	1.99	2.05	2.43	2.48		1.78	1.43	2.71	2.39		2.1575
TraesCS4B02G031000	GTATTTCGCACGTACAAATAAATCCGAAAGAAGAAGAAGAAGAAGAAGAGCAGAGGAGGGTCCAGAGAGTAGCTGCTGCGGAGATCCAGAGGTTGTGCGCCTCCTACCTGCCCCCATGGCCATGGCCAGCAGCTGGCAAGAGGGGAAGCTCGAGGCCGTCGATCTGGAGCACATACCGGTCGATGAAGTGTTTGAGAACCTTCAGTGCAGCCACAGGGGGCTCACTTCCAAGCAGGCACAGCGGCGGCTGCAGATCTTTGGCCCGAACAAGCTCGAGGAGAAGGAGGAGAGCAAGTTCCTCAAGTTTCTTGGGTTCATGTGGAATCCACTGTCATGGGTCATGGAGGAAGCGGCGATCATGACCATCGCTCTGGCAAACGGAGGGGGGAAGCCACCAGA…	UP	1	4.59	3.26	11.98	10.65		1.71	0.93	10.99	10.22		6.79125
TraesCS4B02G043300	CTCTCTCTAAATCAGTGCTGCAACTAGCAACTACAGTTGCAGATCGAGTTCTCCTCGTCGCTCCAGCCAATGCACCCCTCCGCTAGATAATATCTTATCTCGCCGAGAACGACGGCAGGGCAGGGCGCGCGGTATAAGTTCAGCTGCAGGCGGCCGCCGTCTCGATCGACACAAAGAGAGGGAGAGGGAGGGGGGTCTGATTTTTTGAAGGGGATGGCGCACGGCAGAAGCAGTTCCTGGCGGCTGCATGCGCGTCTACTCGCGGTGGTCGGGCTCCTCGCCTGCGCAGCCGTCGCGCCGCGCTCCTCGGCGCTCAACGTCGGCCTCCAGACCCTCGACGCCGACGGCGACGGCGTGAGCAAGCAGCAGGCGTGCAGCCGAACGTGCGAGTCCGACCAC…	UP	1	3.46	2.23	3.67	2.43		1.13	0.86	1.09	0.82		1.96125
TraesCS4B02G043800	CTTCCCTTGCCGCCCCCCTCCTCTCTTCGCTCACCTACCCACCCCTTGATCTCGCGTCGATTCTTGCAAGTTGGAAGCAGTGCCAAATCTCGATCCGCCCCACGGCCAGCTTCACCATCGCCGGCGGCTGGACCCTCCAGCCCTCGACGCCTCTCCAAGCTGCAGCCGCGTCTCCAGCCGCGTCCCCATCGTCTGGTTCCGCAAAGCAAGGGAGTGGACCGTCCTGTTTCAGAATCCTAGATCCGCCACTTGGACATGGCAGATACCAAGCTGGGAGCGACCGCCATGGCGCAGTGTCAAGAGGGTTCGGCGGAGGAGGGGCAGGAGCATCGCCTGCGGGCGGCGCTGCGCCACCTGCAGGCGGAGTCCGGAGTGCTCGAGCGCCTCATCTACAAGCAC…	UP	1	4.59	4.22	5.02	4.64	1	3.71	3.64	3.42	3.37		4.07625
TraesCS4B02G044800	ATGGGGAGGACGCTGGACGTGCTGCTGGGCCGAACCACCAAGCAGACGGCGCGCCTCAAGTCCCTGCTGCACCTCGCCACGAAGCGGATGGCCGTGGTGCGCGCGCACCGGGAGGTGCGGTGCGCGCAGGCGCGGGGGGACGTGGAGCAGCTGCTGCGGCAGGGCCACCCGGACCGCGCCCTCCTCCGCGCCGAGCAGGTCATCCGGGAGCGGGGCACGCTCGACGCCCTCCTCCTGCTCGACGCCTACTGCGCGCTCCTCGCCGACCGCTCGGCCCTGCTCGACGACGCGCACCGCGACTGCCCCGAGGAGCTGCGGGAGGCGGCGGCGCGCTGCGGGGACCTCCCCGAGCTGCAGGAGGCCCGCGCCCTCCTCGCCGCCAGGTTCGGCCGGGGCTTC…	UP		4.22	5.08	4.23	5.09	1	6.79	7.88	6.83	7.93		6.00625
TraesCS4B02G121600	CTCGGACCTGCCTCTGTCGTAGAAACCCTAAGATAGGACCGGGCGGCGGCGATCCCCTGTTCTAACACAAAAGAAGCGCGACGGTCGGTGTCAGCGGGGGAAAAGTCGAGGCGAGGACGACTCGTGAGATGGAGATGGTAGGGGACTACGGCAAGTTCGTGGGGCAGCAATCTGAAGGTCATTCTCGCGGCCCTGAGATCCAGAGTAAGGTTCCAGATCCTCTTTCTCGTCATTTTCGTAGGAAGAATGAGGACAAAGGCGAGGTTCCAGTTATCCCTACGTTCGAAGATGAGAGCTTGGAGGGGTCGATGCAACTGGAGAGACAGGAGAAAATGCTTTGGACTATACCCGTCAGCGCTCCACCTGATGAACAACTTGCTTTGTTGAATGCCATTGAAG…	UP	1	6.56	5.65	6.58	5.66		5.59	3.2	6.68	4.44		5.545
TraesCS4B02G126600	ATGTCCTGTTTCTTGTACTCATCTTGCCTTCCTGTAGAATTTGATAGAAACAAGAATTACTCATGTGACAGCCCAGAATCATTTTCAGATAGAGAGGGTGGCCAAGATTTCATTACTGTGGAGAACTGTGGCGATGATTTTATTGCTGCATTGGCTGATGCAACACAACTTACTGATGACTGGGATGACCTGAATGCAATAGAGACTGAAGCTTGTGGCAATTTGAATGAAATGATGAGGAAGGGTGTAAATGATGAAAAAGGAGGAGTTGTTCTGGACACTCCTTTGTTCAAAAGGGCAGATTCCTCCAGTCAACATAATCCGAAAGGTTTAAAAATATCGAGCTTTTCCTCTGATGATTCAGATTTTGACATATTTGATGAAACAAACACCCACCGT…	UP	1	2.16	2.9	4.83	5.56		1.55	1.96	7.73	8.15		4.355
TraesCS4B02G157800	CACGTCCCACCTGACGTCCCTCTCCTCCTCCACTCCCTCTCGCCCCCATTCCGCTTTGGACTGTCTAAAAATTTCTCTCCGGCCACCTTCTCTCTCCTCCCACCGACTCCTTCGGCAATGCCGCCGCGGCGCGCGCGCGCGCGCGGCCGCCGGCGCTGCTAGATCCTTGCACGATCCACGCCGCAGCCGGGAGCCCTTAAACCTGCGCAGCGAGACGACCAATGCACGAGCGCGCCCGGCCAGGGCGCGGGAGACGACCGTGCGCGTGCCGCGTGTCACCGATGCCGCCCCCCGGCGAAGACCCCGACGCGCCGCCCTCGTGCAGCAGCTCCGACACCAGCGAGCCGCAGGACCAGCAGCGCTCGGAGCGGGCGCTCTCCAACGGAGATCTCTACCTGG…	UP	1	3.32	2.39	5.66	4.73		2.79	1.64	4.41	3.29		3.52875
TraesCS4B02G157900	GAAATTTTTTGCACCCAGACGCAAAGTTAACGCCGGGGCACAACGGCTGGAGATGCCCTCACACGCCAACTGCCTCTCTCTTTCCCCCCTTCTCCTCGTCGTCATCCTCTCCCTACGCCCCCGCAATCCCCAATCCGTCCTCGTTCTCCTCCGCGGTTTGATCGGAAAGGTTCGTCTGTAGTAGGGTTTGCGCCGGATAGAGAAGGGGAAAGGTGAAGCGTGGAGGCGGGTGAAGGGACCCATGGCGAGCGACGTGCCCATGACCCCGGAGCTCGAGCAGATCGACGGAGAGATCCAGGACATCTTCCGCGCACTCCAGAACGGAGGGAGTACTTGCTATATCGGAGCTGTGCTATCTGCTTACGCATTAAGGGAAAGACGTGTTTCGGTGGTGGAACT…	UP	1	2.56	2.86	4.96	5.26		1.51	2.13	4.57	5.2		3.63125
TraesCS4B02G280500	CCCGCTGTCGCCGTAGCCGCCAGACGCTCGACCGCGAGCCTCGCCGTCTCCCATGGTGGGACCGGCGGGAGGCCCTCGACGGCCATCCTGGCCGCCGCCGCGACGGCAGCCGCGGCGGCGGGCCGCGCCTCCGAGTGCCAGTCGCTCCTCCTCCGCATGTCGCGCCGCCGCGGGGCCTCCCGCCTCGACATCGTGTCCTCCCTCCTCGCCTCCTCCCCGACCCCGCAGCCGCAGGTGTTCGACCTCCTCATCCGCACCTACACCCAGTCCCGCAAACCCCGGGAGGCATTCGAGGCCTTCCGCCTCCTGCTCGACCGCCGCGTCCCCATCCCCGCCGCCGCCTCCAACGCGCTCCTGGCCGCGCTCTCCCGCGCCGGATGGCCCCACCTCACCGCGGAC…	UP	1	3.84	3.75	3.19	3.09		0.9	1.7	1.63	2.45		2.56875
TraesCS4D02G050200	CGTCACAGATCAAGTCCATCAGGCCGTCCATCGCAGCCGCACGCACGCACGGCCGCACGGGGCAGAGCCCGCAGAACATCCCGCCCCAAACCGCGCATGCATTGATTGCCCGGACGCGGCACCGCGGCCAGCCAGCGTGCGTACGTAGTACACCCCACCGCAGACCCTGACTACCCGGGCCCACACCCACCGCCTCCACTCTACTCCACTGCTACGAGAGCCGTCTCGGATACCCTCTCCGCCCGCCTCCCCAGACAGAGGGGGAAGCAGAAGCCCTGTGACGCTGCGCGCGGGCCCCGCGTCCAGCTCCCCTCCAGCACAGCCCCGCCTTTTGGTGCGAGTTTCAAGGGCTTCCCATCCTAGCCCCGCGGCCGGGCCCACCCGCCAGCGACGTGACGA…	UP	1	10.85	11.36	10.13	10.63	1	10.67	10.87	11.1	11.32		10.8663
TraesCS4D02G353900	CAGCGCGCTTCCCTCGCCCCCCACACCAGCACCAGCCCTCCTTTTCAAATCGCTTTCAAACAGGAACACATCGCCGCCTCCTCCTCCCCTTCCTCCGCTCCCTCCCCCATCCATCCAGTGATCCATGGCCGCCGCCTCGCCCGAGTTCTTCAACCCGGCGGACGCCTTCTCGCCGCGCATGCACCTCCTCTCCGCCGGCGCTGGAGACGGCGGCTGTGGCGACGGCGACGAATACTACCGCTGCTGCAGGACGCCCACGGGCGCCGGGATCGGCTGCCTGGGCCAGGCGGCCACCTGCCCGCCGGCGCCGCGGAAGCCGCGCGCGCAGCCCGACGCGGCCTGCCGGAAGCGCCTCTTCGACGTCCAGGTCATCAGCCTCCGCTTCGACGACCTCGACGC…	UP	1	4.6	2.56	9.48	7.43		2.11	1.74	6.07	5.72		4.96375
TraesCS4D02G357900	CCCGCGCGCACGCATAAATACCTACCTACCGCGCTGACACAACAGAGAACGAACAGAGGAAGAAGACGAAGAAGAAGAAGAAGAAGAAGAAGAAGAAGAAGAAGAATCATAGCGCTCGCGCATCGCCCGCCGGCAGCTGCATATTCGCCCGCACCCACCTTCGATTTCTGCCGGCCCGGCGGTGGTTCCTCGGATCAGATCAGATCGGATCGGATCGGATCAGATATTGCAGGTATCACAAGAGCAGAGTCTGATCAACAAGTCCCGGCATTTGTCCTACCAGTATATATAGAAGCTAGTAAACAATGTATCCAACAAATCACTACATGGATCCATACTCCTCATACTACAGGCATCATGCTCCCTATCCATATTACCCCCCTCCTGGCTGGGAGGCTG…	UP		5.98	1.57	6.04	1.62	1	6.46	5.79	8.43	7.81		5.4625
TraesCS5A02G030200	ACAAAACGAACGAGCTGCTCCCCGGCAGCAGCGAACGCACCGCCGTCGACGCCTGGACTCGACCGGCGACCGCTGCCCCAAGCAGAGCAGCCTCTCCTCCCGACGGCAGGAAATAAGTAGCCAAGCTTTACAGTGGCAAAATGGTGCAGTATAATTTCAAGAAAATCACTGTTGTCCCTCCCGGGAAGGACTTCATTGACATAATCTTGTCCCGCACTCAGAGGCAAACGCCAACTGTCGTCCACAAGGGCTATGCTATCAACCGCATCCGCCAGTTCTATATGCGCAAGGTTCGCTATACTCAGCAGAACTTCTATGAGAAGCTCTCCACCATCATCGATGAGTTCCCCCGACTGGATGACATCCACCCTTTCTACGGCGATCTCCTTCATGTGCTCT…	UP	1	3.36	3.65	6.82	7.1		4.83	4.65	3.01	2.86		4.535
TraesCS5A02G034400	GTCACGCCTCCTCATCCACGCGAAACCCTAGCGCCGAATCGCGATCCCCTTCCCCACGCCGTCACCACGATCCCGCCCCGTGTGACCGCCGATCTGCTGCCGATGACGCAGAAGAAGCGCCGCCGCCGCAGAAGGTCTCCTCGCGAAGGACCCTCCCGCCGTCGCCGCGGTGAAGAAGGCGCATCGTTGTCTGGATCCCTCGTCGAATCGGATAGCAGCAGCACGACATCCAGCGCGCCGCCGTCCGGATCCTTCGACAAGCCGGCCGGGCGGACTTCCAGCGCGCCGCCGTCCGGATCCTTGGACGAGCCGCCGGTCGCCTGGCCGGCCCGCCAGTCCAGGTACCATGAGATCCTCGCCTCGCGCCTCGCCGGATTGCAGTTACAAGCGGGCGTCGCC…	UP	1	4.31	2.8	7.39	5.89	1	3.79	2.89	5.47	4.59		4.64125
TraesCS5A02G034700	ACAGGAGTAGGGAAGCATCTCTCACATCGATCGACGAGCGGCGCTAGCTTGGAGCCTTGGATCCATGGAGTCCCCGCAGAAGAAGGCTGGATCCATGGATGGCACTGGCAGCGAGAAGACGCCTCTTCCTCATCTGCTACCGGTGACCGTGGCGAAGAAGACGCCTCGTCCGGATGTTGTCCGAGAGGTCAGCGAGTGGGTGCTCGTGACCGCCTTCTCCTTCGCCTTCGCCTTGGTGTTCTCCTTCGGCTTGGCCTACGCACTCGAGCTCTTCCACGTCCAGTGCAGCCAGTCCTCCCTCTTTCTTCGGTGCGGCCTGCTGACGGACGCGGAGGAAGCTGTGATGAACGCCCTAGGTATCGGGATGCTGTGCTGCGTCGCGCTCCAGGCGGCCGCAGC…	UP	1	4.19	2.31	5.63	3.74		2.48	0.81	2.59	0.93		2.835
TraesCS5A02G353900	ATGGATTCTGACGAGGCACCTGAACCTGAACGGATTCACGCAACTGGAGCAGGCTCAAATGCTGGAGACGAGCAGTTCGTGTGGCCCTGGATGGGCGTGCTGCTCAATGTGCCTACTGAGTGGATGGGTGGGTGGAGAGATGGGGGGATGCGGCGAGGTGGGATCCTGAAGGAGCGGCTCTTGCGCTTCTGCCCGCATATGGTCATCCCTCTGGGCGACCAATTCGGCCACCACACTGGGATTGCCATTGTGTTGTTTGGACAAGACTATGCTTGTCTCGGCAAAGCCTTGGACTTTGAGAACCACTTCGAGGCACAAGGGCGTGGCAAACGGGGCTGGGAGGCGCACACCTTCCGACCACTGCCAGGGGAGATATTCGGATGGGTTGCCCTGGCTTAT…	UP	1	3.38	4.3	4	4.9		1.36	3.65	3.94	6.33		3.9825
TraesCS5A02G470500	AATCTAAAGAAAGTCAAACCAGCCGCCACCGCGGACACCGGAGCGCACAGCGCAAAGCCGGAGTAAAACCCTAGCTATGTCCGCCGCCGCCGCCGCCGCCGGGGCAGGCCCCCTCGTCACGGCGGCGTTACTCCTCCTCCCCCTCCGCCTCCTCTCGCTTTCCTTCGGCCTCCGCCTCCCCACCTTCCCACCCGTCGCCCCGGCCCGCCGCTCCGCCGCGGCGCTGTTGACCGTTGCGGCGCTCCTCACCGTCACATGCGCCATGCCCGACGCGGGATCCAGCTCCGCCCCCGACGCCGAGGCCCTCCGGTCGGAGATCAGCGAGCTCAGGCTCAAGCTCGCGCGGCTAGAATCTATTTTGGAGGAAAACACAAAAACTTCGAGGAGTAAAGCCTACAC…	UP	1	8.31	8.55	8.33	8.55	1	7.95	7.75	7.99	7.81		8.155
TraesCS5A02G514500	ATGGCCGTCCACGTCGTGCTCCCCCTCCTCCTCCTCCTTCTCGTCGCCACGGTCCTCCCTTACACCGCCCTCGCCGCCTTCTCCCCGGACTTCAAGATCTTCCTCGCGTGCGGCGCGGGAGCCGACGTGCCCTTCCCGTCCGACAACCCCGCGCGCACCTTCGTGCGGGACGACGGCTACCTCTCGCAGGGGGGCGCCGCCGCGGTGTCTGCCAGTGCCAGCTCCAACGCGGCCTCCCCTCTGTACGCCGCCGCGCGCGCCGACACCTCGGCCTTCTCCTACCGCCTCACCTACCCTGCCGCGCCGGACGCGTCGTCGTTCCTCGTCCTGCGCCTCCACTTCTTCCCGTTCGTCCCCGCCTCCTCCTCCTCCACCAGTCTTTCCTCCGCGCGGTTCACC…	UP		5.9	3.18	7.78	5.05	1	3.63	3.27	8.5	8.16		5.68375
TraesCS5B02G024800	ATGAGCTGCAGCAATATGTCGGGACTTATCTGGGAATACACCTGCCTGATGATCACAAAAGCAGAAGGTCAGCTATATTCACACAACTCGCAGATAAGAGTTTTCTGCTCATCCTAGATGATGTCTGGGAGAGTATCAATTTTGAAGAAGTCGGTATTCCTGTGCCCCTGGGGGAACTAATGGTGCAGCCTGAGTATGGGATCACTCGAACAGCACTACGTAAAGTTGTGTTTGCAGCAAGAGATGAGTCAGCATGCAAAACCTGGAGGGGGCACTCAGCATATGTCACCAGGATGGAGTGCTTGAATGAACAAGACGCTTTTGAACTCTTCGCCCATCATGCGGGGAATACCATCACGAAGGACCAGCGAATCCTTCAGCTTGCACATGAGATCGCTG…	UP	1	8.72	8.77	8.74	8.78	1	7.86	8.01	7.9	8.06		8.355
TraesCS5B02G030200	CGCCGCCGTTGAAGTAGTAGGGCGAGGGAGAAGGGAGGGAGGGCGGCGGCGGCGGCGGGGGCGAGATTTCCTGGAGCAGGCGCGCCCTCAGGTGCAGTACAACTTGCAATGGCTGCTCACCCGCCTGCTCCGGCTGCTCTGCCTACCATGCCGATGATTGATTGGAGGCCACTGCATGCGGCAGCCAGGCCGTCTGTCTTTATCATTGTCCTCACGCCACGTCTAAAGAAGACCCTGAGACGTGTCGCTGACACATACGGCATCAAGGAAGAGAAAGAGCTTGATGAAATTTTTAAAGCAGATTACCTCACGGAAACCGGCATTGCCGTGAGGACAGTGGGCGACTTTCTCTTCATCACAACAACTGCGCACATTGTAGACTTCCTTTTTCAGGCACAG…	UP	1	7.19	8.5	4.02	5.33		3.61	4.52	2.67	3.68		4.94
TraesCS5B02G032700	CTGGACTTCGAATTCGAAAGAGGAAGGAACGAAACGCCCCGCCCAACGGTCGCCTCCCCTCCCCCACAAATCCCCGATTCAAAACCCTCCTCCCACCTCCCATCTCCGACGAACTCGCGATCCATTCCTCCGCCCACCTTCCCCTCTCCCTTTCGCTTTCGCTTTCGCTCGAATCGGGAGAATGGAGGAGGGGAGCAGCGAGTCCGGCCAGGACGGCGGGGCCCTGTCCGCGGCGTCGGTGGGGACGGAGGCGGTGGCGGCGGCGGCGGTTGTCAGGAAGACGGTGAAGATGTCCGAGACCCGCGACTTCATCCCCTGCGCCAGCGAGGGGGATTATTCCAGATCCTCGGGGTCGTCGGCGGCGGCGGCGGCCCAGCCGGACGTCGCCAGCTGTACCGG…	UP	1	3.13	2.19	4.48	3.53		1.59	1.13	1.05	0.61		2.21375
TraesCS5B02G042400	CCATCACATCACACCTGTCTCTTGCCCGCTCACCTCTCGATCGGGACGGAGAAAGGTCGACGCCGCGCGCGATGGATGAGGAGTACGACGTGATCGTGCTGGGGACGGGGCTCAAGGAGTGCATCCTCAGCGGCCTCCTCTCCGTCGACCGCCTCAAGGTGCTTCACATGGACAGGAATGACTATTATGGTGGAGACTCCACATCGCTCAATCTCAACCAGCTGTGGAAGAGGTTCAAGGGCGACGAGACACCCCCTGCAAGTATAGGAGCTAGCAGAGACTACAATGTAGACATGGTTCCAAAGTTTATGATGGCAAATGGTGCTTTGGTCCGTGTACTCATTCATACTGGTGTTACCAAGTATTTATCCTTTAAAGCTGTGGATGGAAGCTACGTTT…	UP	1	2.68	3.15	4.95	5.41		1.79	1.8	4.31	4.34		3.55375
TraesCS5B02G043200	CGTCGCGCGGCGCGCCGCTGCTCCCCAGCTCACCCTCGGCCTCGGAGGCAAAACCACCTCTCCCATCGCCGCCGGCCTTAATCGAGAGTCCAACCCGCGCCGACCCCCGTCCTCCTCCCAACTCTCACCATGGCAGCACCGCAGAGTTCAATAGCGATGGTGCCGTCGAGGTGCACTGCAGAGATGCACACGGCGACGGTCGCGGTCGAGATCTCTGGCTACAGCCGTCTCAAGGGCCTCGGGAGAGGCAAATATCTCCGTTCTCCGGCATTCCTCATCGGGGGCTACGAATGGTGCATATACTACTTCCCCGACGGAAGCCCAGACGAGGCGAGCGAAGGTCACGTATCTGTCTTCCTCAAGCTCTTGACCAAGAACGCCGAGGTGAAGGCGCTCCAC…	UP	1	4.2	3.26	4.71	3.76		1.9	1.01	2.75	1.9		2.93625
TraesCS5B02G308800	CCGCTGCCGGGCCCACATGGACGCCCCCGCGCACCGCCGCCGCGTCCTCCGGCTGCTGGGCCCACATGGACGCCTGCCTCTAGACAATCCATGCGTGTTCCCCCTCTCATCCCATCGCCACCGACCTCTCATCCCGCCGCCGCCGACCTCTCCTCGTCCCTACACCGCCTCCCGCCCTCGCTCCGACTCCCGCCGGCCCACCCCGCCTCCGTAGCCGCCCGTTTCGTTCCGGGCTTCGGCTACTACCGCGTGCCGCCGCCACCGCCGCCGCCGCTGCCGCCGGCGGCGAGCGGTGGCGCAGGATCCCATCGCTCGCGCTTGCTGTCGCAGCCCCAGTTCTTCTCCATGGACTTTCTCTTCCGGCCCCCGTACCCCGATCCGTCTGCGCCGGCGGCGATC…	UP	1	6.48	7.16	6.49	7.16		4.05	4.22	5.86	6.05		5.93375
TraesCS5B02G334200	CGGACACCTCCGCAAACACACCAAGCAGAAGAAGGTACGTCTGCTCTCCGGCCGGACAGCTGCTGCAGAGGTGCGCTGCTCTTTCCTTATTATCTCCTTCAACAATCACGTCTTGCCGTGTGTGCGTCCTTGTTTTACACGACCATTTTCCATATGCATGCAGTAATTGCTCCATAGTCCATACTAGTGAGGTCGATCATGGCGAACTCCGCGGCGCCACCGCCGCTGGCGGGTCGCCTGGTCCTCTCGTCTGCCCTGCTCCTGCTGCTGCTTCTCCTTAGTCTCAGGCAAGCCCAGGGCCGTGCCACGCCCGGAGGCCCTTCGCTGAGGGCTCAAGCCGCGGCGCTTCTCCACTGGAGATCATCCGTCAAGTACTCCGTGAAGCACCAGCTGGGAACC…	UP	1	5.82	5.91	5.83	5.92		-	4.3	-	4.35		5.355
TraesCS5B02G348900	ATGTCGGGGCGCGGCAAGGGAGGCAAGGGGCTCGGCAAGGGCGGCGCCAAGCGCCATCGGAAGGTGCTCCGGGACAACATCCAGGGCATCACCAAGCCGGCGATTCGACGTCTGGCACGTCGGGGCGGCGTGAAGCGCATCTCGGGGCTCATCTACGAGGAGACCCGCGGCGTGCTCAAGATCTTCCTCGAGAACGTCATCCGCGACGCCGTCACCTACACCGAGCACGCCCGCCGCAAGACTGTCACTGCCATGGACGTCGTCTACGCACTCAAGCGCCAGGGACGCACCCTCTATGGATTCGGAGGCTAG	UP	1	6.8	5.06	7.31	5.57	1	5.14	4.48	4.4	3.78		5.3175
TraesCS5B02G349000	CATCAGCACCGCAGCAGCCACCTCCCAAAGACAAGTCAACCTCACCGAGGAGAAGCAGAGAGAAGGGAGAAGATGTCGGGGCGCGGTAAGGGAGGAAAGGGGCTCGGCAAGGGCGGGGCCAAGCGCCACCGGAAGGTGCTCCGGGACAACATCCAGGGCATCACCAAGCCGGCGATCCGTCGTCTGGCGCGGCGGGGCGGCGTGAAGCGCATCTCGGGGCTCATCTACGAGGAGACCCGCGGCGTGCTCAAGATCTTCCTCGAGAACGTCATCCGCGACGCCGTCACCTACACCGAGCACGCCCGCCGCAAGACCGTCACTGCCATGGACGTCGTCTACGCGCTCAAGCGCCAGGGCCGCACCCTCTACGGCTTCGGCGGCTAGGCCACCGCCAGATTA…	UP	1	10.3	8.33	10.31	8.33	1	7.05	5.96	10.89	9.82		8.87375
TraesCS5B02G349100	CCATCCACCTCATCGCTCTACACCTCACAAAGACAGGTCAACCTCACCGAGGAGAAGAAAGGAGAAGCGAGAAGGATGTCGGGGCGCGGCAAGGGAGGCAAGGGTCTGGGCAAGGGCGGCGCCAAGCGCCACCGGAAGGTCCTCCGCGACAACATCCAGGGTATCACCAAGCCGGCGATCCGTCGTCTGGCGCGTCGGGGCGGCGTGAAGCGCATCTCGGGGCTCATCTACGAAGAGACCCGCGGCGTGCTCAAGATCTTCCTCGAGAACGTCATCCGCGACGCCGTCACCTACACCGAGCACGCCCGCCGCAAGACCGTCACCGCCATGGACGTCGTCTACGCCCTCAAGCGCCAGGGACGCACCCTCTACGGATTCGGAGGCTAGGCCACCACCGCC…	UP	1	4.7	3.05	5.31	3.64	1	3.72	2.66	3.82	2.82		3.715
TraesCS5B02G349800	AAGCAAACGCCAGCCCGCATCACACACTCACACGCTAGCCAACCACTGGACACGCGGCCCATCCCATCATGGAGAAGACACAGAAGAGGGTGGCCATCGTCGGCGCCGGCGCGAGCGGCCTGGCGGCGTGCAAGCACGCCCTGGAGCGCGGCCTCCGGCCGGTCGTCTTCGAGTACTCGGACGCCATCGGCGGCGTGTGGGCGCGCGCGCTGGCGTCGACGCGCCTACAGACGCCGCGCACGCTCTACGAGTTCTCCGACTTCCCCTGGCCGCCGGAGGTCGCCGAGGTGTTCCCGGACCACGCCCAGGCCACGGCGTACCTGCGCTCCTTCGCGGCGCGGTTCGGCGTGCTGGAGCGCGTCCGGTTCGGATGCCGCGTGACGGCGATGGAGTACGCCG…	UP	1	2.93	2.44	2.53	2.04		3.46	3.28	2.14	1.97		2.59875
TraesCS5B02G349900	CCATCAGCCACCGCAGCTACCACAAAGACAGGTCGACCTCACCGAGGAGAAGAAAGGAGAAGCGAGAAAGATGTCGGGGCGCGGCAAGGGAGGCAAGGGGCTCGGCAAGGGCGGCGCCAAGCGCCACCGGAAGGTCCTCCGCGACAACATCCAGGGCATCACCAAGCCGGCGATCCGTCGTCTGGCGCGTCGGGGCGGCGTGAAGCGCATCTCGGGGCTCATCTACGAGGAGACCCGCGGCGTGCTCAAGATCTTCCTCGAGAACGTCATCCGCGACGCCGTCACCTACACCGAGCACGCCCGCCGCAAGACCGTCACCGCCATGGACGTCGTCTACGCCCTCAAGCGCCAGGGACGCACCCTCTACGGATTCGGAGGCTAGGCCACCATCACCGCCAG…	UP	1	5.53	4.14	5.67	4.27	1	4.21	3.66	4.18	3.68		4.4175
TraesCS5B02G420600	GCTACAGTACTCTTCTCGTCAGCCATGGCACGGAAGCAGCCCCTCCTCCATGGCGCGGTGGTCGATGCCGTCGACCTCCTCGCACCGGCGCAGCCCGAATAGTCCACCGCCTTCTTCCATCTGCCCCGCCTGCTCTCCCAAGCCCCATAGCTTGGTTGTGGGCCGGTAGCCATGGAGGCTGCCGCGGCGAGCGCGTTGACCAAGGAGGTGGTGCTGAAGCTGGTCGCGCTGCTGAGCGAGAAGCACAAGCTGTCCAAGCCGCTCAAGGATGACCTCCGCTTCATCCGCACCGAGCTCGACATGATCTCCAGCGCCAGGGACAGCCACCACATGATGGCGGGGGACCCGAGTTCCTCCTCGCGGCGGCCGCAGGCCGTCGTGTCCATGGAGGAGATGCGC…	UP	1	3.67	2.3	3.57	2.2		2.05	0.54	2.43	0.93		2.21125
TraesCS5B02G446800	ATGGTCTCCTCGTCTTCTCCAGACGGTCCACACACTAGTACTACCCCGCAGCGCAGTGCCGCTCTCTCTCCCACGTATCGGCAAGGGAACAACCCGCCCGACTTCTCAATCACCATGGAGATGGAGGCGATGGGGAAGCAGCAGCGGGAGGAGGCGCTCCTCCGCGCCGCCTCCGACGGCAACCTCCGACTCCTCAAGAAGATGGCGCGGTGGATGGGATCGGGAGGCAAAGGCGAGGCCGCCATCCTGGGCACGGTGGAGGACGGCGTAGGGGACCGCGCGCTGCACCTGGCGGCCGGGTCGGGTCGGCTCGAGGTCTGCAGGTACCTCGTCGAGGACCTCCGCCTCGATGTCAATCAACTCAACTTCATAGGTGACACGCCACTGTTCCTTTCTGCC…	UP	1	8.09	8.13	8.1	8.13	1	7.07	6.56	7.11	6.62		7.47625
TraesCS5B02G448300	ATGCCCACCGAAGGCGAGCCGCAGCCGGAGGAGGGGACCGGCGTCCTCCCCAATCCCGATTGGGTGATGCTGGGTCGCATCGGCCGCACGCGCTGCCACAACAGCCTAGGCGCTGCTCGTGTGGCTCTCAACAAGAACAAGACCGCCGCTCTGCTCCACATGGCCGGCGGCCCCTTCTGCTACGTGTCCTTCACCCTCGCGGCTCCTCGAAAAGGGGTCTCCTACCTCAACCTCCACTGGCCGGAGGGACAAGACGCAGCCATCCCGCCAGCCTATCCCTCCGTCCGGGCAGCCGACAAGGAACTCATCCTCTTCGACATCTCCACCCCGGCCCAGACTGACAGCTACCTCGTCCCGCCAGATCTGTTCGTCTACACGGCCGCCGGCTCTTCCCCCTCG…	UP	1	2.49	2.65	2.14	2.29		1.48	1.65	1.87	2.06		2.07875
TraesCS5D02G021100	GTGCATAACAGGCTATATTCTGTTCTAGGGGAGAGAACGAAAAATAAAAACCTCTAAAAAAAACGCTCTCCGGCAGTTGCCCTATTTCCTCCCGTATCTCTTCGCCGGTCGCCGGAGGACGCCTTCCCGCCGCCGCTGTCGCCGAAGCGCCACAGATAGACAAGAACAAGATGGTGATTAATGGTGATGCACTTGCAAGGGGGAGTGCAGCAGCTGCTGCAAGCTTGCGCAGACGTAGAACCACCAGCGGTGCTGCTGGAGGTGGTGGTGGTGCCAGTACAATGCTTCAGTTCTACACTGATGAGGCTGCTGGGCGCAAGATGTCCCCAAATGCTGTTCTGATCATGAGCATAGGGTTTGTTGCCGTCGTTGCTGTGCTCCATGTTTTCGGCAAGCTGT…	UP	1	2.21	2.19	2.23	2.2		2.04	2.23	1.41	1.61		2.015
TraesCS5D02G482600	ATAGCAAGCACCTCCCACACCTCAGCCTTGCCGGAGCAGTGAAGCAAGCACCTCCCACGTCCCACACAGATCGAGCAGCGACGTACGCTCGGATCCATGGACTCCCCGCAAAAGAAGCTCGGATCCACCATGGACGGAGAGATGCCACATCTGCTGCCTGTGACTGTGAGCGAGACCGTGTCCAACTCCAAGGAGACGCGGGCCGCTCCTCCTCCGGACGCTGTCGTGATTGTCAGCGAGTGGGCGTTCTACCCCGGCTTCATCGCCTTTCTCTTCTACACCCTGCATTATGCAATCACTTCCGCACTGTCCTTGTTCTTTCTGCTGACGGGCGCGGAGGCGGAGGCCGCCAAGGTGAGCGTCCTACACGTCGGGATGCTGTGCTTTGCCGCACTCCAG…	UP	1	2.95	3.35	2.73	3.12		1.05	2.68	0.86	2.57		2.41375
TraesCS5D02G546600	CCTAGCTCGTCCTCGTCACTCCTCAGTCCTGTACTCCCCCACCGCCGCCACCTCCTGCTCACCCACTCCCTCCTCCGCCGCCGTCTCCTCCCAAATGCGCATCACTGCACCACGAAATATATCGATTCCTGCTGCCCACCACACCCATTGATCGATCTGTTTTCTCCACACCCAGCAGCACAAACACACAACGACTTACATAGATGCAGTGGTGAGCTAGGGGGCTTTATCGATGTCAGTGGTGAGCGCCACGCATGGCGTGCTGGGTCCGCTGCTGCGGAAGCTCGCCGACCTGCTCGCCGGCAAGTTCGGCTGCGTGCGAGGCGTCCGCAAGGACATCCTCTCCCTCCAGGCCGAGCTGACCAGCATGCACGCCGCGCTCCAGGAGTACACGATGCT…	UP	1	7.05	6.22	7.07	6.22		5.78	4.59	5.82	4.65		5.925
TraesCS5D02G562000	GCCTTGCTCATCTCATCTCATTCCCTCCCTTGTGCCATCTGCTCTGCTCTCTCCTATCATCTATCTAGCAACTCAATTCCATTTGCATGCCTACACACATCTTACATTCACTACCTCAACACTTACCACTCCACCCTAGCTAAGCTATCTTCACCTCCATCACAAATCATCAATTGCTTCAGTTTGATCCCATCACCATGGGCGAGCAAGTAGCCACCAAGGAGGAGGCCAACAAGGAAGAATCACCTGCACCCGCCGCCGCACCTGAAGCTGCACCGGTGATCCTGGGCGTCGAGGTGCACTGCACGGGCTGCGCCAAGCGGATCAGGCGCTCCCTCCTCCGCTGCAAGGGCGTCGAGGCCGTCCACGTCGACATGTCCGCCAACCAGGTCACCATCA…	UP		1.12	0.88	1.31	1.06	1	2.63	2.44	2.38	2.21		1.75375
TraesCS6A02G005300	CGAATTCCCCATTCCCCATCTCCCTCCCTCTCCATGGCCGCCGCCGCCGCCGCTGCTTCCATGGCCCGCAGGCTGCTCTCCCCCACCACCTCCTCGCCGTCCACCGCCATACGCCTCCTCATCTCCCGCCGCATCGCCTCCGCCCCGTCCATCCCGCGCGCCCCGGCCGCGGCGGCGAGGGAGATGCTGCGCCCGGCGGCCGTCGCCTCCTCGTCCTCCTTCCTCCTCCGCGGCGCCGGGGGCGCCAGGGGAATGGCGCGGCGGCCGGGGGGCGACGGGTACTCCCCCGCGCGGGGCGGGGGCGGGGGCGGGGGCGGAGGGGACCGCGCGCCCACGGAGATGGCGCCGCTGTTCCCCGGGTGCGACTACGAGCACTGGCTGATCGTCATGGACAAGCCC…	UP	1	4.76	3.9	5.52	4.64	1	4.29	3.6	3.04	2.36		4.01375
TraesCS6A02G015400	ACACACGCACACATACATCCAAAGCTAGCTTGCATTTCATTTGCAGTGCACTCAGGTAGGCACCATGACGCTCAAGCTCCTAATGGAAGTGAGCCCGCAGGAGCTGCTGGAGTCTCTGGCGGAGCTCCAGAACCACGTGCTCGGCTACGTCAAGTCCACGTCGCTCAAGTGCGCCGTGGACCTCGGCATCCCGGCCGCCATCCATAAGCGCGGCGGCACCGCCACCCTGGCCGACATCGCGGCCGACGCCAAGGTGCACCCGGCCAAGGTCGCCGACCTCCGGCGCATGATGGCGCTGCTCAGTGCCTCGGGCATCTTCACCACCACCGCCGCCGCCGGCGCCGGGGACGACGGCGGTGCGACCGACGACACGGCCGCCGTGCAGTACGGGCTGACCAC…	UP		7.63	4.75	5.82	2.93	1	6.24	6.36	6.28	6.42		5.80375
TraesCS6A02G015800	CGGAGACGCCGGCACTGGCACCAGCGACCCCCACCATCCGGCCGCTCTCCTCTTCCCCCCACTCTCCACAACCCGCAATGGCGCCGGCCCGCAAGCGGAGGTCCGCCGACGAGCCGCCGCTCGTCGTGACCGAGCGCGCGACAAGGGGGCGTCCGCCCAGGGAGGATGGCGACCCCGAGTTCGTCGGGGACCCCATCCCCGCCGACGAAGCTCGGGCCAAGTTTCCCCACCGCTACCACCGCCAGCGCAGAAATGGGGAGGAGGAGGAGGAGGTGAAGGCGCGCTGCCATTACTGGGCAGCCAAGGTGGAAGGAATCGTCTATAACCTCCGTGACGATGTGTATGTAGTGGCAGAGGAAGGAAAGCCCCATTTCATTGGTAGAATCACCGAACTTTTTG…	UP	1	2.21	2.24	2.01	2.03		1.86	2.35	1.86	2.32		2.11
TraesCS6A02G016600	ATGGCCAAGTTGTGCAGCTCGATACCGAGGATGGTCACCACCGACCTGGAGTGTGTTCAGAGAATGGTGGCATTGACCGAATCTCTCGGTGTGCCCCGGGGATCCGGAATGTTCAGGCATGCTCTCAGTGCTGTCGCATTCCGCGACAAGAAGCAGATCGCAGCCAAAGTGGATCACCTGAAGAAGACGTTAGGGTGGTCGGATGCCGAGGTGAGCACTGCTCTGCCTAAGGCCCTGTTTTTGCTCGCCAAGTCGAACGAATCACTGCAGCACAGCTCCGAGTTCCTCATGTCTGAGGTGGGATTGGAACCGGCGTACATTGCTCATCGGCCAGTAATTCTCTGTTACAGCCTAGAGGGCCGGATGAGACCTCGGTACTACGTTGTAAAGTTTCTCAAG…	UP	1	5.66	5.61	5.68	5.61		5.94	4.91	5.98	4.96		5.54375
TraesCS6A02G024900	CCGCCGCCTTCTCTTCCCCCCAAATCCATCCCCTCTTCTCCCCCATCTCCGACGCCGACGACGCCGCCGCCCGAGGCCGCCGCCGCCGCCGCCACCACCCGAGGCGGCGGGAGCCGCGCCACGAGCCGCCCCCGCTAGCCCCGCCCGCCGCCCGACCCACAGCGGCGAGATGGCGAACCTGGGAGGCGGCGCGGAGGCGCACGCGCGGTTCAAGCAGTACGAGTACCGCGCCAACTCGAGCCTGGTGCTCACCACCGACTCGCGGCCGCGGGACACGCACGAGCCCACGGGCGAGCCCGAGACGCTCTGGGGCCGGATCGACAAGAGGAGCTTCGGCGACCGCGCCGTGCAGGCCAAGCCCCCCGAGCTCGAGGACCGCCTCACCAAGTCCCGCAAGAA…	UP	1	2	2.12	2.02	2.12		1.81	2.01	2.32	2.55		2.11875
TraesCS6A02G025000	GTCGCAGTCTCCGGCGAGCTCCCAGCAGTGAAGCTGCTAGCTAGACTCACATCTGCCATTAGCACCACCACGTCCACATCACAGTGAGAAAGCAGAGCCATGGAGGCGACGGGGGTGAGCTTGGGGAAGGCCGCGCTGGGCGGTGCACTGGGCTATGCCACGTCCAAGGCGGCGGAGGAGATCGCCCTGCAGCTTGGCGTCGAGCGCGATGTGAACTTCATCAGGGACGAGCTGCAGATGATGCAGTCGTTCCTGATGACGGCTGATGAGGAGCAAAGCCAGAACAAGGTGCTCACCACCTGGGTGAAACAGATTGGGGTCCTGGCCTACAAAGTGGAGGACAGCCTCATGGATTTTGGCCTCCACTCAGAGAAAAGGCCATTTTTGGGGTGCATTCCC…	UP	1	4.04	5.4	6.53	7.88		3.85	5.6	6.4	8.08		5.9725
TraesCS6A02G027400	ATGGCATTGGTGCTACTGCTCGTCGTTGCAATCACGCTATATCTAGCATCTACATCAGCACAACCTGTCCCTGGATGCCAAACATACTGTGGAGATATCAAAATACCTTATCCATTTGGCATTGGTGCAAACTGTGCCATCAAAACTGGCTTTGAGATTAACTGCAATAGGACTGCCGATGGAACTATGAAGCCATTCATTGTCAATATCGAGGTTCTAGATATATCACTGCTCCATGGTCAAACACGGGCATTAAACGCCATGTCAACGTATTGCTACAATCATGCCACAGGATCAATGTATGACAACACGTTTTGGCTTGACTTCTCATCATGGCCTTACCGGTTCTCTGACGTGCAAAACAAGTTCATAGTCATTGGCTGCAACACACTTGCTTAC…	UP	1	3.28	3.1	3.3	3.11	1	3.02	2.82	3.65	3.46		3.2175
TraesCS6A02G027600	GCCAGGGTCAGCTTCCCTCGGGCACATAGTTATCATTCATTCCCAAATCACTGTGATCGGCGGCCGTAGGGGCGTAGGGCGGCGGCGGCGGAGCCTAGAGGCGAGGCTTGGTGGCGGCGCCCCATGGCAGTCGGACGGAGGGCTCGGGTGGTCGGGTTGCGGTGGCGACCTGACTGCGGCCGGTAGTTCGGATTGCATCGTGGCTTCGGTGGTCGGGTCGCGGCGAAGCACGGCGGCGGAGGCTTCTGTGTGAAGGCCGACATGGTCGCAGCCTCCCGCGAGCTCCCCACCCACCTCGGCACTGAAGAGCACATGATGGTGCTTCGAGCCTTGCAATGAAGAAGAAGAAAAATGCCAACTTGACATAAGCCTTGTACCTGCGAGGAAGCAGAGCCATGG…	UP	1	6.04	7.71	6.05	7.71		4.98	6.95	5.02	7.01		6.43375
TraesCS6A02G397500	ATACATCGTCTGCCCTAACGCTGTCCCCTCCCCACCCACCCTCCGGCGGCGGACACCGATCTCCTCGCCGGACTTGTCCCCTAAACCAGCTCCGCTCCAGATGCTACCTTCCAGATGAAGAAGGAAGATGAAATTCATTCAGCAGTCGGATTCGAAGAAGGAAGGGACAGGTGCCAATTTCGTTCTGTCTTGGGATTCCAAGAGGAAAAAGGAGCTGTTTTTGTATGTCTGCGTCGCGTGAGATAATAGTTAATCCGTCGGCTTACGGATTCTACACCGGCTTGAAGAGGATTCGAAAACCTCCTCCGTCTCCGTCTCTTCTTTTGGGATTGGGATCCGAGGAGGCTATATAATAAGATCAGGCTGGGCGCCGGCGATTGTCGCACACGGAGGGGTCAT…	UP	1	2.33	2.76	7.72	8.14		1.67	2.16	9.65	10.17		5.575
TraesCS6B02G214300	CGCCGCGTCAAGAACACAGAGGACAAAGCACGGTCTGGGAGAGCCAGAGCAACAGCAGCGGCGAGGCTCCAGCCATGGCGGTGAGCAACAACATCACGGCGTGCGTGACGCTGATGGCGCTCATCTGCGCGGTCCCCGTCATCGCCTCGGGGGTGTGGTTCGCGTCGGCGCAGGGGGAGGAGTGCGCGCGGCTGGCGCGCTGGCCCGTGGCCATCCTGGGCGGCCTCATCCTGCTGGCGGCGCTGGCGGGCTTTGTCGGCGCCTACGGGAACCGCCGCCGCCTCCTCGCCTTCTACCTCTTCGCCATGGCGGCGCTCATCGCCCTCCTCATCGCGCTCCTCGTCTTCGCCTTCACGGTCACCCGCGGCTCCGGCGCCTACCCGGTGCTCGGCCGCGAGT…	UP	1	7.46	5.15	7.47	5.15		7.51	4.55	7.55	4.61		6.18125
TraesCS6B02G214400	CAAGACGCTGCTAGTGGGGCAACTGTTGCTGATATACACTTGTTTATATGTGTGGAGTTGTGGCATCGAACACATTGTGGAAGGCCTTACACCGCAGACGCCCCGCGCCGCGTCAAGAACACAGAGGACAAAGCACGGTCTGGGAGAGCCAGAGCAACAGCAGCGGCGAGGCTCCAGCCATGGCGGTGAGCAACAACATCACGGCGTGCGTGACGCTGATGGCGCTCATCTGCGCGGTCCCCGTCATCGCCTCGGGGGTGTGGTTCGCGTCGGCGCAGGGGGAGGAGTGCGCGCGGCTGGCGCGCTGGCCCGTGGCCATCCTGGGCGGCCTCATCCTGCTGGCGGCGCTGGCGGGCTTCGTCGGCGCCTACTGGAACCGCCGCCGCCTCCTCGCCTTCT…	UP	1	3.49	4.07	4.15	4.73	1	3.16	3.69	3.85	4.42		3.945
TraesCS6B02G214500	GCAGTGAGCCAGGAGCAAGACGCTGCTAGTGGGGCAACTGTTGCTTATATACACTTGTTTATATGTGTGGGTCTGACCCCCAATCGATGCCCAATTCTTTCACAGTGTGCGGGCGGTGTTAAATATATTTCATCTGGCATCATCGTCTGCGTGGCATACTTTTCAGAGTTGTGGCATCGAACACATTGTGGAAGGCCTTACACCGCAGACGCCCCGCGCCGCGTCAAGAACACACAGAGGACAAAGCACGGTCTGGGAGAGCGAGAGCAACAGCAGCGGCGAGGCTCCAGCCATGGCGGTGAGCAACAACATCACGGCGTGCGTGACGCTGATGGCGCTCATCTGCGCGGTCCCCGTCATCGCCTCGGGGGTGTGGTTCGTGTCGGCGCAGGGGGAGGA…	UP		1.86	2.13	1.87	2.13	1	3.15	2.93	2.36	2.16		2.32375
TraesCS6B02G223800	GGCGCGCAACCAGAGCATTAGAGGTAGCGGAGGCGGCGGAGAGCAGTGCCGGATCCGAAACCTGGACGATGGACGGAGTTCGAGCCCCGCCCGTCCCGCTCGCCGTGGCGGTCCCTCCTCGTCGCCACCCCTCTCCTCGACTCGGCGGGACGAGGGGAGCAGGGGCAGCAGCCAGCCATGCCTCGTCCGTCTCGCATGGTGGCCCAAATACGGCTTCCTCGTGCTCTGTCGGCGCCCGTCGACCTCGATCCAGCTGGGGCAGGAGGAGCTCGAGCCGAGGAGCGTGGCCTCGATCCGGAATCGACGAAAGGAGGGGAGCAGCAGCCATCACGCCTCGTCACAAATCATTCCCCGTCTCTTCTGTTTGCACCTCCCCCCGCTGCCGCCGGGGACACCTCT…	UP	1	6.62	6.83	5.42	5.62	1	4.78	5.1	3.52	3.92		5.22625
TraesCS6B02G400200	AGTTTACTCTCAAGTATCCCAGACCACCGGGCAACCAAAGTAAGCACCCCTGCTCTGCTCCCGCTCTCTGATCTCACATGGCGACGGCGGCTGCCAGTCGGCCCAGCGGGCCGGTCCTCTTGATACCCAGCTACCGCTCGGCATCGCCCACCCGCGTCAAGCTCTCCTCCGGTGGCGCCACCGGCTCTCCGGCCAAGTCCGTCAGCGTCTCGTCTTCTTCCTCCTCGTCCCCTGCCGCTGGCAAGAGCCGTCGCTCCTGCATGTGCTCCCCGACGAACCACCCGGGCTCGTTTCGCTGCGGCCTCCACAAGGAGCGCAAGCAGGCGTCCCCGGCCGGCAACAGCAAGCCCGGCTCCCCGCCGTCCATCGGCAGCGCCGGCTCGAAGTGCACGGGCAGCG…	UP	1	5.46	5.53	5.48	5.54	1	5.38	5.87	4.57	5.08		5.36375
TraesCS6B02G400300	ACTCCCGATTCCATCTACTCCACGCACCCGATTCCAAGTTTCCAACTGCTCGCGCTCCCCGATCTCTCTCTCTCTCATGGCGACAGCAACCACAAGTCGACTCAGCAGGCCGGTGCTCTCCATACCCAGCCACCGCTCCGCCTCGCCCACCCGCGTCAAGCTCGCCGGCGGCAACGCCAACGGCGCCACCCGCTCGCCGGGCAAGTCCGTCAGCGTCTCCTCCCCGTCATCCACCAGGAGCCGACGGTGCTGCATGTGCTCCTCGACGAACCACCCGGGCTCGTTCCGTGGCAGCCTCCACAAGGAGCGCAAGCAGGAGGCGGCCCCCGCCGGGAGCAGCAAGCCCGCCTCCCCGCCGTCCGTCCACAGCGCCTGCAGTCTGGGATCGAAGCGCATGGA…	UP		6.4	-	6.42	-	1	6.91	5.92	5.99	5.01		6.10833
TraesCS6B02G406800	CTCCTCTGTTCGTCTCTCCACTCACTGGAGCCACGAGCCAACGACCCTCTCTGCGCCGGCGATTTGCCGCGTGCAGACGGCGGCTCAAGGCGCGCCGTCGACCCCCCGTGCCCGCGATCGCGGCCCAGCTGCCACCCCTTCTTCCGCTGCTCAGGCGCTTCACTAGCCCCCCTCCGGCGCGAAGTAACAGAGGTCTTCCCGTCGGACGCTCGCTCGCTAATTGCTTGCACCCGTCCAACGCGTTGGGAGAGGGAAATTGACGCGGGGTTCGACTGGGCGGGCACGCGGAGGGTGGAGGACTTCAGATCTGCCATTTCCCCGGCGGTTGCCAGCGACCGGCGCTTCCCGCTGTCCGCGAGTTGAGAAGGGTTGCCCGCCACCTGCTCGACGGAATGCATA…	UP	1	9.96	9.18	9.97	9.18	1	8.98	8.25	9.02	8.3		9.105
TraesCS6B02G456300	GCGGCCAGAAGCAGAGGCGCCGTGGACCCTCTTGACTTTTGTTTGCCTCCCACAACGCTCGCCGCTGGGCCTCGTGGGCTTTGCTGCCTGTTGCTCTGCCTCTGCTGCTGCTCTAGCCGTAGCTGCACGGCGGCGATGGCGATCTGAAGGCCCTCCGCCGCCGCCCGCCCGCCCGCCGGAAGCTCGACGGGAATGGAGCGGATCCTCAAGGCCGCCAGGGAGTCCGGCTCCCTCAACCTCTCCAACCGCTCCCTCAGTGAGGTGCCCGGGGAGGTGTATAACAACTTGGAAACGGGCAGCTTGGACGACAAATGGTGGGAGGGAGTGGACCTCCAGAAGCTCATACTGGCTCATAACAACCTGGAAGTGTTGAGAGAAGACCTTAGGAATCTGTCTTCT…	UP	1	2.87	2.88	2.46	2.46	1	3.4	3.15	3.17	2.94		2.91625
TraesCS6D02G040500	ACAAACTCAGAGCATTCCGATCCAGCACAACCGCCGCCAACACAACACCTCGAGAGTCCTCGCCGCCGGAGAAGTCGCAAGCAAGATGGCCGGAAGGAAGGGCGGCGACAGGAAGAAGGCGGTGACCCGCTCCGTCAAGGCCGGGCTCCAGTTCCCCGTCGGCCGCATCGGGCGTTACCTCAAGAAGGGCCGCTACGCCCAGCGCGTCGGCTCCGGCGCCCCCGTTTACCTCGCCGCCGTCCTCGAGTACCTCGCCGCGGAGGTCCTGGAGCTTGCCGGCAACGCGGCCAAGGACAACAAGAAGACCCGCATCATCCCGCGCCACCTGCTGCTCGCCGTCCGCAACGACCAGGAGCTCGGTAGGCTGCTCGCCGGCGTCACCATCGCCCACGGCGGCGT…	UP	1	5.85	6.9	5.86	6.91		2.36	5.15	4.62	7.56		5.65125
TraesCS6D02G169600	ATGATGAATTTTACGGAGGATGCTCCTGTAAAGAAAGGCTCTGTTCTCTTAACAAAGATGGAAAGTATAACGGCATACAAAAACCAACGTGGACAACCCAGATCTGGAACTCCAGAACAATTTGACACTCCAGTGTCTGCTAATGACATGTGTTCCCTTGCTGAATGGCCATCCCATGCTCGCCGCAACCGTGCGCTACTACAGGATGAAGCTGGTGGACAGAAGAAGAAAGTCCGAGGTGTTCTAAAAGTAGGAATGAACTATCGTTCGTTCAAGGACGGCGTGGACAGATGGGACCTAGAAGATACACCAGAAACAGAAGAAAAGATTCTCAAAATTGCGAAAGAGCGATATAGAGGCTGGGGATCAACTCTAAGCTCCACTTACAAGGCATACAAA…	UP	1	3.3	5.15	2.82	4.65	1	3.09	5.47	2.83	5.22		4.06625
TraesCS7A02G003600	GACGGCGGCGCTGAGTCAGCACAAGGTCCATCGAGAGTTTTCAACTCGGACGCTTCATCCATCTCATGTGCGCACAAGACGACGACCGCGAGAGCTCACTCCCACACGCCTCGCCTGCTCGCCACTCGCTCCCTCTTCGCCTCGCCGGCGTCAGCGAAGGGCCACCGCCACCAGACAGCATGTCCGCCGACCCGCCAAACCAGCCGGAGCAGAACGGCGACGGGTACGCGTACCTGTCGGGCCTGGGCAACAGCTTCGCGTCGGAGGCCGTGCCGGGGGCGCTCCCGGCCAACGGCCACAACAGCCCGCTGCTCTGCCCGCTGGGCCTCTACGCCGAGCAGCTCTCCGGCACCTCCTTCACCACCCCGCGCCACCGCAACCTCCGCACGTGGATGTACC…	UP	1	2.86	4.27	2.8	4.19	1	3.65	5.97	3.26	5.58		4.0725
TraesCS7A02G091100	ATGACGAAACACCATATTCTAGAAGAAAGCAAGTATTTGGAATTTATTTTATTTTATTCAGGGCCAAATGACTCATATCAATCACTTGGTCGTTGCCTTACAGGACTGAAGCTCTTACTACTTTTCACCGCCACCCTGCAACATAGTACTACCGCTTATGGGTCTGAGTCCTCTGGGAGCATCCGCATGGCACGGCCTGACTGCCCAGACAAGTGTGGTAACATCAGCATCCCGTACCCGTTCGGCACCGGGAAAGGCTGCTTCCAAGAACCCTTTAGTGTCACATGCAATGCCAGTGGGCCATATCTAGCTTCAACCAGAGTTAGGATACTGGACATCAATCTTACCACGGGCGAGATTTGTGTTCTGAATCCACGTATAGCATGGGAATGCAACTAC…	UP	1	6.4	6.37	6.41	6.37		5.82	3.79	5.86	3.85		5.60875
TraesCS7A02G119000	ATGCCGATTGACGATCTTCCCCTTTGGATTTCCGACACCATTTGTTCCCAGCGAGCACTGGGATTTCCCCTTGAACAATTTCATCGGGTTTGGACTCCGCGATGCTGCTCGTCTTCTCTTCTTTGTCTGTTCTTCCTGGGTGACGAGCTTGTGTGGGAGCCCGATATGCTCCGGCCAAGACGTGGCCTCATGCGTTCTGAAGCAGATGTTCGACTCCTCCACCTGCACCAACCATCTGGCGGCGACCGGCATCGTCGCGCTGCTCGGGTTTCTCCTCGCACTCCAGCTGCTTGTGAAAATTCCGCAGAGCAGAGCATCTGCACGGCAGCTCGTCATGCTCGGTCTCGGCTCGCCGCTGCACCTGTCTGCCGTGGTGTTCACCGGCTGCTTTGGTGGCTT…	UP	1	2.15	2.86	2.15	2.85	1	2.54	3.24	2.1	2.82		2.58875
TraesCS7A02G195100	ATGAAGAAGAAGAATGGGACTGGTGGTGGCAATAGGATTCTGGCTTTGTGGGAAAAAGCTTCAAAAGCAAAGAAGATTGATGAAACTTCTACACCGAATCAGAGTGCAGCTGCATCGGGTACTTGTACCTCTCATGTTCAGCTTGAGAGCAATTTGCAATTGGCGTTAGTGCAAGCACCGGATGCGGAATGTGAACCGGAGAGCAGAGAAGCAACCCCAACCCCAATTGATAAAGATGCTGAAACAAGTGATGCAGATGATGAACCAATGGAAGCAAATTTGGAGGCACTCGAACATGATCCTGGGAAGCGGATTCCCATCTCAATGTATGCTGTCAATGACCAAGATAGAGTAAGAAGAAGATATATTGAGATGAAGCCATGTCAACCAAAGAATCAT…	UP	1	5.09	5.24	7.54	7.68	1	4.33	4.44	4.56	4.63		5.43875
TraesCS7A02G222700	CTCGCGCGCGACGTCGTGGTCCACCCGATCGAGCTGCTACAGTTTTTTTTTGGCTGCGCCTGGAATCAGCTGGTTTTTTGCTTCCTCGTGGTGGAGATGGGTTTCTGGGAGCGAGAGCAGCGATGAAAACCTGGATCGACCGGGGTGAAAAATATCCCGTGCCTTCTCTCCCGTGCTCTCCCCTCCCCCGATCCCTTCCTTCCCTCCCGCCGCGCCGCCGGCTCCATCCTCTTCTTCGCACGCGGCGGCCGACGCTGCCTTCTCTCCCCGGCACTTGAGGTGCAGCAGTGGGGGCGGCAGTTCTCGGTCCAGCAGAGTCGGGCGCAGGTCACCGGCATCACGTGCCGCACACCATGATTCTGGATTGGGCGCAGATCTTCGCGCCGCCACCTCTCCTAC…	UP	1	5.7	6.13	4.14	4.56	1	6.74	7.15	3.94	4.35		5.33875
TraesCS7A02G255900	ATCACATGTAGCTAGCTAGCTAGCTAGGTCACTCTGAAGGGAAAGAGAAAATGACTGGAGTGGGAAGAAACAGGCTGCTGTTGATCTGCTATCTCCTCCTCCTTGCTATGCTTATCACTGGTGGTGGTGGTGTTCTAGCTGCTCGTCCTTTCTCGCCTTGGACTCTCGAGACAGAACATGAGGGCTTAGCAAGACCAGAAGGAGGACCACCTGCCGCGGGGAGCTGGCCAACGGCGGTGATGGACCGGCGCGGGAGGAGGCGGCGGCTGGTGGGGTCGAGGGCTCCGACGTGCACCTACAACGAGTGCCGGGGTTGCCGGTACAGGTGCAGCGCTCGTGGAGTCCCCGTCGACGCCACCGATCCGATGAACAGCGCCTACCACTACAGATGTTTCTGCC…	UP	1	8.19	6.81	8.2	6.82	1	7.7	6.69	7.74	6.75		7.3625
TraesCS7A02G283900	ATGGGGAAACTCATGAAGGCTTTTGGTAAGGGCACTTCTGCTGCTTGTGTTGAAGATTGTGAAGATTCAGATGGGGATCCTTTTGTCCCCAATGATTTTGTCGAGGATGATCCTTTTCAAGCTTCGGAGGAAAGTCATATGGATGATCCTGATTTGGAGAAAGCTTTGTATGAGTTCTACGTGTCTCATAAAGTGAATTGCTTAAAACGGAAGATTACAAATGCTGGAGCTCGCAATGTGAAGCGCAAGAGGTCTTCTGATTTTCCTGTAGCCATTACATTCACTAGATACTCTGGCAAGTTGTTCTCCACCGTTATTGAGATTCAGTTTAGGAAGAAGTTTATTCTGATTCCCAAATATGTCAAACATGACATCTTAGATCTTCCTATTGATGGTGAG…	UP	1	6	5.84	2.81	2.63		5.25	5.03	3.41	3.2		4.27125
TraesCS7A02G320200	CGTACTACGTACGTAGTAGTCATAAGAAAGAAGCAAAGCCAGATCGAGATCATGCAAGTCATGCCCTGGTGCCCATGATAATGAGGAGCCGTGCAAGCACAAGCAGAAGCAGAGGTGGAGGAGTGAAGTACTGTGGCCTATGGGCAGCGGCCATCGCCTCTGTTCTTCTCGCCATCTTGCTTGCCTCCACCACACACCTCCCTGCTTCGCCCTCCGATCCTCTGCTACACGGCCGCCGTCGGCGGAGGCAGTGTGACGAGGAGGCCAGATGGGTGGCCGGCATCGCGTCCCAGCTCAACGCCACCCTCGTCCTGACCGTCGACCACCTCGGCTGCGGCAACTTCAGCAGCGTGCAGAAGGCGGTGGACGCGGTGCCTGACCACGGCGCGGCCGGCGGCC…	UP	1	7.31	7.61	8.8	9.09	1	5.95	5.93	4.95	4.94		6.8225
TraesCS7A02G341800	GTGCCACTCGCTCCGTATTCTAGAGATCTCCATCCATCCACCGATGAGAAAAAGGCAGCCAAGGCGCACACTCCCACCACACACCGCGCGCTTTACGAGAGCAGAGGGGAACTCGTGCTTAGCTTTCCTGTAGCTTCGTTTGCTCCCATGGCCGATCCAGCCGAGGAGACCGTCGCCGCGCCCCCGCCGACCCCGGCAGCGCCCGCCGAGGGCGCCCCGCCGCTGTCGGCGGAGCCGCCGGCTAGCACCGACGCCTCGCCGGAGAAGGCGGCCCCGCCTGCGCCTGCGCCGGACACGACGGTCAGGTCTCGCGGGTTCAGGCTGCTCGGCGAGGACACCTCCGTGCACAAGGTGCTAGGTGGCGGCAAAACTGCTGATGTGCTGTTATGGAAGGACAAG…	UP	1	4.24	4.73	4.39	4.88	1	4.17	4.33	3.31	3.48		4.19125
TraesCS7A02G389200	ATGGCCTCGATCTGGAGAAGGAGAGGCCAGGAGTGTGGCCTCGATCTGGAGAAGGGGAGCAGCCTCGCAAATCTTCAGCCCTCTCAGTCAGATGGCACCGGTGAGGTCAACCAGGCAGGCATCGACCACTACAACAAGGTCATTGATGCACTCCTAGCAAAAGGGATTGAGCCATATGTTACCCTCTACCACTGGGACCTTTCCCAGGCCCTGGAAGACAAGTACAGTGGGCTGCTTGACAGGCAGATAATCATTGGATCACCTTCAACGAGCCACACACTGGCGGTGCAGGGCTACGACAGTGGGATCCACGCGTCGGGTCGCTGCTCTGTGCTCCGCCACCTCTACTGCAAACAAGGGAGCTCCGGCACTGAGCCCTACATTGTCACTCACAACATG…	UP	1	8	8.4	8.01	8.4	1	7.1	8.21	7.14	8.27		7.94125
TraesCS7A02G416600	AAACCAAGACATTAATGCCCGGACCAGACCTCCTCTCCCCATCCCTACCCCAGCATCGTAGCAGCAGCCAAGAAATCTTGGCGCAATCGTTTGGGGGAACACGGCGGAGCTCCTCGTCTCCAAATCCCTACACTCCTTGAGCTGTTCATCTGCAGAATCATCCTTGCTCCTCTTCAGGTTCATCGGAAGAATCAAGATGGAGACGGAGCCCGTGAGCGCGGCCACGGGGGCCACGGGCTCCGTCCTCAGGAAGCTGGGCGATCTGCTGGCCGGCGACCACGCGGTTCCCAATGGCGACGACGTCGAGTCCCTCATGGCGGAGCTCCAGGGGGTGCACGCCTCCCTCAAGGCAACATCCCGGGCGGAGGATCCCGGCGAGCGAGGCAGGCGCTGGATGAA…	UP	1	7.98	7.76	7.99	7.76	1	7.37	7.65	7.41	7.7		7.7025
TraesCS7A02G418000	ATGATGGTGATGGGCTACTTCCGCGCGCCGAGGATCGGCGGCAGGAGGAAGGAGAGGAAGGGCAAGGCCGGCGCGGCGCCGCGGGCCGAGGAGGCGGGGCTCCGGGAGGCGCTGCTGGAGCCGGCCGGCGGCGGCGCGCTGCCCAAGGGGTACTTCGCGGTGTACGTCGGGGAGGAGGCGCGCCGGTTCGTGGTGCCCACGGGGTACCTGCGGGAGCCGGCGTTCCGGGACCTCATGGAGCGCGCCGCCGACGAGTTCGGCTTCGCGCAGGCCGACGGGCTGCGCGTGCCCTGCGCCGAGGAGGACTTCGAGGAGCTGCTCCGCCGGCTCCACCGCAAGAACGGCTCCGGCAGCGGCAAGGGGAAGAACTAA	UP	1	6.46	6.51	5.51	5.55		4.5	5.03	2.18	2.71		4.80625
TraesCS7A02G437700	TCAATGGCGGAGGAGACCGAGACCGAGAAGCCGCTCTTCTCTCCTGCAGATGTCTCGCTCCACGCGTCCACAAAGGACTGCTGGGTCGTCATCCATGGCAAGGTGTACGATGTGACCAAGTTCTTGGAGGACCACCCCGGCGGAGAGGATGTCCTGCTCCATGCATCTGCCTCTGGGGATGCCACCGAGGCTTTCGAAGATGTGGGCCACAGCACATCAGCCATCAGCATGATGAGCAGCTACCTGATTGGAAGCATCGAGGACTATGTGCCTCGCAGTACATCGAAGGACGCAACAGTTGGTGGCAGTAATGTGCTGCCTGATTCCAGAACAATGCAGAGGAACAAAGGCTCTCCTGCTCCAAACACATTTCTGGACTTCGTGCTCCCTTTATGCATG…	UP	1	2.5	3.8	3.69	4.98	1	4.14	3.89	3.86	3.61		3.80875
TraesCS7A02G450900	CCCCACTCCATTCCCCATTTCCCCATCCGTGCGAGTGCGCCGGCGGCCAGGAGCATTGCGGCCAAATCTGCCGTCCCGCTAGCCGCCGGCCATGGAGGCCGCCGCAGCGCCCGTGGCCAACCAGGGGGAATCCCATGGGACCGCAGCGAAGACGGCGCGGTGCGGCGACTCCGACGAGAGCGCCGCGGATTACATCAGCAGGGTCCCCGATGCCGTCCTCTGCACCATCATCTCCCTCCTCCCCACCAAGGACGGCGGCCGGACGCAGATCTTCTCCCGCCGATGGCGCCCCCTATGGGCCTCCGCGCCTCTCAACCTCGAGGTCCGCACCCGTCACCCCGGCCCCGGCGTCCCCATCCGCACCTCCTCCGTCTTCCCCGATGCCGCCTCCAAGGTAAT…	UP		0.72	0.68	3.1	3.05	1	2.08	2.22	2.97	3.1		2.24
TraesCS7A02G467700	GCGCAGCGGTATAGCGTTCATATCCTCCTAACAAACCCTAGACCCACACCCTCTCACGGCGATCCCGCCGGCGCCGCCGTCGTCGTCGCAGCCGCCGCCGCGCCTGCGAAAGAAAGAAGTCGCTCCGATGGACGACAAGGTGAGCAGTCCGCAACAGCGCTCCAGCGACGCGTCCGAGGTTCTGGGCCACATCCGTGGGTACTACAAGGAGGCGCTCGGCCGGCTACCGGTGAAGGAGATGCCGGAGCTCATCCCCTCGCTCCTCGGCACCGGCTTCTGCTTCGGGCTCCTCGACCCCGTCTCCAACATCATCTTCAACACCGTGTCCAGCAGCAAGGACGACGGCCCCACCAAGAAGATGTCCAAGAAGAGGAAGAGAAGGTCGCAGATCGAGGCAGA…	UP		1.36	1.14	6.11	5.88	1	2.26	2.52	3.46	3.74		3.30875
TraesCS7A02G479900	CTCTCAAAAACCCTAGCCTCCTTCGCCTCCTCCTCCTTCCTCCATCTCCGGCGGCGGCAGCGACAAATCTCCGACACCATGAGGCCACCGGCACGCGGAGGACGCGGCGGGAGGGGTTTCGGCGGCAGGAGCGACGGCGGCGGCCGCGGGGGGCAGGGGCTTCGGCGGGAGAAGCGATGGCGGCGGCCGCGGCGGCAGGGGCGGCAGGGGAGGCAGGACGCCCCGGGGCCGTGGTGTCCGTGGCGGCGGTGGAAGGGGAGGGCCCGGCATGAAGGGCGGGAGCAAGGTGGTCGTGGTGCCCCACAAGCACGACGGCGTCTTCATCGCCAAGGCCAAGGAGGACGCGCTCTGCACCAAGAACATGGTCGCCGGGGAGTCCGTCTACGGCGAGAAGCGCGT…	UP	1	3.58	2.45	4.38	3.24		2.86	2.24	2.4	1.82		2.87125
TraesCS7A02G480400	GTTTCCTCCCGTCCGCCTCGGTCGATGGCGCCGCCACCGCCGCCGCCGATTTCTTGCTCCGGCATGTCCGCCTCAGCTGATCGCTCTCCCCCGTGGGAGGAAGGCCGCGCCTCGGTTCGCATCAGGTTTTCCTCTTCTCCTCCCAGCGGGACGGCGGCCGAGAGGCTCACCGACGACCTCCTTGTGGAAATCCTCTCCCGTGTCCCGGTCAAGTCGCTCTGCCGCTTCAAGTGCGTCTCCAGCCACTGGCTGAGCCTCATCCACCACCCGGACCACCGCAAGAAGCTCCCCCAAACCCTGGCTGGCTTCTTCTACACCACCGACGACTTTGAGCGCATCCCGATCTCAGCATACCATCTCGCCAATTTCTCTGGGAGAAGCTGCCCTCCGATAGACAAA…	UP	1	3.22	2.87	5.82	5.46		3.4	3.59	3.28	3.45		3.88625
TraesCS7A02G480600	GCAGAAATCAGGAAAAACTACTTCTGATGAGGCCATCAGAAGTGGCTGCCATGGTGGTGGTGTTGCTCCTGGCCACGGCGGCTGCAGCAGCTAACCAGGTGATGGTGCTGGAGCGGGTGGTGCCGCTCAAGGGGGTCCCACTGGGGGATCCCAGGGAGCTGGACAGGGCGAGGCAGGCGAGGATGGGTGTGGTAAATGTCCCTGTGCAGGGCAACGCCAACCCATTCGCTGATGAGATTTATTATACTAATGTGAAATTAGGAAACCCTCCAAAAGAACATACTTTCCAAATTGACACTGGAAGTGACATCTCGTGGGTTGCTTGCAAGGGCTGCAGGGGTTGCTCGACAAGAAGTCCTCTCAAGATCCCAATAGAGTTATACAATCCCAACTCTTCAT…	UP	1	8.64	8.59	4.04	3.98	1	9.64	9.58	5.06	5.01		6.8175
TraesCS7A02G484800	CGTCGACTTCACACACAAGCAGACCAAGAAGAAACTATCCTTGTTGCAAATCCGATATGGCCTGCATCCCCATTTTGATTCTACTATCCTTGAGTTCATTCTGCAAATCCGATGACCAGCTCACATATGCAAAGCCACTCACATCAGGCAACACTCTCGTCTCCAAGGGAGGGGACTTTGCGCTTGGCTTCTTCTCCCCAACCAGCTCCAACCGTACCCTCTACCTTGGCATATGGTACCACAACATCCCCAAACACACAGTTGTTTGGGTTGCAAACCGCAACAAACCAATCACCTCCTCTGTTTCTGCAGAGCTTGCCATCAGCAACACTTCTGGGCTGATCTTGTCCGACTCCCAAGGCCAAACTGTTTGGGCAACCAACAACAAAATCACCGCTG…	UP	1	9.99	8.98	9.04	8.02	1	7.89	7.72	8.89	8.73		8.6575
TraesCS7A02G510000	GGAGGGCCGACGGGCAAAAATGGCAGCCTCTTGCTCGCTCCCCGTTGTCATCCTGGCGCTGTTCCTCCTCCTCGTCGCAGCGTTTGCGCCAGCAACAGCAGCGAGCCCCTCCAAGCGCCCCACCCATCAGCCTCTTCTTTTCCCCGTGGGACTCGCTCCCCTGCATCGGAGGCACTCGAGCGGCAGGTACGCCGCCGCCGCCGTCACGGCCTCAGCCGCAGCGGCGACGGACAACGGCACGGCGGAGCCGTTCACGGCGCACTACTTCCTGCAGGAGCTGGACCACTTTACCTTCACGCCCAACTCCTCCCACCTCTTCTCCCAGAAGTACCTCCTCAACGACACCTTCTGGCGGCGGAAACCCACCACCGGCCCGCTGTTCGTGTACACCGGCAACGA…	UP	1	8.82	8.85	9.73	9.75	1	8.29	9.98	8.34	10.02		9.2225
TraesCS7A02G526700	ATGGACACGGCCATCAGTGCAGCAGTGTGGGTGGTAGGCAAGGCGCTGGCCCCTGTTTCGGATGGCTTGCTGGAGAACTGGGCGGCCTGCGACAGTCTCGGCCCCAACATCAGCACCCTTAAGAGGAAGTTGCTTCATGCGCAGGGGATACTATACACCGCGCACGGCAGGGACATCACCAACCCTGCGCTCAAGGACCAGCTGCACATGCTGCGGCAGCTGGCGGACGAGGCGAACGACGTGCTCGATGAGCTGGACTACTTCTGCATCCAGGACAAACTCGACAGCACCTACGATGCCGCTGATAACCATCCCGGGGGCTGCATCCACAACCTCAACCTCAATGTGCGGCACACTGCCAGAGCTTTTTTTGCCAATAAATTCAAGATTTCCCCATGC…	UP	1	7.5	6.51	7.52	6.51	1	7.01	6.61	7.04	6.67		6.92125
TraesCS7A02G540900	ATGGATTATACATTAGATATACAGATGGATCATGAGGTCCTGGAGCATATACTTGATGGAAGAGAGAAGCCGAAAAATCTATCACTCGCACTTTTGAAGGATGTCACAGGAAATTTCTCGGGCGATCGAGAAATCGGCCACGGTGGATTTGCAACCGTTTATAAGGGAGTGCTCCCAAATGGGAACTACGTTGCAGTAAAGAGGATAAAGAACATCCATTCAATCAATGAGACGTTGTTTTATCGCGAAGTTGACAGCCTGTTGAACATTGAACACGAAAATGTTGTACGGTTTCTTGGCTTCTGTGCTAGCACAGACCAGATAGCCATAGAAAAAGAAGGATCAAAAGAATTTATTTACGCAGAGGTAAGAGAAAGACTACTCTGCTTTGAGTATATC…	UP	1	3.67	4.05	4.42	4.79		2.8	3.05	1.76	2.03		3.32125
TraesCS7A02G564100	CCTCCAGCAGAAACGGGAAACCAAACCCCCAATCATTCCCCTCCCCTCCGTTCCTCACTCCACTCCACCCCAATGGCGTCGCCGGCGCCGCCCTGCGGCCCCGACGCCTCGCCGGCCATGGAGTCGCAGGCGAGCCTCCCGGACCACCTGACGGAGGACATCCTCCTCCGCCTCCCCACGGCCGCCGACCTCGCCCGCGCGTCCATGGCCGGCCCATCCCTCCGCCGCATCGTCACCGACCACTCCTTCCTCCGTCGCTTCCGCGTCCTCCACCCGCCGCCTCTCCTGGGTATACTCTCGGACCCCTTCATCCCAGCCCAGCCGCCGCACCCCTCCGCCGCCGCCGCCGGAACCCTCGCCGGCACCGACTTCTCCTGCTCCTTCCTCCCCTCCCGCGAG…	UP	1	6.96	6.75	9.42	9.2	1	6.73	6.51	8.55	8.36		7.81
TraesCS7A02G566100	ATGGACGCCGCTGGGGTGATCGGGTGTTTCAGGGACAGGAGCATCCTAATCACCGGCTCCACGGGCTTCCTCGGGAAAATGCTGGTGGAGAAGATCCTAAGGGTCCAGCCAGATGTGAGGAAGCTCTACCTCATTGTGCGCGCGGCCGACACCGCATCCGCCGAGAATCGTGTGCTCACCGAGATATTCTGTACAGGTTGTAGGAACAAAACTCGAAGCAAGCATGGAGCTGATTTCAACTCTTTTATTACAAATAAAATTACCGCTCTACCTGGAGACATCATTAAGGAAACCTGTGCACTTAGGAACTCTATGGTTGAACAGATCTATGAAGAGATCCATGTCATTGTGAGTGTAGCTGCAACTACCAGCTTGTACGAGAGATATGACGTCGCTCTA…	UP	1	7.88	6.09	7.89	6.09	1	7.58	7.9	7.61	7.95		7.37375
TraesCS7A02G566200	ATGGCGACCTTGCCGCTACCATGCTGGGCACCGACGCCGAGCCCATCACAGCCGCGGTGGGGTTCTTCAGCTGCCGCCCTCACAGGGAAGGTAGAGCAGCCGGAACCACCGGCCGCCGAGGTGGGAGGCGCCGTAGGTAGCCGCCGCGGAATTCATTCTGGGTTTGATAGCATTGATCATCGTGATGGCCGCCTGGAGCACATCCCTCGCGATGGTGGCGTGTCCATAACGTGGGAGGACGTGTGGGTGACGGCGGCGGACGGCGGGGCCACCATTCTGCACGGCGTCAGCGGCAGCGCGAGACCCGGCCAAGTGCTGGCCATCATGGGACCCTCCGGGTGTGGCAAGACCACACTGCTCGACACCTTGGCCGGGAGACTGGACACGGACCTGAGAAGT…	UP		6.76	4.18	6.77	4.19	1	5.99	6.02	6.02	6.08		5.75125
TraesCS7B02G060300	ATGACGTTGTGTCGATATGAGCAGAGCGTGGATGGGTGGCGTCCTGCCCTTCGCCGATGGGATGTGCCATGGCAGTGGCCAACCGTGTCTCTCACCATGGTGGCCTGTGCACTAAGCGCTCTTTTGGCAGGAAAGGTTGAGCAGTCAGTTTTGGAGTATCTAGGCTATCAAGCCGGAGAGGCAACTATTGATGAGAAGGCCGGGGTACTCTTTTTGGAACAATTTAGTGTGACAGCAGTTGCCATTGGAGTTATGTTTGGCATCACCAATACCTTCCGACCATTCTCGGATGACATATTTCGTTATGATTTTAAGGAACCATTTAAGCTGCAAAACGGCTGGCTCCTGTGGGCTGGAATTGGCCTCTTTTTTGCTCTAGTTTCCATTTCTTTAACTGGA…	UP	1	2.25	2.56	2.09	2.39		2.48	2.73	3.08	3.32		2.6125
TraesCS7B02G145100	ATCGACAACAGCGAGCACGCTGGTGACCGGGTTGGAATGGATAGGGCTCTTCTCGTGCCCGCTCTCCTGCTCGCGGCTCTGCTAGCTTGCAGCGGCGGCGTCCATGGCGCCGGGTTCAACAGGCACAGCTTCCCCAAGGGGTTCATCTTCGGCACCGGCTCCTCCGCCATTCAGTATGAGGGAGCTGTGAATCTGCGGGGCAAGAACATCTGGGACACCTTCGCTCGCACCCCAGGTGAAATAGCCGACGGCAGCAACCCGGATACGGCAAACGACTTCTATCATCGCTACAAGGACGATCTGAAGCTGATAACCGACATGAACATGGACACCTTCCGGTTCTCCCTTGCGTGGAGCAGGATCCTTCCAAATGGAACCATAGCCGGAGGAATCAACAAA…	UP		5.53	3.5	7.41	5.36	1	3.08	3.35	6.29	6.59		5.13875
TraesCS7B02G171400	GCCGCCGCCACGGATGAAATGGGCGTTGGTGGGCAGGCTGCGAAGTCGCGGTGGGCGGTGCTGCCACCGTGGCCGTCGGGCTGCGGCGGCCAGCAGAGGACCGCCGCCGGCTGGAGCTCCTTCCTCCTCCACCGCGAAGCAACCTCTTTCCCCCACGAAGGAATGCCACCGCGTCCGACCTCAACAGCCGACCGAAACCCTAGCGAGCCCCACCCATGACGCCCTACCCTAGGAGGGTGGTACAGCGGCCAGAGGAGAGCAGAGGAGAGAAGAGGTGAGGAGGTGGAGCAGCCAGCGCCTGGACGTGAGAGAAAGAACATTGAGGCGCGGAAAGGTCTATTCCCAAATTTCTGTACCAGAGCACATTCTAAGACCTTCTTATGTGGGTGCAAACATACT…	UP	1	2.82	2.45	2.69	2.3		1.28	2.02	1.42	2.17		2.14375
TraesCS7B02G178200	CCCACCTCATCCATTTAACCCAGCCCATCTTCAGTGTGGTCCTCATTCGATCCCCAATTCGCACCAGCAAACCCTAGCCGCACAGTGCATCTCAATCGATCCCAAATCGAACCAAGACACCCTAGCTGGTAAAGATGGCAGATGCAGGTCGCCCTGCCAATCGTGCCTTGCCCGGATTCCGGCAGGAACGTCGTGACCTATGTAGCTCGTCGCGGCCAGAACGCTATTGAGCGTTTCCACAAGTGCCGCCGTCACAACCCAGCACGTGGTGGATGCGACTTCTGTAGGTGGCAGCAATCTCACGCCGAGTCGCTTGCTGCAGCAGCACCTCCGATGGCGCAAATCGTGCCTGCGCAGGAGCAAGCCGGCCTAGCGTACAATGCTGCGGACGTCCACAGG…	UP	1	7.45	7.05	4.24	3.83	1	7.44	7.64	3.55	3.74		5.6175
TraesCS7B02G236800	GGAACTTCCTTCGGCGCCCCCAAATCGCCTCCCTCCAATGGTGGCAGCCTCGCCTCCCTCCCTCCACCTCGCCCTCCTCCTCTTTGCAGCCCACGCGGCCGTCGGCGGCGCCGCGGGGGCGGTCGGGGTGAGCGAAGGCGGGCAGCTGTGGTGCGTGGCGAAGAACAACGCCGAGGACGGCGCGCTGCAGTCGGCCATCGACTGGGCCTGCGGCCCCAACGGCGGCGCCGACTGCCGTGCCATCCAGCAGGGCGGCGCCTGCTACGAGCCGCCCGACCTCCTGGCGCACGCCTCCTACGCCTTCAACGACTACTTCCTCCGATCCGGCGGCGCCGCCAGCCCCGCCGCCTGCGACTTCTCCGGCGCCGCCGCGCTCATCGGCCTCAACCCTAGTCATGG…	UP		1.77	1.86	1.91	1.99	1	2.32	2.32	2.46	2.5		2.14125
TraesCS7B02G301400	ATGTCGTCGGGGAAGGGGGAGGCGAAGGTGCCGGTGGCGGGGCGGCGGAACGTGCTGGTGACGAGCGCGCTGCCGTACGTGAACAACGTGCCGCACCTGGGCAACATCATCGGCTGCGTGCTCAGCGCCGACGTCTTCGCGCGCTACTGCCGCCTCCGCGGCCACAACGTGCTCTACGTCTGCGGCACCGACGAGTACGGCACCGCCACCGAGAACAAGGCCATCGAGGAGGGCTGCTCCCCTCTGGAGATCTGCGACAAGTACCATGCAATCCACAAGGAAGTGTACGAGTGGTTCAACATCAGCTTCGACCACTTCGGCCGGACATCCACCCCGCAGCAGACAGAGATCTGCCAATCGATTTTCCACAAGCTGCTGGACAACAACTGGCTCTCAGAG…	UP	1	2.54	2.19	2.88	2.53		1.93	2.8	1.25	2.15		2.28375
TraesCS7B02G301900	GCGGCGGCACCAGCTCGGAGCAGCGTTCCATGGCTGCTACCGGGGAGGGCACTCCGCTCCATCTGCGCTAATGCAGTTCGAGCTGCGAAAACGCGGTCATGGCGGCGCCATGGATCTGAAGCCTGGATCCAAATCCAGTTCTTTCCCGGATCGAATTGGCGCGGGGCGGGAAGGATCTATAACTAGTCCACCTGCTCTAAGTTTGTTCATCCACCCATCCACCATGGAAGCTCCAGATCGGGATTGGTCCGAGCTACCAATCGACATATTGTGCGACGTGCTCAAGTTGCTCGAGTGCCCGGACCTCCTCAGATCCGCCGCCGTCTGCTCAATCTGGTACAAGGCGTACTCCACGCAACGCTCCATCAGTGCTTGCCCTGGACACCAAACACCATGTCT…	UP	1	8.41	8.6	3.52	3.7	1	9.05	9.11	4.96	5.02		6.54625
TraesCS7B02G303700	GCACGTGTTCGTCCGCATGGCACTACCTGAGCGCGAGCGCGAGCGCGCACATGTGGGCGAGCACGCACAACGACACCCTCAGGGAGAAGATGGCCAGGGTGGTGGACATCCTCGACGACTGCCAGAGGAAGATGGGCACGGGCTACCTCTCGGCTTACCCCGACGAGGCGTTCGACATGTACGAGGAGCTCTCCGAGGCCTGGTCGCCCTACTACACCATCCACAAGATCATGCAAGGCCTTCTGGACCAGTACACGCTGGCCGGGAACCGAAAGGGCCTTGGCATGGTGGTGTGGATGACGGATTACTTCAGCGAGCGTGTGAAGAACCTGATACAGACGCACTCGATCCAGAGGCACTGGGAGGCGATGAACGAGGAGACCGGCGGACTGAACGATG…	UP	1	10.72	7.84	11.7	8.81	1	10.33	8.02	10.37	8.07		9.4825
TraesCS7B02G305800	GTCCCCAACCGCCACCGGAATTTCTAGACGCGTCCAAAATCCTCCCGGCGGCTGGGCTTCTCGCCGTCCGTCGCCGCCGGGCGACGCGTGCACGGCCGCTGTCGCCGAGGCTCTCCTCTCCTCTCCAGAAATCGTTTTCCTTCGCGGCTGGGCGATGGATTTGGGGACGGAGAATCGCCTTGCGGCGTTGCTCCTCGAGGAGGCCCGGAGGCTGCGGATGCAGGTGGAGAAGGAAGGGGTGCACGCCTATCTGCAGAAACCTAATGTGAGGCACCGCCCCTACTCGCGGTTCCTTGCCGCCACCGTTCTTGGCGTTCATCAAGCAAATCGAGTTGTGGAAGTTAATGAGATGTGGCGTGCCAGGGAGAAGGAGCTGGAGCTGGAATTGAAGATGAAAAC…	UP	1	2.21	2.2	2.33	2.31		1.53	1.47	1.46	1.41		1.865
TraesCS7B02G430600	ATGGAGCTCGCGGTCAGAGCAGCGGCGGCTTCCTGCTCCTCCTCCTCGTCGCTCCATCCCCCACGCCTCCCCTGCCGCCTTGGCCGCAGCCCGGGCCTGCCGCTGCCGGCTCGCCGGGTGGCTGTCGCCGCCGCGGGGGCCATCGCCCTCGACCCGCTTCAGGACATAAAAAATGAGCAGAAAGCTGAGGTGTTTGCATGCCCTGTTTGTTATGAACCGCTGATAAGGAAAGGGCCACCAGGCATGAACCTGCCAGCGATTTATAGGTCCGGATTCAAGTGTTCAAAATGCAACAAGTCATTCACCAGCAAAGATGTCTTCTTGGATCTCACTGTCACCTCAGGAATGAAAGAATACAGTGAACTCAAGCCTGCTAGAACCGAGCTGTTCAGGAGCCCG…	UP	1	2.55	2.55	2.28	2.26		1.07	2.26	0.83	2.04		1.98
TraesCS7B02G431500	CGTCGGTATCCCCCTCCCCACGTCGCTGCCCCCGGGACCCCAGATCCGCGGCGCAGGCGCTGCTGGCGGTGCGCGCCTAGGGTTAGCGCCCGCCCGCACGCACGCGGCTGGTGCCGTCGCGGGGCGAAGGCGGCCATGAGCGACGGCGAGCGCCGCGACGAGGACGTCGCGACCACCAGCGCCGCAGATGACGACGACGATGAGGACTACGAGGAGCCTGGCGGAGAGAACCATTTCCTGGGGTTCATGTTTGGCAACGTCGACGACGCCGGCGACCTGGACGCCGACTATCTCGACGAGGATGCGAAGGAACATCTTTTTGCGCTAGCAGACAAGCTTGGTGCATCCCTGAAAGACATTGATCTGACTAAGTCTTCTCCAGCAACAGCCGATCCTTCT…	UP		2.11	1.88	2.11	1.86	1	2.2	2.21	2.48	2.51		2.17
TraesCS7B02G431600	ATCAGTTCTCCGGTTGTTCGAGCAGCTAACCCCAGTCCAGTCCCCTCCCGAGCGACACATCCAGCTCCACCACCATTCCCCTCCCCTCCCCTCCCCGCAGGACCCCCGCCGCCGCCGCCACGCCGGCGACCCGCCCTCGCCCTCCGCCGCGCCCCACCAACCGGGCTTCTCCTCCTCCTCCCCGACCCCGAGCTCCTCCTCTGCCCCGGCGACCCAAAGGTTATCAAAAGATCCTTCCTGGAAATGGAAAATAGTTCAGACGACGATTCGGAAATTAGCGATTCTGAGATTGATGAGAAGAATAAAGATTACAACATGCAAAGCCTTCTTCAGCATTCCTCAGGAGTAGGTGCAGCACCTAATCGACCGGCAAAAGATAAAGCATCGCACCGCGCCCTT…	UP	1	4.81	4.28	5.02	4.48	1	4.72	4.59	5.17	5.05		4.765
TraesCS7B02G443200	GACAAGAAAAGAAAATCAACCGCTGCAGGCCACCACACGCTCTCTCGCGCCGCTCCCCGCCTCCCGATTCCCCGGCCGCCGCCGCCGCCAAGTCCGACCATGCACGCGGCAGCGACCGCCCCGGCGCTCGCGCCGCCCATCCTCCTCCCCCTCGGCCCACCCACCGGCGCCGGCTCCTCCGCCCGGCCGCGCCGCGCCGCCGTCCGGTGCGAGCTCGCCGCCGCCTCCTCCGCGGCACCCGCGGCCGCTCCCGGGTCCGTGGCTGGCCCCCGCTGGGCCCAGAGGACGGTCGTCATCCCGCCGCAGCGCCGCGGCTGCCACATCATCACCCACAAGATCATGCACGCGATCAGGAGCGACCTCTCCGAGTTCAAGTGCGGCCTGGCGCATCTCTTCTTG…	UP	1	2.97	2.44	2.64	2.1		2.78	3.27	2.67	3.08		2.74375
TraesCS7B02G446700	AGGGTTGTGACTTGTGACGGGTCGTCTTCTGCTGGTCCGGCGAGCACCTCGCGATGGGGGTATGTATGCAGTGATATGTCATGTAGATCCACGTTGTAATGGTTGTTTTTCACTACTAGTAGATCAGAAGCAGCCCATGGAAGAGACAGCGGCGGCAGCGGGCAAGCTCACCAGGCTGGAGCACCACCACGGCGCCGCCGACCCGCCGTCCTTCCGGATGGAGGACCTTCCCGCGGAGGTTCAACCTGTTATAATGTCACTGCTGCCACTGAAAGAGGCCGTGAGGACAAGCATTGTTTCAAGGAGTTGGAGAATGCTCTGGACATTCCACTGTGATCTATGTTTTGATGGTCCCACTCCCAATGATCTGGATTCTGACACCGATGACGAGTTCGCTGG…	UP	1	5.83	5.23	8.55	7.94	1	7.55	6.33	6.73	5.54		6.7125
TraesCS7B02G462200	GACAGACACAGCCCGGTCTTCCTGCGTCTCTCTTGTACCTGGACGCCCTCGGAGCAGCTAGCTGCATCTCTACAAACCATCCAGTAGGCAGCAGTTGTTTGGAGGAGAGATGGCGCCGGCGGCATTGACGGCGTTGGACGCGAGGGCGCCACGGGCGGAGGGCCTGGCGACGGTGCTGGCCATCGGCACGGCGGCACCGGACAACTGCGTGTACCAGGCCGACTACCCGGACTACTACTTCCGGGTCACCAACAGCGACCACCTCCCCGAGCTCAAGCAGAAGTTCAAGCAGATATGTGAGGGGTCCATGATCCGGAAGAGGCACATGCACATGACCGAGAAGCTGCTTGAGCAAAACCCCAGCATGTGCGAGTTCAACGCCCCGTCACTGGACGTGCG…	UP	1	2.83	2.9	2.15	2.21	1	4.71	4.44	3.79	3.53		3.32
TraesCS7B02G474700	ATTCGTTGCTCGAGAAGCATGTTTGGTCCGGGGCAAAAAACGTTCAAGATCCTGTGCCGCGCCGACGAGGGGTACTGCGTCACCGTCCGCGGCGGAGACGATGGCGATGCCGCCGTCGTCATGGCGGCAGCAGACCCCGACGACGAGTACCAGCACTGGTACAAGGACATGAGACGCAGCACGAGGGTGAAGGACGAGGAGGGGTACCCGGCGTTCGCGCTCGTCAACAAGGCCACCGGGCTGGCCATCAAGCACTCACTCGGCCAGTCCCATCCCGTAGATCTGGTACCGTACGAGTACGACCCAGCGGTGATGGACCTGTCGGTGCTGTGGACGCAGAGCAGGGACGTGGGCGACGGCTTCCGCTGCATCCGCATGGTCAGCAACATCTACCTCAAC…	UP	1	5.5	6.86	5.52	6.87		5.28	5.8	5.32	5.85		5.875
TraesCS7D02G000100	CAGACATCGACCGGCGGATTCTTCAGGAGACAAAGGCGGACCAGCACATCCACAAGCTCTTGCTTCTTGGTGCCGGAGAATCAGGAAAGTCCACGATATTTAAACAGATCAAGCTTCTTTTCCGAACCGGCTTCGACGAGGCAGAACTCAAGGGCTATACGCCCGTCATCCATGCCAACGTGTTCCAGACAATCAAAGTATGCTCCTACTACTGGAACGGATACTATACGATGGAGCTAAAGAGCTTGCCCAAGTGGAACCCGAGTCTTCAAAATATGTGATATTACCCGATAATCAGGTCCGTGCATCCTATTTTGTTCAGTAAGTAGTAGAGTTACATTTGGTGGATTTGGACATAAGCACCACCAATATCTCGCAACATGCATGATAACTGTGCTC…	UP		1.63	1.4	1.9	1.66	1	2.28	2.24	2.03	2.01		1.89375
TraesCS7D02G000200	ACCTCTCCTCTGCTCTGCTCCCAGACAGAAAGAAAGAAAGAAAGAAAGAAAGAAAAGCAGAGTAGGAGGAGAAAGGGGAAGTCTTTAGGCAGGCAGCGATGACGACCACCGCGGCAGGGTCGGAGTCGTCGTCCTCGTCGACCACGGCGGCGGCGGCGGTGCTGCCGGTGGGGTTCCGGTTCCGTCCGACGGACGAGGAGCTGGTGCGGCACTACCTCAAGGCCAAGATCGCGGGGCGGGCGCACCCGGACCTGCTGGCGATCCCGGACGTGGACCTGGCGGCGGTGGAGCCGTGGGACCTGCCCGCCCGCTCCGTCATCAAGTCCGACGACCCCGAGTGGTTCTTCTTCGCCCGCCGCGACCGCCCCAAGTACCCCGGCAAGTCCTCCCGCTCCTGCC…	UP	1	3.19	3.23	2.39	2.41		2.83	3.17	3.04	3.43		2.96125
TraesCS7D02G000500	ACCACGCCACATTTCTCCTCCCTCTTTCCTCCCTTCCTCGGCCGCCGCCGCTGCCCGACGACCGACCGACCGGCGATGGATCCGGTGGAAGAGACGCCGGAGGTGGTGATGGGAGCGTACGGCGGCCCGGCGCGCCGTGTCGAGAGCGGAGCATCAGAGACGATGCTGCTGTGGGGCCTGGGCCAGCCGGCGTCGCACCGCCCCAACGCGTTCGCGCGGCAGGGCTTGCCGGCCTTCCCCATCGACGCGTGCGGCCGCCGCCTGACGCTCCACCAGCAGCCGTCCTCCTTCCGGGGCGCCTCGGGGGTCACGGGCGCCGTCGTCTGGGACAGCGCCGTCGTGCTCGCCAAGTTCCTCGAGCACGCGGCCGACGCAGGGCTGCTCTCCGTACGCGGGGCG…	UP	1	4.02	3.43	4.06	3.45		3.77	4.08	4.29	4.58		3.96
TraesCS7D02G001500	GAGCCTGCGTGGCCTTGGCCGGCCGCGGGCAAGCGTCTCTTTTTCCTCCCTCCGTCTAGGGCTTCCTCGCCGAGCGCCGCCGCCGCCGCACCTGCCGCGACCTCTCCTCTCCTCTCCCGCCGCCAGCTGCCCGAGCGTCCGGCCGAGCCGCCGCCCGCTCCCAGCCAATCAAAGGGCCTGCGCGATGGAGGTTGGTAACGGGGGCGATTCGGCCATGGAGGTGGAGGCAGAGGCGGGCCCGGCCTCCGGTTCCCTGACCCTGACCCCCGGCGGCGGCGCCACCTCCTCGGCCAGGCGGCTGGGCCTCAGGAACAGCATCCAGACCAACTTCGGCGACGACTACGTCTTCCAGATTGCTTCTTGCCAGGAGATCTCAAAGCTCGCGGTTTCTCTGTCGAC…	UP	1	3.47	3.49	4.49	4.51	1	3.19	3.01	5.29	5.17		4.0775
TraesCS7D02G002900	ATGGTTTGCAGTGTCACTGATGCTTCAATTAACGAGACAAGTCGACCAGTTGTGGACCCTTCAGCATGCTTCTTGTGGATAATGGCTGCAGGAACTATAGCCTGCGCCTCGCTCTTGCAGGGACCGAATTCTGGAACAAACTACAGACAAGATAAACCAATCATTGAAATCACCGCCAAGAGAGCTGTTCTTCTTCTTGTAGTAGCTTCACTTTTCCTTATCCTCCGGTTCTACTTCATGTCCTCTTGGATCACCTGGCTGCTAATTGTGACATTTTGCATTAGTGGCAGTGAGGGTATGCATTTTTGCTTGGTGACAATTATCTCTAGGATTTTTAAGGATTGCAGAAATAATACTGTACAGTTGCCCTTGTACGGGGAGGTCTTAACCTTGTCTCTT…	UP	1	9.28	8.02	10.19	8.92	1	11.17	10.58	11.21	10.63		10
TraesCS7D02G003800	ATCGTTTCTTCCTCCTCTCTTCTTTCAACTCCCTCGTTTCCAACTTCAAGCCAATTGCCCCGCACCACGTTTCGTGAGCTCTGCGTCACCTCGTTGGTCAAGCTCTCGAGGTCGAGCTTGTCGAGGAGGGCTTGCTGGTGGCTGGTACGGTATAGCGAGTCTGAGTCGTGCACGAACATGCATGAAGTCCTCCCACGGAAGCAGTCCTCGACGACATAAGCTGCCTTTCTCGAAGCTTGGAGTTGTTGATAACGTAGTAGCCTACTACTCACTCCGTTCCTAAATGGTCTTTGATATGCATCTGAGTGAAAATTTAATTGCTATTCCAAGATTATGCTTGGGCTTCTTGCATACCGTGACAATCACAATCACACGGGAAGGTGGACAAGTAAGGAGAAA…	UP	1	7.33	8.18	7.34	8.18		5.03	6.67	5.06	6.72		6.81375
TraesCS7D02G004300	ATTCGCCTCCCTCTTCCCGCAAGTAACCGCCACCCCCACCACCGGAATCCCCCTCCCCCTCGCCCCTCGCTCTCTAGGGTTTAGGGTTCCGGCGATATGTCGACGGCGAAGCCCCGCCCCACCGCCACCCGCGGCGGCCCCGCACCCGCCGCCACCCGCGGCGCACCCGCACCCGACGCCCCCGCCGCCCCGACCGCCGCTCCCGCGGCCGCCGCGAAGCCCGCCGTGCAGCTGCGCAAGCCCGTCTTCACCACCATCGACAAGCTGCTGCCGCAGACGCACGGCCACAACCTCACCGCGCGCGTCCTCTCCGCCCGCGCCGTCCTCGACAAGCCCGCCGCCCGCACCCGCGTCGCCGAGTGCCTCGTCGCCGACCCCACCGGCACCGTCCTCTTCACC…	UP		4.49	3.53	8.18	7.21	1	7.78	6.7	5.99	4.92		6.1
TraesCS7D02G004600	AATGCAAAGTGGACCCACATGAGGAGGCATCACTTGTCCCCGTCTCCATCTGCTTCCCCTCTCATCTCGCCACACTCTCTCTTCGGTGAGGAGGCCGCCGGACATGTATGACCCTGGCGGCAGCTCCTCGTCCCGGCCGCATGGCAAGGAGGAGCTGCAGCCGGAGGTGCTTCTCTACACGGCGTCGGCTTCAGCGTCGCGCCGCAGAGCGCGCACCTCCGCCGACCTCTACGCCTTGTGCGCCCTGCAGCGCGGCTACGGCCTGGCCGTGGACGTGCGCGACGTGTCCACGAGCAAAGCGCACCGCTGCGAGCTCAAGTCGTTGCTTGCGGCTCGCGGCAGCGCCTTCTCCCTCCCGCAGCTCCTCGTCGGCGGCCGGCTGGTGGGTGGCCCTGACCA…	UP	1	8.82	8.79	8.83	8.79	1	7.71	7.24	7.75	7.29		8.1525
TraesCS7D02G004700	ACATCCCAAGGTTGCATCTGAGCTTTGGTTGTCTAGTGGCGGTACCAAGGGCAATGAAAAGCATTATGCGGTGCAGAGTGCTTTCAATTCAGCCTCCCAACGGGTCCAACTTCATTCATGTCATGGATGTTGTCGTCCTCACCGGTTGGTGAAAACTCCATGATGTGATCTTGCAACCAAATAAACACATACACACAGTGAGAGAGAGAGAGAGAGAGAGAGAGAGAGAGAGAGAGAGATGGAGGCTGTGGCGACGGCCGCGGCCACCTCCTTGGTGGAGTGGATGGTGCCTAAACTCTTTGATTCCTTGCTGGCAAAGCACGAGCTCCGGAAGAGTCTCAAGATCGACATCAACTACATCAAGAACGAGTTTGCTATGATTTCGGCCGTCATCCATGA…	UP	1	2.92	3.28	4.06	4.41	1	4.51	4.31	4.18	3.99		3.9575
TraesCS7D02G005100	ATGAACACCCCACGGTACTTCTTTGGGTCAGCAAGTGTCGGTGAAAAGGCATATGTCGCGGGAGGCGTCGATTCTTCGTTTCAGGCATTGAGCTGCGCAGAGATGTATGACTCGGAGACACATACTTGGACACCCCTTCCCAGCATGAATAGGGCTAGGAGAAAATGTTCTGGTGCGTTCATGGACGGCAAGTTCTATGTGATCGGTGGTATTAGCAGTAGAAGGGAGCTATTGACATGTGGTGAGGAGTATGACTTGAACCGGCGGTCATGGAGGGTCATCCACAACATGTCTCAGGGGCTCAACCAGACATACCTGGGAGCTCCTCTGCTCCTTGCAGTTGTGAAGAATGAGCTTTATGCTGCAGATTACAGTGAGAATAATGGTTTGAAGCAGTAT…	UP	1	5.59	5.97	5.6	5.97		4.83	3.88	4.87	3.93		5.08
TraesCS7D02G005700	CTAGCCGATCCAGATCCCTCCCCGCCCCCACTCCTCTCCCCCGATCCAGATCCCTTCGCCGCCGCCAACCTCTCCCCTCGCCTCCGCCACCTACCTCTCCCCTCGCCGCCGGTCTGCAGCCGTCTGCACCCTCCCCTCCCCTGCACTCATCACAAGACAAGAGAAGAGGAAAGGACGGCTCTCCTGATGCCAGATCCAATCCTCCTCCCTCCCTCCTCGCCCCAGCTCGCTGCTCCCCTCCCCTTCCAGATCGCCGCCACCACCTCCCTCCTCCTCCCTCGCCCCGGCTCCCTGCTCCGCCTCGATGGGCTGGTGCACCGCCATGACCGCAACGAGCCCAATCCCATCGCCGAATCTCGGAACATCGCCACGGCTTCCTACTCCGCGGCGGCCGAGGCG…	UP	1	6.34	6.51	2.77	2.94	1	4.69	5.07	2.32	2.75		4.17375
TraesCS7D02G007300	ATGCTTTCTAGTGTAGAGGAGGGTGGAGAGCAGCAGGATGTGGTCTCGTGGAGCAATACCATTGGTGTGATAGGTCGTGACCTCTTCATCTATTGCCTCCACCGCCTCTCCAGGTGGGAATATGCCGCCATCGCCTCTCTGAACCGCGACCTCAATTCCGTGGTTCGCAACGGGGACATCTACCGCCTGCGTCGCAAGAACGGGGTCGCAGAGCACTGGATCTACCTCTCTTGCGGTACTGATCCTCCGGAGTGGGAGGCTTATGACCCGTCCACTGGGCGCTGGATCCACGTGCCCAAGATGCCACCGGCTGAAAGGTACTTCTGGGAGTCGCTTGCCGTAGGAACCGAGCTGCTGGTGTTTGGGGACTGCGGAAGGGTTGCCTTGAGATATAGCATC…	UP	1	5.49	5.67	5.5	5.68		3.33	4.57	3.37	4.63		4.78
TraesCS7D02G008700	ACCACCCATCCATCGGTCAGAAAAGAATCTACCGAGTTACCTCGGGATCATCGGGCCAGCAGCGGCGGCGCCATGGATTCGTCTCGCGTCATACTCATCCCCGGCACGCCGCCGCTGCCGTACGCCTACGAGCAGCTGCCGTCCTCCTCCGCGGACGCCAAGGGCATCGAGGAGGAGCGGGCCGGCGGCGGTGGCCTGAGGTGGCGCGCGTGCGCCGCCGTGCTGGCCGCCTCGGCCGTGGTGGCGCTCGTCGTCGCCGCCGCGGTCTTCGGGGCCAGCGGGGCGGGCTGGGACGCGGTGGCCGCCTCCGTGCCGGCGACCCCGGCGACGGAGTTCCCGAGGAGCAGGGGCAAGGAGCACGGCGTGTCGGAGAAGACGTCGGGGGCCTACTCCGCCAAC…	UP	1	2.94	2.41	3.09	2.54		2.29	1.63	2.49	1.85		2.405
TraesCS7D02G008800	GTGTGCAACTAATCTAAGTGTGAGGTGAGGTGTTTCCCCATTAAAATTCTCATCTTTACCACCAAACCCCAGCTATAAACCTCCCTCTGTATAAATCTCCCTCGCTCCCCCCACTGAACCCAGCACCCATCCGTCGGCGAGAAAGAATATCTACCAAATTCCCACGGGATTCTCGTGGCGAGCGCCGGCGCCATGGAGTCCTCACGCGGCATCCTCATCCCCGGCACGCCGCCGCTGCCCTACGCGTACGAGCCGCTGCCCTCCTCCTCTGCCGACGCCAACGGCCAGGAGGACCGGCGAACCAGCGGCGGCGTCAGGTGGCGCTCGTGGGCCACCGTGCTGGCCGTGGTGGCGCTCGTCGTCGTCGCCGCGGTCTTTGGGGCCAGCAGGGTCGACCGG…	UP	1	3.35	2.63	3.47	2.74		1.8	2.27	1.98	2.47		2.58875
TraesCS7D02G010600	TAGCTATTCAGTCATAGGTTACACTCATCTTCTGATGATCATTAACTGCCAGCTGCCCAGCTCAATTGGAATCATCAACAGACTGCACATATAAAGTGTTTGGCGGAAGGAGATAGATAGATGGCGGAATTGGTCGGCCCGCGCGTGTACAGCTGCTGCCACTGCCGCAACCACGTCTGCCTCCACGACGATATCATCTCCAAGGCCTTCCAGGGGAGGAATGGCCGCGCGTTCCTCTTCTCCCACGCCATGAACGTCACCACGGGGGCCAAGGAGGACCGGCAGCTCATGACGGGGCTCCACACCGTCGCCGACATCCACTGCCGTGACTGCCGCGAGGTGCTCGGGTGGAAGTACGAGAGGGCCTACGAGGAGTCCCAGAAGTACAAGGAAGGCAAG…	UP		2.05	2.79	1.94	2.67	1	2.68	3.24	2.31	2.89		2.57125
TraesCS7D02G013900	ATGGCGCTTCGAACTCTTGCCGCGAGGACGAGGAGCGCCGCCCTGCATCTGGCGCCGAGGTCCTCGCCGCCGGCGACCATCGGCGCTTCTCCCTCCGCCCCACGCGCACACTACTTCTCGACGAGTGCTGTGGAGATTGACCCCATGATTCTCAAGAAGCTGCTCGCCGAGCAGTTAAATTGTTCTGGAATCTCAAGCAATTGCCTTCTGGAGATCCAAACGGTGAAGTATCTGCAGGCGCTCACTCTCATATTAATTGTGTCTGGGGTTGGGGGTGTCTACTATATTGGACAGAATCTGATGGATCGGGGGTCAGAGATTACGGGGCAGCTGAAAAAGCATGCCCCGGAAATCTTGGGCGACATCTGCAATGAGGCTTTGTTCCAGATGAAGATACCA…	UP	1	4.35	4.25	4.27	4.16	1	5.02	5.09	5.02	5.1		4.6575
TraesCS7D02G014200	AAAGCAAATGTTGAGTTGCCGAGAGCTCAGGATGCTGACAAAGCTACGGTTTCTTCTCCCATATGACATTTGCAATTCCTGCCTAGCCGCAAACATTGAACTGTGCGTCTGACCCAAGCACCCGAAGCGCATCATCCCGCTCACAAGTCATACTCAGCAAAGCCTAGACAGTTAGTAGCACGCACGTACGTGGAGCTTGGTGCTCAGTGTTGGACTCTCGCCATGACGCCGCCCATATCCACGACGGCTGCGGCGCTGCATCGGCATGCGGAGTCCACGCCGCGCGACCTCGAGCGCGCACGGCAAGTTAGACCCCTGTCAGGTCAGCACCAGCTGAAACGTGGGGGGAACCCAACCTTGACCCGTACGGCTGTACAAAGCTGAAAAAAGGCGTGAGGG…	UP	1	7.84	6.94	7.85	6.95	1	8.89	9.58	8.92	9.63		8.325
TraesCS7D02G016100	AACTGCAAAATTAAATGACGAACAAAACAGAATGTGCAGAGACCCACACGGGGCCGGAGCCGGACCCGGCCAGTCACCGACGGACGGACCCCACCACCGGCATGACGCTGCAGTTGCAGCGATCCGCGGTCGTCTCCGGCAAGGAGCCGGAGCCGGAGCCGGAGCAGGGGAAGGAGCAGGAGGTGGTGGCGCACGTCTACGACGTCGCCTGCAGCGGCCCCGACGGCGCCGGGGGCGGCGGCGCCACCGTCCTCCAGATCAACCGCATCTTCAAGGATGGCATCGGCCTCGGCGGCATCTTCCACACCGCCATCCAGGTCTATGGAAACGAGGAATGGTCATTCGGCTACTGCGAGAACGGCAGCGGGGTTTTCAGCTGCCCCCCGGCCAAGAACCCCA…	UP		1.83	2.62	1.36	2.15	1	2.6	2.61	2.29	2.31		2.22125
TraesCS7D02G419600	CCTCTCACTTTCTCGCGACATCTCGCCGAAGATCGCCACCCCATTTCAAAATTTCACAGGAGAAGGTTTCGCGGAGATGCTGAGCGGCTCTCTCTGGCGGCTGCTGGCCGTGGCCGTGGCCGTGACCTTGGCCGTAGGGGCGACGGGGGCGGCGGCCGCCGTGGAGGCCGGCCGGAGCCGGAGCCTGCACCGGGACTTCGACGCCGTGTGGGGGAAGCGCAATGCGCGCTTCTTCGACGACGGCCGGGTGGTGGAGCTGGCGCTGGACCGGGAGACCGGGTCCAGGCTGGAGTCCAAGGACCGGTACCTCTTCGGGCGGTTCGATCTCGACATCAGGCTCGTCGCCGGCGAGTCCGCCGGGACCATCACCTCCTTCTACATCTGCACGGGTGGCGCGCG…	UP	1	2.27	1.99	2.69	2.41		1.21	0.77	2.69	2.27		2.0375
TraesCSU02G029500	AGCTGCTGGAGTTAGGAGAAGCCAGCGGAGGCCGCCGCCGCCGCCGGCTCCGAACTGCGACCGCCGACCGGCCACACCTTGGTCTCAACGGCGCACTCGTCGCCGAGCATCGCCCGGCTTTGTCGCTAGAATCGGGGGATTTCCGCCGAGTGTAGGCGGCGGTGGATTGGGCGCGTCTCGGTCCAGATACATTGGCGGAGGGCATTGTTTTCCTCGATCTCTCGCGAGTCTCATCATCCGAGTTCCCGCCGTCTCCAGATCCGTCCACTCGCCGCCGCCCCTATACATACGTATCCCTTGGCGGGACTAGGGAAAGAAGAGTGCACTAGAAGCATAATGCGTCTGAAATTACAGTTTGTTCCTAGCTGATGATACCTACTTTCAAGGCAGAGCAGAGGC…	UP	1	3.62	4.14	8.96	9.48		2.86	2.9	8.45	8.49		6.1125
TraesCSU02G030300	ATGGACATGGAGGTCGCATGGTTCCTCCTGCCCCTCCTCGCCCTCTTCATCGCTCTCCTCGTCCGCTTGGTAGCGGTGCACCACGGCGCCTCTAAGCCCAAGATCCCGCCGGGCCCGATCGCCGTGCCGCTGCTCGGCAGCCTGCTGTTGCTGCGCAACTCCCTAGTCGACGCGGAGCACCTCCTCCGGCGCCTCGTCGCGCGGCACGGGCCCGTCGTCTCACTGCGCGTCGGCTCCCGCCTCTCCATCTTCGTGGCGGACCGGCGAGTGGCCCATGCTCTCCTTGTGGAGCGCGGCGCCGCGCTGGCCGACCGCCCGTACCTCGTCATCAACAGCGGATGCACCGTCTCGGGCGCCAGCTACGGGCCCGCCTGGCGCCTCCTGCGCCGCCACCTCGTC…	UP	1	3.91	3.63	7.6	7.31		1.58	2.31	7.87	8.64		5.35625
TraesCSU02G030900	AGAGGAGCTTTGGCAGAGTGTGAGAAGCAAGCAGAGGAACTTTCTGACTGACGATGGGCACGCCGACGACGACGACTCTAGCGGCTCTGCCGGCGCTGTTGCTGTGCGTCTCCATGTCATCCTTGTCCGGCTGCTTGGCGGCGGCGACTTACAAGGTGGGCGGGCTGGACGCGTGGGGTTTGCCGCCGTCCACCAAGCCGGACGTGTACGTGCGGTGGTCCAAGTCCGTCCCCGTCAAGCTCGGCGACGCCCTCTTCTTCCTCTACCCGCCCAGCCAGGACAGCGCCGTCCAGGTCACCGCCAAGGCCTTCGCCGCCTGCGACGTCTCCGACCCGCTGCTCAAGCTGGAGGACGGCAACTCCGTCTTCAACCTCACCAAGCCCGGGCGGGCCTACTTCA…	UP	1	4.01	4.77	4.47	5.2		1.61	2.89	4.95	6.26		4.27
TraesCSU02G032000	ATGGCCGCCGGCGACCGCCGCCTGCGGCTGGGCTCCTACCTCGGCGACGTCTCCGCGCTCTCCTTCCTCCCCTCCTCCCCGCGCCCCCTCCTCCTCGCCGGGACCGGGTCGGAGCTGCTCGTCTACGACCTGGAGGCCGCCAGGCTCGTCGCCTCCTTCCGGGTCTTCGACGGCGTGCGCGTCCACGGCATCCAGCCCCGCGGCTCGCCCCCAGCCGACGGGCTCACCGTCGCCGTCTTCGGCGAGAGGAGGGTGAAGCTCCTCAGGCTCCGCGTCGACGCGGAGGATGGCGGGGCGGTCGGCGTGCGGCTGGAGCTGGAGCAGAGGCTCCCCGGGTTCGACCACTGGGTGCTCGACGCTTGCTTCCTCGAGGTGGACGGGCTGCTCGCCATCGGTTTG…	UP	1	6.1	4.79	7.01	5.7		1.13	1.58	5.27	5.72		4.6625
TraesCSU02G032900	ATGGCGTCCATGGGGAAGAAGCAGGTGGTGGCGGCGCTGATGCTGGTGCTGGTGGTGCTGGCGGCGGCGCCGGGCGGGGCGCACGCGGCGTGCCAGGCGTCACAGCTGGCGGTGTGCGCTTCGGCGATCCTGTCCGGGGCCAAGCCGAGCGGCGAGTGCTGCGGCAACCTGCGGGCGCAGCAGCCGTGCTTCTGCCAGTACGCCAAGGACCCCACCTACGGGCAGTACATCCGCAGCCCCCACGCGCGCGACACCCTCCAGTCCTGCGGCCTCGCCGTCCCGCACTGCTA	UP	1	7.85	3.99	10.34	6.47		3.64	0.49	7.02	3.93		5.46625
TraesCSU02G033600	AAGAGAACATAAGCCTTCATCTTCCTCCTTGCCACCACCCAGCGAGTTATAAGCTGCTTAAGCTAGCTGCTGCTGCTTGTGAGATCTCGATCGCCGAGGCCTTTTCTTGGTCGAATCGAACTCCAAGCTAGCAACAGAGCAGATGGCCGCTGAGGAGGCCAAGAAGGTGGAGGTGGAGACGACCACGGCCACCAAGGACATCGCCGAGGAGAAGGCCATCGTGCCCGTGCCCGACAACTCCAAGGCCATCGTCGCCGTCGTCAAGGATGCTGAAGGTACAAGAGGTTCATCTGAAAGAGATGCTTATCTCACCAAGATAATGTCCGAGAAGAGGACGACGCTGATCAACGCCTGGGAGGAGAGCGAGAAGGCGAGAGCCGAGAACAGGGCTGCCAAGAA…	UP		1.74	1.83	1.76	1.84	1	3.1	2.82	2.73	2.51		2.29125
TraesCSU02G033900	ACGGGGGAGAGGAGCCGAGAAAGAAACCCTGGCCGCCGCCTCGTCCTCCCTCCCTCTTGTTCTATTCCCCTTCCCTTCTCTTCGGCGGCGGCTTGAGACCGAGCGAGCGAGCTAGGGTTTGGCGCGGCGGCGGAAGGAAGGAAGGGAGTCGGGAAGATGAGCCGCAGCCTTGGGATCCCGGTGAAGCTGCTGCACGAGGCGGCGGGGCACGTGGTGACGGTGGAGCTCAAGACCGGCGAGGTCTACCGGGGCTCCATGATCGAGTGCGAGGACAACTGGAACTGCCAGATCGAGAACATCACCTTCACCGCCAAGGACGGCAAGGTGTCGCAGCTGGAGCACGTCTTCATCAGGGGCAGCAGGGTCAGGTTCATGATCATCCCCGACATGCTCAAGAAC…	UP	1	3.84	3.29	4.71	4.14		2.22	1.52	4.74	4.06		3.565
TraesCSU02G035100	CTCCAGGCCAAGGAGAGCAGGAAGAGGTGGAAGGCGGCCTACATTGACCGCCTACTTCCCGGTGCTAATCAGAAGCTCGTCGAATCGAAGGAAGCACTGAATTTCTGTCAAGTTATATATGTTGCTGCTGATATAATTACGGTTCCGTGTGTACAATGTACAACTCCGACAGAATGACGCAGATTCCAGGGATTGTGTAGATCTGGTAGGCGCCGATAACTCAGTACCAATGCCCAAGGAAGTTAGCAGTCAAAACAATGCTGATCAGGTGGATATACCAGGAGATTTAACAGCAGAGCTAAGGAAATTAAAGCACGCTTACGAGACCCTGAGCTCAAACAGGGAAAAGGAAGCTTCTGCACAACTTGCGGTAAAGGATTTTCTGTGGAACCAGTTGAG…	UP	1	3.05	3.38	7.92	8.24		2.37	2.39	7.09	7.14		5.1975
TraesCSU02G035700	CCGCCTCCGTCTCTCCCCCGCACTCCATCGCCTCGCCGCCGTTCCCCGCAACCTGTCTATCGACCCAATCTCACATCAACCGACGCCTCGTCCTCCTCTCCAGATCAGATCCCTGCCCGAGGTGAGCACATGCTTGTACATCCCGATCAGCTTGGAGTTACGATTGGTTGGTAGGCGCGGCGCTGGTTCGTAGGTCTCGGATCCAGCCAGCGTGGTCTCCCTCCGCCTCCGGAGTTGCTCGTTCCGATTGTGCTGGTAGCAGCAACCAACTGTTCTGCTGCTGCAGCCTTCTTCGCCGCCAAAAGGAAAAGATGCTCTATGAAATCCACTCCCATGCCCAAATCCAAGACCTGCAGGCCCGCTCCGATGAGCTGGGCCACTCCAATGAGCACATGGATG…	UP	1	3.17	3.27	5.96	6.05		1.9	1.95	5.16	5.23		4.08625
TraesCSU02G042400	CTCTCCTCTTCTTCCCCCTCACGTCTCCATCACCTTCTCCCGCATTTACACACCACCGCACGCAGCTAGCTAGCCACACTCCCACTCCCATCTCTCTCACGCGCCACCGCACTAGCTAGCCACACCGCACTGCACTCCCGTCGCTCTCGGGTCTCAGCCATGGCGTCCTACAGGCTGCTCGTGATCCTGGTCTTCTCCGCACTCCTCCTCGACGTCGCGGTCGCTGACACCTACCCGGCCGACTGCCCCTACCCGTGCCTGCTGCCGCCGCCCACGCCCCCGGCCTCCAGCGCCGACTGCCCGCCGCCACCCTCCTCGCCATCCGGCTCCGGCTACGTGTACCCGCCCCCGTCCTCCTCCGGGAACTCCCCGCCGACGCCGTCGTCCTGGAGCTACCCA…	UP	1	7.58	7.89	7.32	7.61	1	9.12	9.45	7.53	7.88		8.0475
TraesCSU02G114200	CATGAAGAGCCCACAACGTTTGTTTGTGTGTAGCTTTGGTTGATTGCTAGAGTTAGGGTTCCACTTCCACCTCCCCTCCTCTCTCTTTCTCTCGCCCTCGCCCTCGCCGCCGCCGCCGCACCGCACCGCACCGCACAGCAGGGAGGGGTTCGGATGAGGCCGGTGTTCTGCGGCAACTTCGACTACGAGACGCGGCAGTCGGACCTGGAGCGCCTCTTCTCAAAGTACGGGCCCATCCGCCGCATCGACATGAAATCCGGCTACGCCTTTGTCTACTTCCAAGACGAGCGCGACGCCGAGGACGCAATAAGGCGCCTCAGCAACGCCGAGTTCGGCCATACCAGCCGCAGGCTCTCTGTCGAATGGTCAAGGCAAGAGGAGCCGGTGCCCAAGAACCGC…	UP	1	3.47	3.75	7.29	7.57		1.92	2.15	9.49	9.72		5.67
TraesCSU02G115600	TGGGCTGGGCGTGTTATGTGCTGACGTTCTGCCTGCAGTCCTCGTACCCTAGCCTCCAGTTCCCCACCACCAGAGCACACCCGAGCGGACCGACGCCGCCGCCGCCGCCGTCCGTCCGTTGAGGAGGGCATGAAGGGCGGGAGGAAGAACCTGCGTCGCGCGTGCGAGGAGGGCACCGCGGTGACGCTGGCGGAGGGCGAGAGCATCATGCAGGTCGTCACGCTGCGCGGCTCCAACCTCATCGAGGTCACCGACGGCGAGGGCGTCAAGTCTCTCGCCCTCTTCCCCGCCAAGTTCCAGAAGAGCTTCTGGATCAAGAACGGGAATTTCGTGGTTGTGGATGCTAGTGGCAGGGACGAGGCTCTCGAATCTGGAAGCAAGATAGCCTGTGTCGTGTCA…	UP		2.95	2.74	9.56	9.34	1	2.8	2.79	8.23	8.23		5.83
TraesCSU02G115900	GTGGCAAAACTAGCTAGCGGTGGCGGCCAGACCCAATACTTACTTATCCGGGAGCGTGGCGTGCCGTGGCCGGCGTCCGGCGAGGAGAGGGGGGTCACGGGGAGATAGCTCTTGCTTGCTGAGGTGGTCTTGGCCTCTTGCTCTTGGGGTGGGTGTGTGACGGACGGACGGTCGGTCCATGGAGATGTCGAGGTCGCCGGGCGCGTTCCGGTTTCTTGGCCTGCTCAAGCAGCCGGAGGCGGGCCACGACGGCGCGTGCTTCGAGCTGGACGAGAGCGACGTCGTCTGGCCGGCTGGCGGCGGCGGCGGGGACGTGGACGGGTGGGCGGCCGAGGCGGTGGTGACCCCGCGACGCGCCAGCGCCAGCGCCAGCGGGCGGCGTCGCTCGGCGCACGCCGT…	UP	1	3.7	3.65	7.9	7.84		0.9	2.2	6.69	8		5.11
TraesCSU02G140300	ATGGACAAACGCCTCCTGAAAGCAGCGACTGATGGTGATTCCACGTCCATGAAGCACTATGCTTGTCATAATCCAGGCATTCTTCTCGGAAGGACTTTGCGGATGAACACCTGCCTTCACATATCCTCCATCCATGGTCACCAGAGATTCTCCGAGGATGTGGTGGCACTGGAGGAGTCTCTCCTCACCACTGTAAACTTAGATTGGGAGACGCCACTTCTCGCGGCGGTGAGAAATGGTCACGTCTCTTTGGCTTCTTTTTTACTTGGAAGCTGCCATCACCTAGGAATGGGGCAAGCAATCTTAAAGCAAGACAAATATGGATTTAACGCACTGCACCATGCCATTCGCAACGGTCACGAGGAGCTTGCGCTGGAGTTGATTACAGCAGAGCCTTCT…	UP	1	3.7	2.44	4.92	3.65		0.99	1.11	5.02	5.15		3.3725
TraesCSU02G140400	ACGGTCAAGGAGTGAAAGAGGACTGATCTCTTCTCTTCTCCACCCTCCCCCTTCCCCTTCCTCCTGCCGCCGCCATGGATGGATGAGGAGCTTCCTTGCAATTGCTTTCTTTCCGAGAAGCCCAGATCCCCTCCCCACCCGTGCGACGCCATCGGATTCCCCGTCCCGCGAGCTCTCCGTCGATCCCAGCCTCGCTCACCTGCATTGATCTGATCTGCTCTGCGCTCCGGGGCAACCGCTAGGTGCTAGCACACGAAAGTGAGGAAGGGAAAAGAAAATCATCTGTCGGTCGTCTCCATGACCGACGGCGGTCCGGAGGCGGCGCCGCTGGAGTTCCCCTCCGCGGAGTGGCGGCGCGTGTACGACCGGCTCCAAGGGCTGCTGCCGCGGGTGGAGGCG…	UP	1	2.3	2.24	2.84	2.77		1.64	1.78	3.08	3.22		2.48375
TraesCSU02G140700	ATGGCCACCGAGAACCCGACCGCCTCCCCCACCGCCCGCACCCTCTCCGCGGCCTTCGCCGACGACCGCCGACGCGAGGCCAGGCGCCGGGCCGTGCCCGCCGGGCTCGTCAAGCTCATGCTCCACCGCTGGGGCGCCGCCTGCCTCCCCAAGAACAGGGCCGCTCTCAGCGCCCGCGCCCGCGCCGCCACCCCGCCCCCGCAGACGCATACGCAGACCCGGCCGTCATCCGCGTCGGCGCCCCCGGCGTCGCAGGTGCCGGCACGCCAGGGCCACGCGGACGCGGCGAATGTCGCCGCGAGGAGGCCTTTGAGGGAGAGAGAGGAAGCCGCCGCCGTCGCGGTGGCCCGAGCGCCGACTCCGACGGGATTCCAAGATAAGCCCGTGACAGTTGCCGGC…	UP	1	3.17	2.56	4.67	4.05		2.5	1.8	6.51	5.85		3.88875
TraesCSU02G141300	AGCTGGTAGCAGCAACCAACTGTTCTGCTGCTGCAGCCTTCTTCGCCGCCAAAAGGAAATGATGCTCTACGAAATCCACTCCCATGCCCAAATCCAAGACCTGCAGGCCCGCTCCGATGAGCTGGGCCACCCCGAAGGCATAATGGGTGTGGATCTTGTCTCTCTGGAGTCGGTGCGCATAGCGCGCGAGTCGTATGCACTCCTCTGCCCGCTGATCAAGGAGTTTGTGTTCTGGGGATGCCCGCAGCTGAAAAACCTCTCGGTCGTGGCACGCTTGTCGCTGGAAATCCAAATGCTCGAGCATGATGTGTTACCCCAGCTTAAGGTTCAGGAAGCCAAGCTGGAACAGGGCGCCCTGGAAGCCCTCCTACTCATGAAGAACTCAGCAGTTATCCTCTT…	UP	1	2.07	2.39	3.19	3.5		1.49	1.55	3.12	3.2		2.56375
ENSRNA050017176	AAAGGTGGTGGTTTGTTGGAGTAGGCTGCGAGGCCCAAGCGGCCCAGTTGTGCAGCAGCCCGTTATCCTTCCACCGTTGGAAGCGGGCAGTTGTCGCTGCTCTGTGAAACCAGCCTAACGCTGTGCCTGCCACATTATGGCCCGTGAGGCCCAGCTTTCGCACAGGCCCCAGCGGTCCACTACTCAACTTGGAACGGGCGGGCCAGCGGTAGCACGACCGGACCAGGCCCACAGCGCTACGGCAACATCCACACCACCTTAAAGCCCCCGCTCAGGTTACAAGCTCGCGCTACTGAACTCGGC	DOWN		-2.31	-3.6	-2.24	-3.54	1	-2.71	-3.53	-2.95	-3.71		-3.07375
TraesCS1A02G021400	ATGAGGCCTCAGGTGCTGCTCCTCGCGTTGGCCGTCCTCGCCGTCCTCGCAGCTCTGCCCCTCGCACATGGCCAAGGGGCGAGCCCGTGGCCTTGCTGCGACAAGTGCGGCGTGTGCACCAAGTCCATTCCGCCACAGTGCAGGTGCCAGGACGTGTCGCCGACCGGGTGCAACACGGCCTGCAAGAGCTGCGTCAGGTCCACCGCTGGCTTCCAATGCGCAGATAGCATCACCAACTTCTGCGAGCGCCGCTGCACAGCGGCGGCGTGA	DOWN		-	-	-	-	1	-4.61	-2.31	-4.55	-2.24		-3.4275
TraesCS1A02G046700	ATGAGTGTTGCATTTTGCTTTTTGAGCTTGCTAAGTACTTTGTACTCACTCTTGCTATTAATCATCTTTTTCTTAGAGCAAAGCTTGTATGAGAATCCTACTGGACCAAGTGAGGAGAGCAATGGTGATGACTACAACTACACAGGGATGGTTCGAATTAGAATTCCACCATCAAGGGTTCGTGGCCAGCATGTCCTACTACTTTGGCAAATGATGCAGGAGCTTGGGGCACCATGTCCTCAATTCTTTGAAGAGATGCCAGATGATGGAACACACTCCTACAGGCGTGTAGTTGTGGTGCTCAACGGTGTTCCATCAGACATGGACTTCTATTTGGAGCTTTCCACAATGCAGCGGTCATCCGATGACACTCTACCCATGCAGGAGGTTGCCAAGGAA…	DOWN	1	-7.04	-7	-8.14	-8.11	1	-6.26	-7.03	-7.02	-7.76		-7.295
TraesCS1B02G046800	CAAAAATCCCCAAACTCGCCGCCGGCCGGGGAGACGGCCACAGGCGGCGTCGCCCCTGCGTAGTACCATGGAGAGGACCACCGCAGACCCAAGATCGGTGCGCCGCCACCTCTCCTCTCCCGGCGTCGCCCTCCCCGAGGATCTGATCGTGGGGGAGATCCTCGTCCGGCTTCCGGCCAAGTCGCTCTTCCGGTTCCGTGCGGCCTGCCGCTCCTGGTGCAACCGCACCTCCACGCACCAGTTCATCTCCTCCTTCGGCCGCAAGCTTCCTCTCGTCGGTCTGTATTCGAACCCCCTGAAAAGCTTACACGACAAATCTGGCCTCGAGTGTGTGGATGTTCTTGCCGCCGCCAACAACCTCAGATCTGTCCTCACTTTTGATTGCTACTCGAACTGGCT…	DOWN	1	-3.19	-2.45	-4.38	-3.64		-0.72	-0.28	-3.9	-3.51		-2.75875
TraesCS1B02G263700	ATGGAGAAGGCGAGGAGGAAGAGTTCACCGTCATGGGCGGCGGCCATCGCTCTGGTGTCCCTCTTTGCGGTCGCCGGCGTGGCCGCGGCGGGGGCGCCGGCGCCGAGGAGGATCCTGGTGGACACGGACATGGACACCGACGACCTCTTCGCGCTGCTCTACATCCTCAAGCAGGACCGGTCCCAATTCGACGTCAAGGCCATTACCATCAGCGCCAACGCATGGATCGACGCCGGCCACGGCGTCAACCAGCTCTACGACATCCTCTACATGATGGGCCGCGACGACATTGCCGTCGGCGTCGGTGGCGATGGCGGCATATCGGAGGCTGGCGAGATACACCCCGACGTCGGCGGCTACCTCCCCCTGATAGACCAGGGCATGTCGACGGTGGGCGGC…	DOWN		-	-1.4	-	-2.28	1	-3.83	-3.59	-3.46	-3.23		-2.965
TraesCS1B02G339700	CTCTCTTACGATCAGAGAGTGCTACACATCTACGAGCAATAGCAATGGCAACCATCAGCGCCACGGCCGTCTTCGTCGCCGCCGGACCGCCGCGGTCTCTAGGGCTGCCTCGGCTGAGTGTGGCCAAGGCCGCGAGGCTAAGGTGCAGCTGCTCCAAGGACCTCAAGAATAAGGCTTCTTCGGCTCTGGCTCTGGCGGTGGCCAAGGGCGCGCCGCTGCTCGCCGAGGCGAGCGCCATGGCGGTGGCGGCCGCCCCGGTGCTGGCCCCGGCGCTGGTTCTGGCGCTGGTGGACGAGCGGGTGTCGACCGACGGCACCGGGCTGAGCCACGACCTGCTGGGGTGGATCCTGATGGTTGCCTTCGGCCTCGCCTTGTCCTACACCGTCTACTCCTCCATCC…	DOWN		-0.98	-1.96	-1.47	-2.46	1	-3.19	-3.56	-2.12	-2.48		-2.2775
TraesCS1B02G357500	ATGGACACAACAATGTTTGATGAAGCAAATCCAATAATGGAGTGGCTGAATGAGGATGCAGAGGATCCAATTGTGGATGGAGCTAATGAAGCCAGTGTTGTTTTTGAGAAAATAAGGCGTCTCAACTCAGGCAGGAAGGATTCTTATGTTGGTACAAAGGGTAATAAGAAGAAAAGAAAGAGGAATCATGATGAGGAGAATGAGTATGTTGAAACTGAGAGTGAGGATGACGATGAAGATAATGAGTATGTTGATAATGACAGTGAGGATGATGATGGGGTGAGTGAGGATGATGAGGATGATCAACAAGATCAGCAAGAGACACAAATGCAAGTGGAAGAAGAGACACAAGTACAAGCTGAAAAGGAGACAGCAGCAAGTGTTGGCAATTTGGAGACT…	DOWN	1	-6.42	-7.88	-6.48	-7.95		-3.86	-8	-4.06	-8.19		-6.605
TraesCS1B02G389900	AAACCACCTGAACTCACCACTCAACACAAGTCAGCGCCACCAAGAACACCACAAGAACAGACACATGACCTTCAGCGTCTCGGCGGCGATGGAGGGGGGCCACGGCCACGAGTACATGATCCGCTTCGACGGCCACTTGGAGGACCCGTCGCCCAGCACCGCCACCGCCGAGCCGCCGCCACCGCCGCCGTTCGCGGGCAGGGCGATCTCGCCGGAGCAGGAGCACGGCGCCATGGTCGCCGCGCTGCTGCACGTCATCTCCGGGTACACCACGCCGCCGCCGGACTTCTTCCCGGCGGCCGCGAGCAAGGAGGTGTGCCCGGTGTGCAGGGTCGACGGCTGCCTCGGCTGCGAGTTCTTCGGCGCGGCCGAGGCCACCGGGGCGACCGCGGCGGCATT…	DOWN		-4.2	-4.16	-7.78	-7.75	1	-5.8	-7.52	-9.3	-10.99		-7.1875
TraesCS1D02G023000	ATGACATCATCTTCATGGAAAAAATGGCCGGATCATGAGTGGGATAAATGGTGTGATGATCTGAGGGATATAGAATTTTGGTTTAACAGATACCTGAAGACGAAGGCATATATTGACTTGAACAATCAACTGTTTCTCTATCAAGGTGTGTGCTGGAATGTTGGGGTGGGGCCCATGGCTTCATTCACACGAGCCATATCAGGCATGGCCGTGGAGGAAATCCTTGAGTACCCATATCAAGTAGAATTCAAACACGTGATAAAGGTGGATCTGAAGCCCACGCCAACGGCAGAGGAAGCCCAAGGAAGGGGCTTCATGAGCACCAAGTACCAGCTGGCCCTCGCTGCAGCAAAGGAGCTCGGCCTGCTCGACCAAGAATACAACAGGCTCAAGGAAGAG…	DOWN	1	-3.91	-5.75	-3.68	-5.54		-3.01	-3.66	-3.29	-3.83		-4.08375
TraesCS1D02G344900	ACGGGGCAAAATTAACCGGGTGCACAAACAAGAAACACGACAGAGCAGACACGTAAAGCGAGCAAGAAAATCGTGAGCCAGTCACTCGCGCCACGTAACGAGCCAGCAGTCGGCGACAGGCCGCTTGGTTTTTGTTGCCATGGCAGCAAACGCGGCGCCTTCGCCGCTCCCGCTCGACGGCCGCGTCGCGCTCGTCACGGGCGGCTCCCGCGGCATCGGCCGGGAGGTGTCCTCCCACCTGGCCGCCCTCGGCGCGCGCGTCCTGATCAACTACGCGTCCGACTCGGCCAGCGCCGCCGCGCTCGCCGCGGAGCTCAACTCGCGCGGCCTCCGCGCCGTGGCGGCCCAGGCCGACGTGTCCGACCCGGCCGCCGTGCGCGCGCTCTTCGACCGCGCCGA…	DOWN		-	-	-2.64	-1.1	1	-5.31	-2.36	-4.55	-1.99		-2.99167
TraesCS2A02G017500	ATGGGTCCCGCGGCGTCCTGCGTCCCGGTGGCGAGTGGAGGGCGAGGAGGCAGATGGGGTCGCGGCGACAGGAGCGTGTACACCTACGGCTGCACCTCAAGGCCGCAGGCTTCCAAGCTCGCGCCAACGAGCGATCTCGCGCCCAAGGGTCAAGCCAAATCTGAGATAGAATGGATGGAAGAGGGCTATCTTGATAAAATTGTTCATGGTGATTGTGCCAACGAGATTAAAGTTGGTGAAGTATACATCTACTGCCCAAAGAACGTAATTTGTTTGATTCTGGAAGAAGAAGGTGACAGAGATAAGTTCAAAGGTTACAAACCGTCGGCTGCAGATGTATCAAAGGCTACGAGAGAACCTCCCAAGCCTAACAATGAGGTCCAACTGTCAAGTGTAAAA…	DOWN	1	-5.77	-5.73	-5.91	-5.88		-4.73	-5.51	-3.42	-4.18		-5.14125
TraesCS2A02G141500	ATGGGATTTCCTGAGCGGTCCACTATGAGGCGAATGCTGCTCACCACCATCCATGGATACTACCTGCAGGCACTAGCCCTGCTGCCCAAGGAGAAGCTGCACTCTCAATACCACCACAGCCTGCTCCAGGCCGGCCACTGCTACGGTCCACTGGACCCTGTCTCCAACATCATCCTCAATACAATCTGGTACAGCCGAGCCTACCCTCTAACCAAGAAGGTTGACCTAGAGGCAATCAGCACAGGAGGCCTTCTTCGAATTGCAGTCAGATCCTTCTATGGCCTTCTCTCCTTCCTGTGCACCCGCTGCGCCGGACACCTCTCGCCGGACCAAGCCATGCAACGACTGCAGGCGTCTGGGGCCGATCTCCGAATCGCTGATCCTAACCACCTTGATGAT…	DOWN	1	-9.27	-9.23	-9.5	-9.48		-5.35	-8.81	-5.23	-8.7	En	-8.19625
TraesCS2A02G462800	ATGGACTCTGCGCCTACGCTGTCGGTGCACGTCCTTGTGTTCCCTTGGCCACGGCAGGGACTCATCAACCCCATGCTCCACCTCGCCACGGCCCTCCTTGACGCCGGCGTCCACGTCACCTTCCTCCACACCGAGCACAACCTCTCCAGGATTGCCAGGGCGCCTCCGCCGCGCCTACGTTTGCTGTCTATCCCCGATGGCCTCCCCGACGACCACCCACGCCACTACATGGAGCTGATGGAGTCCATGTGCACGACCGGCAGCGCCGCGTACCGTGCCCTGCTCTTGTCATCGCTTCTGTCCGCCGACGATGTGCCGCCGGTGACATGCGTTGTCGCCGATGGCACCATGCCGTTCGCCACCGACATCGCCGACGAACTCGGCATCCCGGCGCTTGCC…	DOWN	1	-4.62	-4.15	-5.04	-4.58		-2.42	-2.05	-3.24	-2.94		-3.63
TraesCS2A02G539900	ACGGAAAGGAGGAAAAACACGGCCCCAAGGTTGAATCCTCCGCTAACACAGCGCCGCTACGTCAGGGCACCAGCCGCCGGAGGATGGCGGCGCTGGCCGCGAGCCGCCGCCTCCTCCTCCTGCTCCGGCCGGAGCTGGAGCCGTGCCTGCGCTCCCGCGCCCTTAACCCCTGCTCCGGCCGGGCGAGGTGGGCGGGCGGCCTCCGGCGCGCGCCTCCGCTGGTGAGCTGCCGCCGAGATTTCTCCGACGAGGGGAGCGCGTACGCCGCGAAGAACAGTGCTCCGGACGAGCAGTTCCTGCAGCTTTCGTTGGACGAGGGAGAAGGCGATGGCGTGGTGCCTGGAATCAGCGAAAGCGTCGTGAAGGATGCGAAGAAGAGCGCCATTGAACTGCTTGCTG…	DOWN		-2.48	-2.36	-2.73	-2.62	1	-2.99	-2.68	-3.3	-2.97		-2.76625
TraesCS2A02G561300	ATGGCGAAGAAGGAGGGACCTTGCGGCCATTGCGGAGTCACAAGTACTCCTCTCTGGCGAAATGGGCCACCAGACAAGCCAGTTCTCTGCAATGCATGTGGGTCGAGATGGAGGATAAGGGGTACGTTGGTGAACTACACACCGGCGCATCGCAGGGAAGATACTGGCGCTAGTGAAGCTAGACCTGACAAGCTGAAGCTCAAGGGACAGAAACAGCCCAAGAAACGACCAAACCGCAGCACAGTGAAGGATGAACCATGGTCTGATCAGAACTTCTGGAAGATGGGAAATGCGGACACAAGCAATCGATCTGGTTCTGGATCAGCGGTATCATATTCAGAGAGTTGTGCCCCGTATGGTTCTATTGATGCAAGTGAAATAGTCGGTTCAGCGCAGTCA…	DOWN	1	-2.65	-3.29	-2.88	-3.54	1	-2.91	-4.22	-2.56	-3.87		-3.24
TraesCS2B02G003800	ATGAACTGGCCTATTGGGCTTCCTTCAAAGCAGCTCGGGCCTCTCGGACTCTCTGATGATATGTGGGCCGGCTCATACCCGATCGAGCGGCAGCAATACAGTAGGGTCGGGTCGGGTCGATCCAACCGGCCTTGGTTGGTCCCTGGAGCAATGGCCGGCGGCGGTTCTTCTTCTTCTTCTTCCACGGCGGGAGAGGAGGGGAGGGCGAGCGCGCGGCTGCGGAAGAAGCAGAAACTGCATCAACAGGAGGAGGAAGAGAAGGGGGCGAACCCTCTGGACCCAAGGTTCAGCGACTACGACCCCAAGGAGGGCGAACACATCTTCACCCGCTTCCAACACTCCAGCCTCGACCTCCACATGGAATCACCTGTTGGTGCAATGCACAATACTAATAGGATC…	DOWN	1	-4.94	-7.73	-5.27	-8.08		-4.11	-6.62	-4.86	-7.32		-6.11625
TraesCS2B02G018500	ACTCTCTCTGAAGCTGCTCCTCACTCTTCACCTCCGCCATCGCCTACTCCCTCCATCTCCTCCCCAGCGACCCAGCTCCTACTCTCACCACGGCCACGGCGGTTCCCGGATCTGAACCAGCCGCACCGTAACGCCGCCGTACAGCAGCAGTCCCAACAGGTACCCTTCCCTGGCCGGCAGCGGCACCTATCACCGGCAGGCGGCATCCAAGATCGCCCCGCTTGCACCAACGCGCCGCAAATCCTCCATCCCTACATCCGACTAGGGGATGGCCGACGCGGCCCTCAGGGCAGCACAATGGGTGGTGGGCAAGGCGGTAGCCCCTGTTGTCGATGGCGTGCTGGAGACTTGGGCGGCCACCAGGAACTTTCAGCCCAACATCGAGGCCCTGAGCATGGA…	DOWN	1	-8.7	-8.66	-8.15	-8.12		-2.47	-7.93	-1.15	-6.67	En	-6.48125
TraesCS2B02G034700	GTGCTAATTACTGTAGTTTGAGCTGCAGTCAATACTGAATGTTTCTACTGTTGCTATCCGGTGCAGATGATGGCTTCGTGTGGTGGTTGGTGGCGCGGTGAAGAGTGAAGTTTCTTCCTCTGTTTACTAGAAGAAGATTAACATGGGTCATGGAGGTGTGGCCCCAAAGTTTATGCCGTTCCATCTATTGGAAGAAATGACAGATCGTTTCTCTGAACACCGCAGCTTAGGTAGCGGCTCTTATGGAAAAGTTTACATGGGAGTGGAGAAGAATGGGAAGAAGATTGCTGTCAAGATGCTCCATGACACGATAGAGGTTAACGATGATCAATTTGACACCGAGTGTCTCAACCTTGCATGTCTCCAGCACAACAATATTGTGCAGTTGGTTGGCTATTG…	DOWN	1	-9.81	-3.1	-10.37	-3.68		-5.47	-1.91	-5.99	-2.4		-5.34125
TraesCS2B02G036700	CCGGACTGTAGTGAGACCATACTTTACTCCATCTCTACTTTACCTGCCTGGTCGCCGGATCCAAAATCTAGCTAGGTTGCTACAGCTGGATGCGATCCAAATCGGCCAAGAGCAAGCAACTACTCCATCCATCTCCTCCCATCTCTGTCTGGGAACTCAGGCTTGGGTGGCGGAGATGGACAGCACGTGCTTTAGACTCCATCAGCTTGAAGCCATTACAAACAACTTCTCAGGGGATCAAAAAGTAGGCAGCGGCGGGTATGGAGATGTTTACAAGGCGGTGCTTAATGGCGAAGAGATTGCTGTGAAGAAGCTTCATGTTTTGCAAGGACTCGATGATGAGGATTTTCGCAATGAACTCTGTAACTTTAACAAGGTCAATCACAAAAATATCATACG…	DOWN	1	-8.3	-2.62	-7.81	-2.15		-4.71	-0.98	-6.07	-2.34		-4.3725
TraesCS2B02G081600	ACTCCGGCAAAAGGCAACAGAGGTCTAGGGTTCCGGCCGCCGGAGCAGATCGCACCACACGGAGGAGCAGAGCCGCCAGAGGGGAGATGAGCGGGAGCGCGTTCAACGCGTTCAAGTCGCGGGTGCCGGTGGCGTGGAGCCCGAAGCTGTACATCACGCTGGTGCGCGGGCTCCCCGGGACGCGCAAGCTCCACCGCCGCACCCTGGAGGCCATGCGCCTCCGCCGCTGCCACCGCACCGTCGAGCACCGCACCACGCCCTCCCTCCTCGGGATGCTCACCCAGGTCAAGCGCCTCGTCGTCGTCGAGACCGAGGAGATGTACAACGCGCGGAAGCAGGCCGACGAGCAGCGCCGCGCCCTCAGGCCCCCGCTCGTCGTCTCGCACGCCCCGCCGCCCA…	DOWN	1	-8.99	-8.95	-9.06	-9.03		-5.54	-9.01	-5.49	-8.99		-8.1325
TraesCS2B02G081900	ATGTCTCCTCAAGTTTTCCGCACCCAATCTCTGATTCCCCACCATGCACTCTTCCTTCTTTGCACCATCCTCATATTTCTATCCTCCAACACAATCATATTCTCATCGGCACAGGCTACCAACAAAACCGAAGATGACCGGCAAGCCCTTCTCTGCTTCAAAGCTGGCATCTCCAAGGACCCTGCCGGTGTTCTTGGATCATGGCGCAATGACTCGCTTAACTTCTGCAGCTGGCGAGGGGTCAACTGCAGCACCACCCTCCCGATCCGTGTCGTGTCCCTCCAATTGAGGTCTGCTCAGCTCACAGGAACACTATCCAGCTGTACAGCTGCCCTTACTTCTCTATTTCAGTTGAACCTTTGGAATAATAAGTTATCTGGAAGCGTACCTGAAGACATA…	DOWN	1	-6.53	-5.03	-6.38	-4.88		-4.5	-3.86	-5.13	-4.46		-5.09625
TraesCS2B02G082100	TCGCGACCCCTCCCCATGCGTCGCCGCACTCCGGCATTTCTCCGGCTCAGCCCGCCCCCACCACGCGGCTGCAGCGAGCGAGCGAGCGCGCGAGCCAAATGGGAGCTCTCACTCCTCTCCCGCTCCAACCCTATAACCCCTCACGACGCAAGCGCCGACTCCCTCCCGTCAGGCCTCCGCCTCCCGCCCGCCGACGCCGCGCGGGCGAGGAAGAGGTGCCCGTACGCCGTAGGGATCCATTCGAGTCCCGGGCATCGGCAACGGCCTCGGCAACGCCAAGCCCCAACCTCAGCGCTACATCCTCGACATGCTCCCGTGCCCTAGCCCCAGGTGCCAGCTCGTGGTTTGGTTTGATTGGATGCAGCAGTCATTTGCCAAATAACTGTACTATTCTCAGAT…	DOWN	1	-8.86	-8.82	-9.06	-9.03	1	-6.47	-8.21	-6.12	-7.86	En	-8.05375
TraesCS2B02G083700	ATCTCCATCCACACTACAAATCTGAGAAGGCACCGCAGTCGAGAGCAGAGCATACACCATTCTCCGGCAGAGCTGAGCAGGCACCACACCTCTCGTCGTCCGCGGGATGGACGGTGCGGCAGCCACCTGGACGCCCCGGAAGCAGGTGGTGCTGTACCCTTCGCCCGGCATGGGCCACCTGGTGTCCATGATCGAGCTCGGCAAGGTCCTCGCGGCTCGCGGCCTCGCCATCACCATCGTCATCGTGAGCCTGCCGTTCGTGGACACCGGCGCGAGGGGGCCTTTCCTGGCCGGCGTCACCGCGGCCAACCCCTCCATCTCCTTCCACTGCCTCCCGCAGGTCGACGTCCCGCCGCTCGACTCCGACCACCCCGAGGCGGTCACCTACGAGGTCGCCGG…	DOWN	1	-9.01	-8.97	-9.9	-9.87		-5.09	-12.35	-5.41	-12.67		-9.15875
TraesCS2B02G102800	GCCAGACTTCAGCATAACAGTCCGGGCAGCAATTTGCCTCTAGCTTCTTCTTTGTCAGGCATGGAGAAGAGCAGGGTTCTTGTCGTTGGAGGCACCGGCTACATCGGCAGGAGGATCGTGAAGGCATGCCTAGTTCAGGGCCACGAGACGTACGTCCTGATGAGGCCGGAGATCGGCCCTGGCCTCGATGTCGAGAAGCTCCAGCTGCTGCTGTCGTTCAAGGCGCAGGGAGCGTGGCTCGTGGAGGCGTCGGTGGACGACCACCGGGGCCTCGTTGCCGCCGTGAAGCAGGTGGACGTGGTTGTCTCGGCCATGTCGGGGGTTCACTTCCGTGGCCACAAGCTCCTGCTGCAGCTCAAGCTGGTGGAGGCTATCAAAGAAGCTGGAAACGTCAAGCGT…	DOWN		-0.32	-0.79	-0.92	-1.39	1	-2.19	-2.46	-2.46	-2.69		-1.6525
TraesCS2B02G194200	ACTCGCTCTCACCGCGCACCAAACCCGAGCCTGCTCCCCTGTGACGTTTCCTTGTTTCTCGCCCTCCTCCTCCCTCCTCTGGAGCAAGCGGGTACGGTTGGGACTATACGGAGGTCTGTGGGGCTAGCCTGGTTTCAGTGATTCAAGAGAGCTTGCCAAGCCACGCAAGGAACGACTAGGATACATCTCACGCTAATCCCATGATCTGCTTCCCAAAGCACAACCTTCTAGGTTTGAGGACAGCAATGGGGGAGACTGCCGGAGAGCGCGCCCTGAGCCGTATCCACAGCGTGAGGGAGCGCATCGGCGATTCCCTCTCCGCGCACACCAATGAGCTTGTCGCCGTCTTCTCAAGGCTTGTTAACCAAGGAAAGGGGATGCTGCAGCCCCATCAGATAA…	DOWN	1	-7.28	-7.57	-5.59	-5.9		-3.56	-5.68	-2.08	-4.19		-5.23125
TraesCS2B02G240300	ATGAGTGTTGAAGTCACTATGATGACTGCTCGAGGGTCACCAAGGTTGAGCCTCCTCAAAAAAGCTGTCGAAAGGGATAGAGCATCACCTCCTACAAGCAGTGTGACAAAGAGGAGGAGAGGGTCTCCCAAAGAAGATAGAGCACAGTGGAATGCAAGCCTTGAGAAAGATCTTGTGGACTTGCTTCGTGAGCATGCTACACCTGAACATAAGGGTCAAAATGGATGGAGCTCAGAAGCATGGAATACGATAGTGAAGAAATTCCACCAGAAGAATCCTTATGCTAGGTACGAGAAGAAGAAAATCCAAGAAAAGGAAAAAGAGTTAAAAAAAGAATACAAGATGATCAAAGAGATAAGGAAGCAAAGCGGCGTTTCATGGGACGACTGGCAGTGCAAG…	DOWN	1	-10.64	-10.6	-11.23	-11.21	1	-9.7	-7.61	-9.67	-7.57		-9.77875
TraesCS2B02G323500	ATCATTAGCTCCCTCCATATAAAAAATGGTGAGGAAAAGGAAGCATGACACTTAAGTTGGCAGGCTTCTCAAAGCAACCATGCTGCAGCCGCCTTCAAAACCTTTCAACACTCCTTGAATTGCACGTCTCTCCCTCTCTCTCCCTTTCTCTACGTACAAATACACACACGCATACAATCCCTATAAATACTACTAAGAAACCACGTGAAGCAAGCACCCGTGCTCTCATCTTCCTTCCTCACAGCCTTCCATCTTCCTCTACTCTATCTACTCCAGCATATATGGGTGGATCTACTAACCTTCCTCCTGGTTTCCACTTCTTCCCCTCCGACGAAGAACTCGTCATCCATTTCCTCCGCCGCAAGGCGGCTCTCCTCCCATGCCGACCTGACATCGTCC…	DOWN		-1.8	-4.6	-1.34	-4.14	1	-6.25	-6.43	-5.39	-5.63		-4.4475
TraesCS2B02G337000	ATGGACACTGAGCCTGAATACAGAATAGTTTTTTTCATCGTTGCCAAATATTATTTTGCTGTAATCAATATGTGCCTCTTCTCGCACTGCACAGGGCCATCAACAGAGAAGCCAAACAAGCAACACTGCAGGCAAGACACGCGAAGCAACCGGCGCAAAATCCAAACCCTAAACCCCAAGAGTCCCCCTTCCCAACCATTCCCTCCGTTACAGGACCCGTCAACACTTAAGAAAAAGTTTGACGACATCTTTTCTGCTACCCGCTATACCAAAGCTCTCGAAGTCATAAAGAAACTTCAAAAGGACCAAGCACAGGAAATCAAGACTTTTAGGTTAAAGCTGGAGAACCTTCAAACTCTTAAAGATCAAGTATACAGGCTTCGGGACAGTATTGCGCAA…	DOWN	1	-3.31	-3.38	-2.89	-2.97		-1.05	-0.8	-1.15	-0.88		-2.05375
TraesCS2B02G346400	ATGGTGACCGCGTTTAGAGCTGGCATTGGTGCTTGGCCCATGGAGATAAGCCCTAATGTGCACCCAAGGTTCAGGGAGGTGATCCAGGTTTCCAAGAAGGTTACAAGCGATGTCATTGGTGACTCATGTGAAGTTGCTTTGTTTGATTCAAGTGTAATTGGACCGTGGCAGCCATGGAAGATATATGCATGA	DOWN	1	-5.79	-6.71	-5.15	-6.08		-3.9	-5.71	-4.54	-6.3		-5.5225
TraesCS2B02G402400	GCCCGCCGTGGCGTCGGACCCGTGGTGGACTCCCCCGAACTTCCCGTCCATCGTCGCTTCAAAAATCCATCGCTCCTCGCCACCGACTTTCGCTCCCCGCCGCCCCGTCCGCCCCCTCCCCCCCGACCTGTGTCGTGCTCCCGGCCCACCCAAGCTCCACTCAGGCCCAATGCGGCCATAAAGATCTCTCCCACACTTCTCCTCCGCCCACCGCCGCGCCCCAGGACTGCCGCCGGGTCCTAGTTTCGTCTCCCCCGTCGCCGCCGACGCCTCGCAGCCCCGGCAAACCCCTTTCGCCGCTGACGCGCGCGCCTCCCTCCCGTTTCCGCCCCGCCGAGTCGACGCTGCTGCCCCGTCAGCAGTTCTGGAAATTGGTTGCTGAGGTGCACAAGGGCCGTT…	DOWN		-1.48	-5.14	-2.62	-6.29	1	-2.66	-5.37	-3	-5.69		-4.03125
TraesCS2B02G479500	ATGCCTCTCCCAAATCAACCGCCGCCGCCGCCGCCGGCGACCGAGCGCATCTATAAGCCCTCAAGCTGGGATCCGCGGCTCGAGGTTCAACGTCGGGAGAGATCGGAGCTTCTCAAGAAGATCATCGACTCGTATGATCATGCCCAGAAGCGACTCGCCATGGCCACGACATTCAAAGAGGAGATCTTCGTCGGCGCCGGCCTCTCCTTTGGCCTCCTCGACCCGACCACCAACATCATCTACAACACCCTCAGCGCCTCCGACCTCTGCGCTGACGAGATCAAGGCTGTTCAGCACCGGGACATTGCCGAGCGCTCCCTGGACGGCCTTGTCGCCTTCCTCGTCTCCTTCTTCCGCTACCTCGCGGAGTGGGAGGCCGTGCGCTACCTGCTCCACGCC…	DOWN	1	-5.52	-2.46	-5.47	-2.41		-3.64	-1.22	-3.98	-1.45		-3.26875
TraesCS2B02G483800	GGGGCAGACATCTTCGACTGCAAGTGTGCGAGAATATACGGACAGGCACGAGGGCATGTAGTGGCGGTCGAGCACGCACACTGCATCTGGGTGGCAGGGAAATGCCAGTTGACCTTGGAGTCGGAGCTACCACCAAAGGCATGGCGTCCCTGCAGCTCTACCAGCTCCTCCTCCCTCTCCTGGCCATCGTCGTCTCTCTCATATGCCTCAGCCGCGCGGCGCAACGGCGCCGGCGTCGCGAGGGCGCCCGCTTGCTGCCGCCGTCTCCGTGGGCACTCCCGGTGATCGGCCACCTCCACCACCTCGCGGGCGATCTGCCGCACCGCGCCATGCGGGACCTGGCGCGACGCCACGGACCGCTCCTGATGCTCCGCCTCGGCGACCTCCCCGTCGTGGTTG…	DOWN	1	-3.04	-4.54	-3.75	-5.28		-1.93	-5.39	-3.04	-6.52	En	-4.18625
TraesCS2B02G488700	ATGTGTTCTGAGTTACTCATCTGTGACGTTTCAACACTTCCGTACATGAAGGGATCATCTGATGAAGAGTTATGTATTGGGTATGATGGTGAGTATGGCTATGGTTTTGACGAATCTTCCGATGAGTTGAAGATACTGGATGACAAAATTTTGCTGTTCCATAATCTGAAAAACCTCAAATCGATGGTGATACATGGTTGCCGGAATCTAAGTTCCATTTCATTAAAAGGTTTTAGTTACCTCGTCTCTTTAACGAGCTTGAAAATAAGAAATTGTGAAAAACTTTTTGCTTCAAATGAGATGCCAGAGCATACCCTCGAAGATGTGACACTTGTGAATTGCAAGGCTTTCCCATCTCTCGAATGTCTCAGTATTGATTCATGTGGTATAGTGGGGAAG…	DOWN	1	-4.32	-6.68	-4.14	-6.52		-5.2	-7.59	-4.1	-6.48	En	-5.62875
TraesCS2B02G497400	AGGTCAGGGCCATTCAGCACGCAGATTTAACAAAACACTGGCCTGGACAATCAATTTGGGCTCATGCTCGAAGCCCAAATCCTCTCGGTCTCTCACCCACTCGCCAGAGGCAGACACGACGAGGGCGACGGCGATGGCCTCGCCGAAGCTGGCCGCCGGCGACGGCAGCTACGACTTCCACCTCCGCTCGCTCTCCGCCGCGTCACGGGACTCCGCCGCGGCCGCCGATCCCGCCTCCGACCCCAACCTCCTCCAGTCTGTGCGGATGGTGTTCCAGATGTGCAAGGTGGCCAAGGGGGCCAACGACGAGATGGTGGCGCGGGCGTTCCCCGTGATGAACAAGCTCTTCCAGCGCTGCGCCGCCGCGCCCACGCTCTCCACGGCCTCCACCGGCGTGCT…	DOWN	1	-3.22	-3.04	-3.37	-3.19	1	-2.51	-2.35	-2.61	-2.43		-2.84
TraesCS2B02G500900	ATGGCTCGCGTGGCACTGCTCGCCGTGTTCACCGTGCTCGCCGCACTGGCAGTGGCGGAGATGGCGTCTGGGGCGGTGACCTGCAGCGACGTGACGTCCGCCATCGCGCCGTGCATGTCCTACGCAACGGGGCAAGCGTCGTCACCCTCGGCGGGGTGCTGCAGCGGGGTGAGGACCCTGAACGGCAAGGCGTCCACCTCGGCCGACCGGCAGGCGGCGTGCCGCTGCCTCAAGAACCTGGCGGGGTCGTTCAATGGCATCAGCATGGGTAACGCCGCCAACATCCCCGGCAAGTGCGGCGTCTCCGTCTCTTTCCCCATCAACAACAGCGTCAACTGCAACAA	DOWN	1	-2.23	-3.38	-2.46	-3.62		-	-1.92	-0.86	-3.06		-2.50429
TraesCS2B02G501600	ATGGCGGTCAAGGCAGCTGTGACCGCCGGCGATGTGTGTGTGCTGAAGCGGTGCCAGCAGCATGGCGGTCAAGATCTGAAGGAGAAGAAGGGAACCAAAAGGAAAGCAGAGGAGGCACCAGAAGGCGACGAATCTCCACTGAAGGTCTGCTCCATCAGAAGGATGACGAGGCTGCCGCAGGAGGAGGTCGATTCCATCCTCGCCGAGGAGATGGACGACGACCGTCTCCCTCCCGAGTACAAGGCCCTGAAGCGCCTTAACCCTGACCTGATTCCTTCGCCGGAAGAGGAGATGGACGAGGACGTGGTGAGCTTCTACGACGTCGTGCGCTTCTTCTATGAGATTGGAGAGGATTTCAGGGAATTCCAGGCCTGGGTCCGCACCGAGTACGCCAAGAAT…	DOWN		-2.19	-3.04	-2.2	-3.06	1	-3.76	-6.47	-4.28	-6.92		-3.99
TraesCS2B02G502900	ATTCTCCCCAATTTTGGCGGCGAGGTCGGTTAGTCGAGGCGAACCGCGGGAGATCGACGTCCGGCGAGGAAGTTTCGGCCAAGCGGCGCACCACCAGACGCATGGCGGTCAAGGCAGCTGTGACCGCCGGCGATGGGTGTGTGCTGAAGCGGTGCCAGCAGCATGGCGGTCAAGATTTGAAGGAGAAGAAGGGAACCAAAAGGAAAGCAGAGGAGGCACCAGAAGGCGAGGAATCTCCACTGAAGGTCTGCTCCACCAAAAGGAAAACAGCCGTGATCGACTGCTCTGAGGTTGAGCAGGGAGCAACACCGACGGCGGCGGCGGCGAGGCATGAGGAGGCTCCGGTGAGAAGGATGACGAGGCTGCCGCAGGAGGAGGTGGATTCCATCCTAACCAAGG…	DOWN	1	-8.02	-7.98	-7.69	-7.66	1	-8.04	-6.94	-7.9	-6.78		-7.62625
TraesCS2B02G509200	AGCCAGCCAATCGTGACACACAGCAGCAGTACAGCACCCAGAGCTCCCTCCCCAATCCGCATCGACTGGCCGCCACCCCCATAGTTCCTGCGTTCGTCCACCTTCTAGTCCCACTCCAAGATCCAGCTCAAGATCCAGGCAGGCTCAGCCGAAGCCAGCCATGTGCTGCAGCGAGTGCGGCTGCTACGACGCGTTCTGCGACTGCTGCTGCCCCTGCGTCTCCCACGACGCGCGCGAGACCATCCTCTGCTGCGCGGCCTGCCTCGCCGTCCTCGCCGGCGTCGTCCTCTTCGCCGTCCTCCTCGCGGCCTACGGCTTCATCCGCCACGCCGAGGTCGCCGTCACCGACGCCTCCCTCACGCGGCTCGCGCTGGCCACGGCCCCCGCCACCGCCTTCGC…	DOWN	1	-6.03	-2.51	-6.4	-2.89		-5.61	-2.34	-5.49	-2.2		-4.18375
TraesCS2B02G509500	ATGGCCACGGACGAACAGCACCAGCGACACAGCCGCAACGGCGGCGTGCACACCGGCCACCACTTCCTCATCGTGGCCTACGGCGTCCAGAGCCACCTCAACCCGTGCCGCGTCCTCGCGCACCGCCTCGCGCGCATCCACGGCGTCGACGGCTCCGGGCCCGTCCTCGCCACGGTCTCCCTCCCGGTCTCCGCTCACCGCCGCATGTTCCCTTCTTCCCGAGACGTCGACAACAAGGATGCCGCCAGCGCCACCGACGGCGTCGTCTCTTACGCTCCATACTCCAACGGCCTCGACGACGGCTCCATGGCCAGAGACGGCGAGGCCAGGGCGCGCAGCCGCCAGGCGACCTTTGAGAGCCTGTCAGCCGTCGTCGCCACCCTCGCCGCACGTGGCCGG…	DOWN	1	-7.96	-8.88	-8.44	-9.37	1	-7.85	-4.19	-7.74	-4.03		-7.3075
TraesCS2B02G521800	TCCCAATCCCCTCCTCTACCTCGTGGGTTCCAGAACGCAGCCAGCTCCATTCACACTCCTCCTCCCGCACCATACCATCAATCAAGGTGCTCGAGGGACATAGGATCAGAAGAAAGACGGGAGGATGGATCGGTACGAGGTGGTGAGGGACATCGGGTCCGGGAACTTCGGGGTGGCGAAGCTGGTGCGGGACGTCAGGACCAAGGAGCACTTCGCCGTCAAGTTCATCGAGCGAGGCCACAAGATTGATGAACATGTTCAAAGGGAGATTATGAACCACCGGTCACTCAAGCATCCAAATATTATTCGATTCAAGGAGGTCGTGCTAACTCCCACACATTTGGCAATAGTTATGGAATATGCCTCTGGCGGCGAGCTATTTCAAAGGATTTGCAACGC…	DOWN		-3.48	-3.68	-3.36	-3.59	1	-4.47	-5.4	-4.47	-5.43		-4.235
TraesCS2B02G530200	CTCGCTCCCGCGCCCCCACGCAAGCGCACACTCGCACTCTCTAGGCGCGCAGCCGGTACAAATCGTGCGTACCGGCGTCAGTCACGCACGGTGCCTTTCGCCCACACGCGCGCGCGCGTCCACGCCGAGCCGAGCTGAGCAGAGCAGGGCTTGTTCGACCGGCAATGGCGAGGGCATTCTTACCCTCCGGCCTCGTGGCGGTGGTCGCGCTCGCGTGCCTCGCCGACGCCGCGACCGCGCAGCTGCGGCGGAACTACTACGCCAGCAGCTGCCCCAGCGCCGAGTCCACCGTGCGCTCCGTCATCTCGCAGCACGTCCAGCAGAGCTTCGCCGTCGCGCCCGGCACGCTCCGCCTCTTCTTCCACGACTGCTTCGTCCGGGGGTGCGACGCATCGGTGA…	DOWN	1	-3.48	-3.21	-3.48	-3.23	1	-2.39	-2.43	-2.59	-2.64		-2.93125
TraesCS2B02G539100	CGCCGATTTCATTTCCCATTGATCAGTGGTCATTATTCATCTCGTCAACTCAACGGCCGGTGTGTGTTTGTGTCTGTCTGTCCGTCTTTTCCCTCCAATCAAGAGCTAGAGCCATTTCAGGTCGTTTTCTATGACTACGTCGCCCCGCCGGCTTTTCCGTTGCATGGTTCTATATATGTAACCACCATGGGTGCCCACCCGTATTCTCCTCCCCAGTTCTATATCCCTTTGCCCCAGCTAGCTACTTCCATCTGCCTCTTCCTGCTCAGAGAGCGAGGGAATTTCATCTGTGCGAAGAGGGATCGATCGATGGTGATGATGGGGCAGCTGGGGAGGCTCGTGGACGGGCTGAGGTCCAAGATGCGGGCCGGCGGCGGTGGGAAGAAGGGGGCGGGGAAG…	DOWN		-4.96	-2.43	-4.13	-1.61	1	-7.95	-7	-6.95	-6		-5.12875
TraesCS2B02G539700	ATGTCGCTGATCGCGGGTGAGGAGTTCCAGCACATCCTGCGTGTGCTCAACACCAACGTCGACGGTAAGCAGAAGATCATGTTCGCGCTCACCTCCATCAAGGGTGTGGGCCGCCGCTTCTCCAACATCGTCTGCAAGAAGGCCGACATCGACATGAACAAGAGGGCTGGAGAGCTTTCCGCGGAGGAGATGGACCGTCTGATGGCGGTGGTGCACAACCCACGCCAGTTCAAGGTGCCGGACTGGTTCCTCAACAGGAAGAAGGACTACAAGGACGGCAGGTTCTCCCAGCCTCCCAGGTCGTCTCCAACGCCGAACCATCGTGGTCTGCGTCACTACTGGGGCGTGCGTGTCCGTGGTCAGCACACCAAGACTACCGGCAGGAGAGGAAAGACTGTT…	DOWN		-1.98	-5.57	-2.07	-5.67	1	-4.23	-6.14	-4.23	-6.11		-4.5
TraesCS2B02G612200	ATGCATCCGGCAGGTGAAGCACCACCTTTACTAGCGACCATCCAGGAAGACGACGAGCTGGCGAGCGAATCCATGAAGAGCGGCGGCGGGGGAGTAGAAAGCGCCAGGTGCGAAGTGGAGGCCGCGGGCATCAACTACCACATCACCGTCTCCGCCCGGCCTCACCCGCTCAAGATATGGAGCAGGCCCGACGACCTCCTCCTCGACGCCGCCGGCGACCCCGCTGCGCCTGCGCCTCCGCCGGTGAGCAGAAGCAGCAGGTGCCGCCTCGTGCTCCGCAACGTCGGCTGCCGCGCCCGCCCCGGCGAGCTGCTCGCCATCGTCGGCCCCAGCGGCGCCGGCAAGTCCACGCTGCTCGAGATCCTCTCCGGCCGCCTTGAGCCCAGCTCGTCCAATCCT…	DOWN	1	-2.29	-2.43	-2.64	-2.79		-1.35	-1.49	-2.36	-2.49		-2.23
TraesCS2B02G612300	AATTAACATAACAGGAAAAACAAGTGTAGCACACGCGCAGAAGAAAAGAGTGAACGGCGGCGACCGACTCCGGCGCGGTGGATCACCACCACCACCACCACCCGTTGACTCCGGCGATGCCGCCCCTTTTCCTCCTCCTCCTCCCCGTCCTCCTCCTCGCGCCTCCCCCCTTCACGCAGGCCGCCGCCGCCGCTGCCGAGGACATCTGCATCGTCGGCAGCGGCATCTCGGGCGCCTCCACGGCCTTCTTCCTCACCAACTACACCGCCCCCGACCCGGCCCCGCAGCTCCGCGTCTTCGAGCGCCGCGACAGGGTCGGCGGCCGCCTCGCCACCGTCACCGTCGCCGGCGAGGTCTTCGAGGCCGGCGGCTCCGTCATCCACCCGCGCAACCTCCACG…	DOWN	1	-2.04	-2.06	-2.04	-2.08		-1.97	-2.12	-1.81	-1.95		-2.00875
TraesCS2D02G066200	CCCCACGACGCAAGCGCCGACTCCCTCCCGTGAGGCCTCCGCCTCCCGCCCGCCGACGCCGCGCGGGCGACGAGGAGGTGCCCGCACGACGACAGCTTCGATCCGATCCCCGGGCACCGGCAATGGCCTGGGCACCTCCAAGCCCCAACCTCAGCGCTACATCCTCGACATGCTCCCGTGCCCTAGCCCCAGATACCAGGTCGTGATTTGGTTTGATTGGACGCATAAATTATTCGTTGGAGGCGTTGAAGGGGGGGTGGGGAGCGGGAGGAAGGCAGCAGTCATTTGCCTAATAACTGTACTGTAAGTGAAACACGACAGCCCAGGTTCACAAATAAGCGTTGAGGATGCTTCTCTTGGAGATTCGGTGGGACATGATAGATGTCTCGTCGAGGGCGT…	DOWN	1	-2.99	-3.36	-2.87	-3.26		-2.07	-4.81	-2.82	-5.52	En	-3.4625
TraesCS2D02G066600	GAGTCAACGAGGCTGCTGCAGTGAGCACCCGCACGCGCGCACACCATCCTCTTCCCGATCTGATCTATCGATGGCTCAGCCGCTCACGCTCCTCGCCGCCGCTCTCCTCGCAGCCACCGTCTCCGTCTCGCTCGCCGCGGCCTCCGCGGCAACAGTGGAGTTCCCAAAGGAGGCCCTGCCGACCAGCTCCGGCTACCTGCCGGTGGACTCGCGCACCAACGCCTCCCTATTCTACGCCTTCTACGAGGCCAGCCACCCGGTCTCCGCGCCGGTCGACACGCCGTTGCTCCTCTGGCTGCAGGGAGGGCCCGGCTGCTCTGGCCTTGTCGGCAACTTCTTCGAGCTCGGCCCCTACCTCGTCGCCCCGGACGCCGCCTCGCTCTCCCGCAACCCCTTCGC…	DOWN	1	-5.98	-4.98	-6.74	-5.75		-3.59	-4.21	-3.72	-4.31		-4.91
TraesCS2D02G069100	AGAGCATACACCATTCTCCAGAGCAGAGCAGGCACCACACCGCTCGTCGTCGGCGCGATGCACGGTGCCGCAGCCACCTGGACGCCCCGGAAGCAGGTGGTGCTGTACCCGTCGCCCGGGATGGGCCACCTGGTCTCCATGATCGAGCTCGGCAAGGTGCTCGCGGCTCGCGGCCTCGCCATCACCATCGTCATCGTGAGCCTGCCGTTCGTCGACACCGGCGCCAGGGGGCCGTTCCTGGCCGGCGTCACCGCGGCCAATCCCTCCGTCTCCTTCCACTGCCTCCCGCAGGTCGACGTCCCGCCGCTCGACTCGGACCACCCCGAGGCGGTCACCTACGAGGTCGCCGGCCTCTCCATCCCGCACCTCCGCGGCTTTCTCGCCGGCGCCTCCCCGGCC…	DOWN		-5.33	-4.33	-6.11	-5.12	1	-8.92	-3.53	-8.58	-3.18		-5.6375
TraesCS2D02G145000	CTGGCAGCAAGGCTGTAAACCTGCCCGGCGGCCAGCCTTTAGGCCTATCTGTGGACTTGAGAGGTGGACCGCCCTGTTTTAAAACCCTAGGTCCGCCACTGCTAGCGTGAGGACCAGTAGCCACGGATCTACGGCCGACGATCGGATCAAGTTCTAGTTCCAGTCCATGGATCCAGCCACGATCGCCAGGACCAGCAGCAGCTTCAGCCGCATCAGCATCAGCGAGCCACAGATCTACGGGCCGCGGACCCTCAGGGACGAAGGAGTTGTCAGAAAAGAGGAGAGGGACAAGCTTAGATGGGCCCTCCTTGCCAAGATTGAGAGCTGCTACGGGCGGGTGAAGCTCCTCCGGGGGGTCTTCGACGCCGGCTTCTGCTTCGGGCTCCTATATCCCATCTC…	DOWN	1	-2.38	-5.49	-3.23	-6.36		-2.43	-3.73	-3.7	-5.02	En	-4.0425
TraesCS2D02G182000	ATTGGCAGGGAAGAGGAAAGAGCAGCGTCTTTCATCAGAGTTTAGATCAATCGCGAAGCGCAACGCTAGGCCAGGCGACGACATGGGCCGTTGGTTGAAGCCAGATGTTTACCCGCTGATCGGCGCGATGTCGCTGGTGACGGGGATGTGCGTCTTCCAGCTCACCCGGAACGTCTTCCTCAACCCAGACGTCAGGGTGAGCAAGAGCAACCGGCAGAGCGCGGTGCTGGAGAACGCGGAGGAGGGCGAGAGGTACAGCCAGCACGCCTTCCGCCGCTTCGTCAGCGCGCACCGCCCGGAGGTCTTCCCTGCCATCAACCGCTTCTTCTCAGGGTTCAGCGCCAAGTGATGATGGGTTCCATCGAACCGGCCGGCCGGGTGCAGTGCTTCTGTGTGTAC…	DOWN		-	-	-	-2.23	1	-2.56	-2.32	-2.62	-2.4		-2.426
TraesCS2D02G305300	AAGCACCCGCTCGCAGCCTTCCATCTTCCTCTACTCTATCTACTCCAGCATATATGGGTGGATCTACTAACCTTCCTCCTGGTTTCCATTTCTTCCCCTCCGACGAAGAACTCGTCATCCATTTCCTCCGCCGCAAGGCGGCTCTCCTCCCATGCCGACCTGACATCGTCCCTACGCTGCCTCAGAATCGCTACGATCCATGGGAGCTGAATGGCAAAGCACTTCAAGCAGGGAACCAGTGGTACTTCTTTAGCCAAGCAACACAGAGTAGGACCTCACGAAATGGGTGCTGGAATCCCATCGGTGCCGATGAGGCAGTAAGTAGTGGCGGTTCTCATGTCGGCCTGAAGAAGACACTCGTCTTCTCCATTGGGGAGCCCTTTCAGGCGACCAAAACCA…	DOWN		-2.71	-4.33	-2.88	-4.49	1	-2.79	-3.12	-3.07	-3.47		-3.3575
TraesCS2D02G373700	TGTGGATATGCGGAGCAATGCACTACTGCGCGCCCATATTTGGAGGCATTTTATTTCCTCATTGATTAGGATATATCTGGCTCGATTAACTCGTTATTTATGTGTAGCTATATAGGTGCGTCACTCCCTTGCTATGCGCTCGTTAAATATACGTCGTTCTGGGATTTTCCTATCGATCGGCTCGATCTTGCTTCTTCTACTCATCAGTCCATTGATACGATGGTGAAGACGAGGATCGGTGCCTTCGGGCCGTGGGCGCTTCTCGCTCTGGTCCTCCTCATCGCCGGCAGCTGCGTACAGGCGGCGGACGAGCAGGCGGCGAACGGCGGTGGCAGAAGGAGGAGGACGCATCGACGTTCCGCGGCGGCGGTCGCCGACATGATGGTGCCCATCACCTTC…	DOWN	1	-2.39	-3.39	-2.72	-3.73		-2.32	-1.68	-2.44	-1.79		-2.5575
TraesCS2D02G387300	AGGAAGAGGAAGGAACGGACGGCATAGCGTAGGGAGGGGATCCATCCAACAGAGCAGAGCAGAGTAGCGACCGGTCGGAGCAGAGCAGTGGCCCACCGGGTCGGTTGACATGGATTACCACCAGCAGCAGCAGTTCCTGATGCCCCCGCCCGCGTCGCTGCCGGCGCAGCAGCAGCAGCTGTGCGCGCCGATGATGGGCATGGACATGGAGATGGAGATGGAGGAGCAGCTGTGCTTCGTGGGGAGGGGCGGCGGGGGTCGTGGGGCGGAGAGGAAGCGGCGGTTCACGGAGGAGCAGATACGGTCGCTGGAGTCCATGTTCCACGCGCACCACGCCAAGCTGGAGCCCCGGGAGAAGGCGGAGCTGGCGCGCGAGCTGGGCCTGCAGCCGCGCCAGGT…	DOWN	1	-3.47	-2.87	-3.3	-2.71		-2.95	-0.64	-3.43	-1.11		-2.56
TraesCS2D02G462400	GTGAAACTGCAAGTTGTCGAGCACGCACACTGCACAGCGCCACTGGGAAATGCCAGTTGACCTTGGAGTTGGAGCTACCACCAAAGGCATGGCGTCCTTGCAGCTTTACCAGCTCCTCCTCCCTCTCCTGGCCATCGTCGTCTCTCTCATATGCCTCAGCCGCGCGGCGCAACGGCGCCGGCGTCGCGAGGGCGCCCGCTTGCTGCCCCCGTCTCCGTGGGCCCTCCCGGTGATCGGCCACCTCCACCACCTCGCGGGCGATCTGCCGCACCGCGCCATGCGCGACCTGGCGCGACGCCACGGCCCGCTCCTGCTGCTCCGCCTCGGCGGCCTCCCCGTCGTGGTTGCCTCCTCCGCGGACGCCGCGCGCGAGGTCATGGTGGCGCGCGACGTCGACTT…	DOWN	1	-3.33	-5.14	-3.95	-5.76		-2.95	-5.35	-2.99	-5.37	En	-4.355
TraesCS2D02G462600	ATGCGATGCATTATGCATACGGCGCGTCAGTGTCACTCTGAACTGTGCCGTTCTGAAACTGGAGCTACCGCTCAAAGCATGGAGTCGTTGCAGCTCTACCAGTACCAGCTCCTCCTCACTCTCCTGGCCATTGTCGTCCCTCTTCTATGCCTCAACCGCGCGGTGCGCCGGCACCGGCGCCGGCACCGCGAGGGTGCCCGCCTGCTGCCTCCGTCTCCGTGGGCACTCCCGGTCATCGGCCACCTCCACCACCTCGTGGGAGACCTGCCGCACCGCGCCATGCGCGACCTGGCGCGACGCCACGGCCCTCTCCTGCTGCTCCGCCTCGGCGGCCTCCCCGTCGTGGTCGCCTCCTCCGCGGACGCCGCGCGCGAGGTCATGGTGGCGCGCGACGTCGAC…	DOWN	1	-5.64	-6.56	-6.2	-7.14		-4.27	-5.04	-4.2	-4.95	En	-5.5
TraesCS2D02G483000	AGATACATCTTCATTTCACATCAAAATTTCTCCTCTTTCTATCCATGGCCACGGACGCACAGCACCAGCGACACAGCCGCAACGGCGGCGTGCACACCGGCCACCACTTCCTCATCGTGGCCTACGGCATCCAGAGCCACCTCAACCCGTGCCGCGTCCTCGCGCACCGCCTCGCGCGCCTCCACGGCGTCGACGGCTCCGGGGCCGTCCTCGCCACGGTCTCCCTCCCGGTGTCCGCTCACCGCCGCATGTTCCCTTCGTCCGGAGACGTCGACAATGATGATAAAGCCACCGACGGCGTCGTCTCTTACGCTCCATACTCCGACGGCCTCGACGACGGCTCCATGGCCAGGGACGGCGAGGCGAGGGCGCGCAGCCGCCAGGCCACCTTTGAGAGCC…	DOWN	1	-6.97	-6.93	-7.22	-7.2		-2.78	-5.71	-3.06	-5.96		-5.72875
TraesCS2D02G483300	CAGTACACGCGCGCGCGCACACACCCCGCGCCACGAGCGCCAAGGGAACCCCACCCAGACGAGACAATCACCACGCGGGCTCCGCGACGTACGTGCGTGCGTGCGACAACCGGCCATGTCCACCGAGGCGCTGCTGGCCGCCCAAGGCGGCGGCGGCGGCGATGGGGTGGCGAGCCGGCGCCTGAGCATCGACGACGCGCTGGCGGAGCACGCGGGGGAGTTCGGGCGGTGGCAGCTGCGGCACTTCGTGCTGGTGTCGGCGGCGTGGGCGCTGGAGGCGCTGCACACCATGGTCATCATCTTCGCGGACCGGGAGCCGGCCATGCGGTGCCCCGCGGGGGAGGGGCGGTGCGGCGACCGGTGCGCCGGCGCGGCGGCCGGGTGGGAGTGGGCGCAGGG…	DOWN	1	-2.96	-3.64	-3.26	-3.95		-1.04	-1.74	-1.34	-2.02		-2.49375
TraesCS2D02G488400	CATGGCTCCACTGTTCCACGTGGAGGCTCTGCTCCCGAGCTCGATCTCACCCAAGATCGACTCCATCCTCCACTCCCACATCTACCCGCAGGTAGGTCACGTCTTCCGCGCCGTCGCCAGGTTCAGGGCCCTGCTCGTCGACGTGATACTCAGCAAGAAGAGGACGGCGGCCATGAGAGCCGCCAGCGGCGGGTACGGCTACCGCGGCCGCTCGACGGCGAAGAGGAGCCGCGGCAAGAAGCGGACGAGCAAGATCGCCGGCTTCGTGAAGATGCATTTCGTCGGCTCCTCCGGCCCGGCTCGGGCGAGGGATCGGCTGGAGGCCAGCCGCGCGCCCTCCTATTCGTCGTACTCGTACTACGAGTACTCGGCGGCGTGGAACGCTGTGGTTCCAGCGAC…	DOWN		-	-	-3.46	-4.4	1	-5.55	-7.26	-4.93	-6.62		-5.37
TraesCS2D02G489700	GCCCCCTGCCCTTGCCTTGCTGCTCCAGAATCCAGATCACTGGTGGTAGACGGTAGTGGTGCGCGCGCGAGCGAGGTAGCTAGAGCAGGAGAGTGTCCGAGTTCAGAGATGTCCATGGCGCCGTACGAGAAGGTGATGGATGACCTGGCCAAGGGGCAGCAGTTCGCGACGCAGCTGCAGGGCCTCCTCCGGGACTCCCCCAAGGCCGGCCACATCATGGACCAGATCCTCCACACCTTCTCCCGCGCCATCCACGCCGCCAAGGCCGCGGCCGCGGCCAGCGCCAGCGAGAGCGAGGTCACCGATGGCGCAAGCAGCGGCGGGAAGAGGAAGTCCGCCGCCGGTGGAGGACCGCGCAAGGCCTGTCGGACAAGGACCCAGGATTCGTCCGTCGTGACG…	DOWN	1	-4.39	-2.65	-4.33	-2.61		-2.72	-0.86	-2.84	-0.98		-2.6725
TraesCS2D02G497500	CGTCGTCCTCCAAGCCGGCCGAAAATCTGCCTGAATCCGCGCCGCTCCCTCCGGCCCACCACCGCGCTCCAGGTCGTCGCGGCTCCAATGGTGACCAGGTGGAGCCAGAAGAGCCCCGGCCTCAAGATCCTGTGGATCTGGACACTGGGCACCGCCGCGATCATGATCACCAACGTCGTCCGGACGCGCGTCAACGATATGCAGATGATCCTCCGGGAGGAAGACGAAGCCGCCGGTTCTGGCGGAGGCGGTGGCGGCACGGGCGGCGGATCCTCCGGCGAGCGCGTCATGAGGGACGACGAGTTGAATTGATCAGCGAGTGAAGAAGAGTTTGCTTGAGCTTGAGCGACTCTACATGGCAAAGTTTGCCGAAGCCCACGTTTCGCCAGCCAAGACTAA…	DOWN	1	-5.11	-3.14	-4.87	-2.89		-3.17	-2.29	-4.04	-3.09		-3.575
TraesCS2D02G508800	GGTAGCGACCAGCCCCTTCCCATATCTGCCTCGGCGAGATGCCAGCCCAGGCCCATCTCATCCCACCCCTCATCGCGTACATATACGGACACACGCGCCGTGCCCTGCAGTGGCCTGATCACTTCAGCCTGTAGCTAGCAACCACCAAGGCCAAGCTCTCTCGGCACAGCCACAGCGCAATAATTCCGCATGGTGGGGATGAGCGGCGCCTACGGCGGCCACAGCAATGGCGGCGAGAGCCGGGCGCCCAAGGCGGCCGTGGTAGTCGGGGCCCCGCCGCCGGAGATGGAGATGGAGATGGCGGGGGCGATGGGGGTGGTGCACAAGGTGGCGGCGCAGCCGGCGCAGAGCACGGCGAGCAAGATGAAGGGCAAGGTGAAGGAGACCTTCTTCCCGGAC…	DOWN		-1.5	-3.12	-1.31	-2.94	1	-3.05	-2.45	-2.92	-2.27		-2.445
TraesCS2D02G516300	TCCCGTGCTCGCTCGCCCCCCGCCCCCGCGCCGCCGCTCCCGGTTCTTTCCTCCCGAGCCCGTTCCGCTTCGGGTTCGGCGGTGCCGCTTTGGAGATCCCTGGGCCGTCTGCCCCCGGATCTATCGACCCGGACATTGTTGTCCTGGAGACGCCGGGCTACACCCCGGTGCGCCGGGTCGGGGCCTCCCTGGGGCTCGTCCCGTGCTCGCTCAGCCCCCGCTCCGGCGGCGATGGTCCCCGCACGCCTGATTCCGTTCTCCGGCGCAATATCGACTTCGAAGATGCCGCTGATCTGGAGATCCCCGGGTCGGCTTCCCCCGGCTCTGCCGACCCCGACGTTCTTGTCCTGGAGACCCCGGGCTTCACCGCCTCGCGCCCGGCCGGGCCTTCCAGCGTCC…	DOWN	1	-2.7	-2.24	-3	-2.56		-3.6	-2.18	-4.12	-2.64		-2.88
TraesCS3A02G096600	ATGAGGACAATGGACAAATTTGTGCGAATTTACAGCGGTGGGGAGCTGGTGAAGGGTCCAAATGGGGTGGAATTCGGGGACCTCTCCGAGCAGGGTATATGGTTCAAGGCAGCACCCACATACAGTGAGCTGATTGACGCCGTGTACAAGAAGCTTGGGCTGGAACCGGCGACACACAATGTCCGCGCACAGGGGAGGACGAATGTTGGCGGCGGTGCTCATCGGCACTTCATCATGGTGCCTATCAACGACGATATGTCCTGGAGTAACTATGTCAAAGCAGTTTTCAATGGCACCGACTGGAATTGCCTGGAGGTTTATGTTCAGGCAGAGAAGCATCTATCTCCAGAGCCGGTTTCCCCAGAGCCTGCATTGCTGGACAGTGAACCACTGGATGCG…	DOWN	1	-6.24	-3.77	-5.97	-3.51		-5.87	-3.46	-5.4	-2.98		-4.65
TraesCS3A02G106100	ATGGACGGTCATGGAGATCCCCACTACGGGCGTCACCCTCAAACTCTTGCCCCTACTGATTCTCGATACCCCCAGTTTGAGGAACAAGGTATTCCCCGCAGTCATGAACCGCCGTCAAAATGGGCGAGGAAGAAAGCTAAGATGGAATGGAGGAGGAAGCGCTATGGTCAACACAGCGAGGAGGCCGTAGCTCTCGAGCTGGAGCAAGGAGCCAGCCAGCTACAGAAGGAGGACCTCCCCAAAACCACACTAGGTTCTCCCGTCGGCCACACCATGGGAAGCCATGGCCATCCTGAAACACCTCGTGACATTCAATACAGCGAGGAGCAAGCTCCTAATCCGTGGTGGGACGTGAACCTTAATCGAGGGGGGGGGGGCAAAAGGGATCATAGGCAAGAC…	DOWN	1	-8.17	-8.13	-8.56	-8.53	1	-7.53	-8.3	-7.01	-7.76		-7.99875
TraesCS3A02G428200	CGGACGGCACTCCTCTTTTCGTCATCGTCCCGAGTCTTCTCTCTGCTCCTGCCGGCGATTCTCGTGGAAACAGTGAAACACACATGATGGGGATCCAGCCGAACCTGCTGAACCAGCTGGTGTCGCTCCTCCTCGGGGCGTCCGTCGCCGGGGTGCTCATCTTCTTCATGTCCTCGGACGGGATCGGCGCCGGGCCGTCCACGCCCGGCATATCCAGCTGGGTCAATGAAACCATGGCGGTGCCGGTCGCTCCTGCGCACGAGGCTAACCACACGAGCGCAAGCAAGGTCGACGGCGTTGCCTCCCCGCAGGAGGCCAACCACAACACTAGCCAGGCGGCGGGGGACGAGCTGGAGCGGCTGCTGCGGACGGTGGCGGACGAGCACAAGACGGTGATCA…	DOWN		-1.55	-4.82	-2.39	-5.68	1	-3.13	-3.69	-3.1	-3.67		-3.50375
TraesCS3B02G004500	ATAAAAGGCCTTGTAAGGCTTCAATACAAGCAGAGTAGTAGTACACTACACGGAAGGCAGCTCCTCTACTTCTTAGCCAAGGCCTTGTAATTGTAGCACACCGAAGCTAGCAGAGCATTTGGTATTTGAATCGGGAGGAACTATGGTGCTGGACAAGGAGGAGGAGAGGAGCAGGGTCCTGGTAATTGGTGGCACAGGTCACATTGGGAAGCATATCGTTGCTGCGAGTGTCCGCCGCAGCCACCCGACCTCTGTCCTCATCAGGGATGCTGCACCGGCTGATCTGGCCAAGGCGCAGCTCCTCAAGAGCTTCATTGATTCCGGTGTTGCTCTCATCAAGGGAGATTTATTTGACCACGACAGCCTCGTAAATGCCATCAAGGGTGCAGATGTCGTGAT…	DOWN		-	-	-	-	1	-6.22	-6.98	-7.17	-7.92		-7.0725
TraesCS3B02G011300	CCGCCGCCGCCCGCAGAGCCCAACACAGCCGCCGCCGCCGAAGAAGAAGAAGAAGAGCAAACCCGGCGTGCGAAGATGAAGACGATCCTGGCGTCGGAGACGATGGAGATCCCGGAGGAGGTGACGGTGAAGGTGTCGGCGAAGATGATCTCGGTGACGGGTCCCCGGGGCACGCTGACCCGCAACTTCAAGCACCTCAACCTCGACTTCCAGCTGCAGGAGGGCGGGCGGAGGCTCAAGGTGGACGCCTGGTTCGGCACCCGCAAGACCATGGCCGCCATCCGCACCGCCATCTCCCACGTCCAGAACCTCATCACCGGCGTCACCAAGGGCTTCCGCTACAAGATGCGCTTCGTCTACGCCCACTTCCCCATCAACGCCTCCATCACCGCCGCCAAC…	DOWN	1	-5.06	-8.07	-5.07	-8.09	1	-4.72	-7.93	-4.74	-7.91		-6.44875
TraesCS3B02G012000	ACGCCCGCCTCCACCCGCACCACGCTCATCGCTACAGCCTACAGCGGCGCGGCCTCGCCTCACCCACCCACCTCAGCGGCGCCCGCCCGCCGAAAAGGAAGATTCCGAGGAAGAAGCGGCGAGCGATCGGCTGAAGATGCGGTCTCCGCGGCCGGCGGTCCTGCTCTCCGCGGCCGCGTGGCTGTGGATGCTCCTGTCGGCGGCCGGCGCGCTGGCGGACGGCAACGGCAACGGGACGGTGTGCCTGTGCACGGGCCCGCAGTGCGTGCCGCCGTGCCCAGTCACGGGGACGCCGCCGACGACGTCGCCCACGCAGTTCCCCTTCTGCCCGCAGCGGCCGCCGGCGGTCGGACCCTTCCCGTGGGAGCAGCAGCCGCCGGCGTCCCCGAGGTCGGGGTC…	DOWN	1	-5.92	-5.89	-6.15	-6.12		-2.6	-4.47	-3.53	-5.34		-5.0025
TraesCS3B02G012100	ATGGCGAGGTGGACGGTGCAGCGGTGCGGGCTGCTACTGCTGGTGGCGCTCGTCCTCGCGGTGACCGCGGCCGTAGCGGACGACAGCGGCGAGAAGTGCACCGGCGGGTGCGGGAACCCGTGCGGCATCCCGTGCACCTACTCCAGCCCGCCGCCGCCGGAGCCGGCGCTGCCCCCGCCCGTCTACTACCCGCCGCCGGCGCCCGTCTACTCGCCGCCGCCGCCCGAGGCCGTCTACCCGCCGCCCACGCCCGCGGCCGACTGCCCGCCGCCCCCCACCGAGGGCGGCGGGTACAACCCTACGCCGTCCGGCGGGGACGGGTACAACCCGACGCCGTCCGGCTGGTTCACGCCGCCCAACATGCCGTCGTACCTGACACCGCCGGGGCCGCTCTACCCG…	DOWN	1	-4.57	-4.35	-4.78	-4.56	1	-4.08	-4.69	-4.73	-5.28		-4.63
TraesCS3B02G013000	ATGTCTTTAGGTTGGCTGGATATGGATCTAATTCTTCCATTTAAAATTGGAGATTTTGCCAAGGCAAAGTGCTTTGATGAAGGTTTCAAAGGCGCATGGTTCCGCTCGAAGATAAAAGATATGCGTGTCACAGAATCTGGGCATCTGGAGTATTACTTGGAGTATATTGACTATACTGAAGAAGCCAACGAATGGATTGGAGTCTTCCAAAAGAACCCATTCAACCAGGCATGCCTGGAAGGGAAATCAAATGGCAGTACTGAAATAATGTTGCGTCCTTCCTTTCCTCAGTGGTATAGGGGGCAACAGGTTCCTAAGCACTTTTCAAAGAGCGAGGTGATAGCACGTGTTTGTGATACCTGGAAAGTAGGTGATTGGGTTGACTGGCATAATAAAGAT…	DOWN	1	-5.3	-7.15	-5.37	-7.23		-4.55	-6.26	-4.49	-6.19		-5.8175
TraesCS3B02G030400	ATAGCCAACAAGCTGATCGAGGTAGACGACTAGCATCATTATAGCTAACATTTCAACCACCACATATATAGAGTATATATTACTTCAGGGTGTATCTGAGCTGCGAGCCCCGGCAATTAACACCTACTGATCCTACCTACACACGTTGGTCTGGTCTGATCGCCATGAGACCCATGGCTTCCTCCTGGAACTGGAAGTTGCTTTCCCTCGTCTTCCTGCTGGCTAGCACGGCGGCGTGGGGCATGGCCCACGCCCACGGCGGCGGGCTCAAGCACATCCACCTGTACATGCACGAGACCTTCACGGGCCCGAACGCCACGCTGTTTGCGGTGGTGCCGCCCCTGCTGGGCGTGGGCGACAACACCAGCATGTTCGGGATGGTCGGAGTGCTGGACGACG…	DOWN	1	-3.36	-4.49	-3.35	-4.49		-2.48	-5.27	-2.11	-4.92		-3.80875
TraesCS3B02G038900	AGCACGTCACGTTTCCTAATCCTCGCTACTAGTACGCGCGTGGCCCGGTCCGGCCGGCGGGCTCGACGTCGCGCCGCCAGAGCCTTTCTCTGACTGTTTGGCGCATGAGCAGGGGAGGCTTCTCCGTTGTCTCCGGCGGCGGCGCGTCGCGTTGGTGTTTGGCTGTGCTAGCTAGCTCGCTAGCCAGACCCGAGATGCCGCCGGCCGCCGCGTCGTGGTCGTGGGCGTGCTGCGGCCGCCGGAGGAAGAGCGCCGGGGACGGCGACGGCCCCGGCGCGTCGGGGCGGGAGGGGGACCAGTGGACTCTCTTCATCGACCTGCCCGTGCTGGAGGCCGCCACCGCCGGCTTCTCCGACGGCAACCTGCTCGGCCGCGGCGGCTTCGGCCCCGTGTACAAGG…	DOWN	1	-3.89	-5.09	-3.79	-5	1	-2.75	-2.93	-2.28	-2.48		-3.52625
TraesCS3B02G128700	ACCACAGGATAATTACCAGCAGATCATCATCATCATCACATTAACGCGCCGAGCTAGCTAAACGCGAAGCGCTAATGGCGATCGTTTACGTGCTTCTGGTGGCGCTGATCACCGCGGCGTCCCATGCGCCGCACGGCGCGCACGGCCAGACGTGGCACGGCGACCTCGCGGCGCTCGCCGCCGCCGGCAAGCTCCGCAGCGACCCCAACGCCACCCTGGCGGCCTCCACGGACTTCGGCAACATCACGGCGGCGCTCCCGGCGGCCGTGCTGTTCCCGTCGTCCCCGGCGGACGTGGCTGCGCTCCTCCGCGCCGCGCACACCACCGTGGCGTGGCCGTACACCATCTCGTTCCGCGGCCGCGGCCACTCCGTGATGGGGCAGGCCTTGGCCCTCGGCG…	DOWN	1	-3.19	-2.6	-2.78	-2.2		-2.02	-2.52	-1.34	-1.83		-2.31
TraesCS3B02G230500	ATGCCTCCGGCTCTCGACGCCGCCTCGCCGACGCTGCGAACCTCTCGCCCGGTCTCCCGCCTCCGGCGCAACCACCGACACTATCACGGTGTTCATCTTCACCTCCACTACCGCTTCCCTTCCTTAGCCGCCGACGGCGGGGGTCGCGGTCGCTTTCTCCTGGTCGGCACATACTCCGCTTCTGATGGTAGCGCAGGACAGGATGTTGGTAGTCCCGAGAGCATGGCAAATTCAGGATCTGCATATGTTGGTCTCTTTGTCCGAATGCTTGGCTTGGATAATGACGCTCGTGATAGGGAACATGCTATTTGCACACTCCGGCATTACTCCCTTGGTGGACAGAAGTGCATCGATGAGATAATGCAGTTCCCAGGTTGCATCAACCTCATCATCAGCCTC…	DOWN	1	-8.22	-7.22	-8.07	-7.08	1	-5.19	-6.9	-5.52	-7.21		-6.92625
TraesCS3B02G234000	AGCCGACCAGAAGGCAGCAGACGCAGAGCAAATCCAACAAGAACACCACTAGTGCTGCATTCGCAGCGAGCGAGGAAGAGGAAGAGGGTGAGAGAGAGGGATGGCGTGCCTGCACGATCACGAGTGTGGGGATCACAACTGCGCCGCCGATTGGTCGCTCTACAATCACATCGACATCCCCAAGGTGGTGGCTCTGAACGAATCTGTGGCCGGGAGCGTCAAATCGGTCTTCAAGTCGTGGGACCAGCGCCTCGAGACTTCCGGGGGTTTTCTGGAGAGCAATGAGGGTGACCCTGAGTTACTTGTTTTCATCCCATTTACCTCAGATGTGAAGATCAAGAGCATCGCTGTTGTTGGTGGTGCTGATGGGACAAGCCCTTCAAGAATGAGAGTATTTAT…	DOWN	1	-8.31	-7.27	-7.98	-6.94		-3.83	-7.79	-3.85	-7.79		-6.72
TraesCS3B02G256300	AGTTGTACCGCACCACGCAGTTTTATTGCAGTAAGAAACTAATGGAGGTCGACGTAGCAGCAACTACACTGGGAGTCGGAGGTGATGTGTCTTCTCCTTCATCGCTGAGCCTGCTCTGTGGTCTCTCTGCGCTGCTCGTCCTCCTGTGGGCGGTCTCCCGGGCCGCCGAGACATGCTGGCTGAGGCCACGGCGGCTCAGCCGGGCGCTCAGGGCGCAGGGCCTGGGCGGCACGGCGTACCGCTTTCCCGCCGGGGACCTCGCGGACAACGGCCGGCTCAACGAGGAGGCTCGGTCCAAGCCCATGCCGCCGTGCCACGACATTGTGCCCCGTGTGGCGCCACACCTCCTCAACATCGTCAAGGAGCACGGCAACGTTTGCATCACCTGGTTTGGACCAG…	DOWN	1	-3.54	-3.19	-3.08	-2.74	1	-3.32	-3.98	-2.93	-3.61		-3.29875
TraesCS3B02G256900	AGGAGAGAGAGATAGGAAGATGAGAGGGAGAGAAAGGGGAGAGGAGAGGAGAGGGAGGTCCGGCAGTGTTTGCCTCCCGGACCAGCCGCCGTGGGTTTCCACGGGGAAGGAGCAGCGACGGGGGTAGGCCCCAGGTGGAGCACACTTCATGGGGAGGCAAGGAACTAGGAGGTGATGGGGTCGGATCTGGTGGTGCTAGGTCGGAGCGCCTCCTCTCCTTTCCCCAGCCGCCACCGGCCACCTCCCAGCCCTCCTCCTCCGCCTCGTCGCCTCGCCACCTTGAGCTTGCAGCGAGCGCTCTGCTCTGGCGGCGGCGGTGGCCTCTTGTGGCGGAGCAGGAGGGGGCCTCTTGTGGCGGAGCAGGAGGGGGAAGACGGTGGCAGCGCGCCCTCTGGTGGC…	DOWN	1	-2.84	-3.07	-2.75	-2.99	1	-2.74	-3.26	-2.76	-3.28		-2.96125
TraesCS3B02G369300	ATGTGTGTTTTCACTTTCAGAATTGCTGCTGCACTGATTCTTTCTGTTTGCGCAGTTCTTTCAAGTTCGGTATATACTAGAAAGGAGATCAATATGGCATCTGATGGAGAGCTGATCTTGGATAAACCTAGAATCAAAGCATTGTTAATGGTTTCTGTCTCGGCTGCTTATGATGATAAAGACAAAAAACTGGATATACCCGCAGTTATATTTTCACATGCAATTCCCCTGTTTGGGATGATCTCGTGTGCACTAGCCGAAGATGAACAGGATTCACTCTTATCCTACTTGTATCGTCAAGCTGGAATGCAGTTTTGGGAAAAGAAGTTAGTGTCTGCAGAAGGTGGAGATTATGAATGTTTCAGTGTTGAAACTCTGGGAGGAACTCATGCACAGGTA…	DOWN	1	-5.53	-5.52	-5.69	-5.7	1	-5.72	-7.47	-5.26	-7.01		-5.9875
TraesCS3B02G381900	CCTCAATCAAATCATCAAAAAGAAAAAGATATCGTCAAAGAGGGGAAAATACCCCAAATCCGCCGCCATGACTCCACTGCCCTCTTGCTCCTCTCCGGAGAGGAATTGCTCGTCCAGCCGGCGAACATGGCGGAGGCCGCAACTGCAGCAGGATCCACTCGTTTTCACCCTGGCCTCCCGGATGAGATCACCATCTGGGGATCCTCGTCCGTCTGGCCCCCAGAACCCTCCTCCGCTGCCGCGCCGTCTGCCGCGGCTGGCGCCGCGCCACCTCCACCAGAGACTTCCTCCTCGCCCACCATGCCCGCCAACCCACTCTTCCCCTCCTCAACTTCTACAATTTCATCGACGACGACATTGAATCCGTGAGCATCAGCTGCTTCGACCGCCTGGCAGGGC…	DOWN	1	-6.97	-4.49	-7.08	-4.61		-3.45	-4.55	-2.94	-4.12		-4.77625
TraesCS3B02G393800	AGGAACATACTACTTTTACAAACTTACGACCAAGATAGTATTAGTACTAGTACAGCACCAAACACCAACCAACCCCCGAAAGGCTGAAACAAGCAGCAACAGAAAAGGAAAAGGCAGCCTTCCACACCGGGCGCCATGGTGTTCGACGCGGTCGCCGGCAGCGGCGGCGGGTCGCCGGCGGCGGCGCCGAAGGGTCCGCTCCGCGTCATCTTCACGCCGTGGTTCGCCCGGCAGGTGGCCGTGGGGAGGTGGTTCACGGTGTTCGCGAGCTTCGCGATCCTGACGGCGTCGGGGGCGACCTACATCTTCGGCATCTACTCCAAGACGCTCAAGTCCTCGCTGGGGTACAACCAGCAGACGCTCAACACCATCTCTTTCTTCAAGGACCTCGGCGCCAAC…	DOWN	1	-2.4	-2.47	-2.35	-2.42	1	-3	-3.57	-2.7	-3.25		-2.77
TraesCS3B02G394800	CACCTCTCGCCCCTCGTCGACCTGCCCCCCTTGACCCGACCCGACGACGCGACTTCACCGCAGAAGGCCGCCGCCGCCGTCGCCGCCACTCAGCGGCCGCCGACTTGGCGCTCCCCCAGAAACCCAGATCCACCTCCTGTTTTTCTCCAGCATGATTGAACTTGTTCTCAACAACGATGTGCTGGAGAAGTGTATTAAAGACATCCTCTCTCAAATAAAACCGGCAGAGGATGATCTGAACAAAAGACTATCTGCAATTAAGGAGCTAGAAGTTTCCATGCAACCAGTTGCAGCCTTGAGAGGTGCTGCTGCAAAACCTTTTGGATCCTTTCTATCAAATCTATACTCAAAATCAGGAGATTTGGATATATCAGTCCAGCTCATGAATAGCTCAAACCT…	DOWN	1	-5.88	-6.05	-6.07	-6.24	1	-4.37	-4.34	-4.23	-4.19		-5.17125
TraesCS3B02G434800	ATGAACCGACCGGCAGAGGGAGGAAGGGAGGTACCTGCGGTGGTGGCGGCGGCGCCCGGCGACCATCTGGTTCTGATTCGGCCGCGTCCGGCTCCTATTCAATGTCAGGTAGATCTGATTCGATCGCGTCCGACACGGAATCCGGACAGAGGGAGCAGCAGATCGAAAAAAACCAGGATGTCTAAGCGGCTCCAGGGAGAGGAGATACAGGCAAACTGCGCCCGCAAAAGGTCACGACCTTCTGATCAGAAGCACCTCTATCTGGTGCTGGATGACTGGAAAGATGGGTTCAGCATTCACAAGATTGACGCCGACGACGATGACGCGGACCTTGGCCAGCCACCGGTCCTCCGGTTGGTGTNGCCGGCGCCTGGCTTTCCAATGCGCTTTGCGGTCGTG…	DOWN	1	-2.51	-2.1	-2.76	-2.36		-2.77	-2.06	-2.72	-2.07		-2.41875
TraesCS3B02G450600	ATGTCACGTATAATTGACAAGCACCTCCAGCAAGGTAGCAATGTGCTTCTAAATTCTGAGAGTGGATGTGTGGAAGCAATTAAGACGGGTTATATTTCACCAAAGCTTTATGAACTCATCCAAATCTTCCGCTCTTTCAGTAACTGTGATCATGTCCGATGCCTCATTTTTGTGGATCGAAAGATCACTGCTAGAGCCATGGAACGGACAATGAAGAAAATTGGACACCTCTCACATTTTACATTTTCTTCTCTTACTGGAGGGAGTTCTTCAGTGGATGCTCTGACCCCTAAAATGCAAAAGGACACACTGGATTCATTTCGCTCCGGAAAGGTGAACTTACTATTTACTACGGATGTCGCGGAAGAGGGTATTGATGTCACAGACTGCTCGTGTGTA…	DOWN	1	-9.01	-8.97	-8.54	-8.51	1	-6.47	-7.94	-6.32	-7.79		-7.94375
TraesCS3B02G465900	AAATGGGCCAGGAAATGGTGGTGGTACAGTGAGGGTGGAGAGGGCACGAACTGGCACGGCCATCTATCATCGATCGGAGGCCAATCAGCGTCAAGAAAAGTCAGGCTTGCTGGTAGTGGTGCTATAGCAGAGCTCTCGCAAGCTGCCTCGGCGTTGATTCCATCTGCCCCGACATCGGCATGGCGGTGAGCTCCAAGAACACCCAGCACTCGCCCGCGGTCACCTTCCTCCTCGGGGCCATCTCGGCCACCGCGGTGCTCGTCTTCTTCTTCACCGCCACCGCGGGTCCTGCGTGGCCCACGGCGGCGACGGAGCTCACTCCTCGGGGCAGCCAGGAGGTGGCTCGGTCGGCTTCTGCACCGGCGCCCAAGGCCTCTTCTACCACCAATGCGACGGGCG…	DOWN	1	-6.44	-3.21	-6.7	-3.48		-5.33	-1.93	-6.02	-2.6		-4.46375
TraesCS3B02G471900	ATTCAGTTCATAGCACAGAAACAGGAGAGCAAATAGTTTAATCGTGAGAGGAAGAGATCGATCGAAAACGATGGCCGGGGAAGGAGACGATGTGAAGCTGCTGGGCACGGTGGTGAGCCCGTTCGCGGTCCGCGTGCGCATGGCCCTGCACCTCAAAGGTGTGAGCTACGAGGACCTGGAGCAGGACGTGTTCGACAAGGGCGAGCTCCTCCTCGCATCCAACCCGGTGCGCAAGAAGGTCCCCGTGCTCATCCACGACGGCAGGCCCATCTGTGAGTCGCTCGTCATCGTCGAGTACGTCGACGAGGTCTGGGCCGGCGCGGCCCCGCTCCTCCCCACCGACCCCCACGGCCGCGCCGACGCGCGCTTCTGGGCAGCCTACGTCGACGACAAGGTGGT…	DOWN		-	-	-	-	1	-6.92	-7.68	-6.38	-7.13		-7.0275
TraesCS3B02G472500	AATTACAGAGGCGCGCCCTATTCCTTTGAACCGATTCAACACTCGTACATCCTCCTCTGGCCCTCCCAGACGAGAAGAATATGTGCGTCCTCGCCACCACCCTCACCCAGCTCAGCTAGCCTCCACCAGAACCACTAGCCGGCCGGCGCAAGGAGAGGGAGCCATGTCCGAGCTCGCGGCGGGCGCCGTGAGCTCCCTGCTGGTTGTCATCCGCAGCGAGGCGCTGCTGCTGCGCGGCGTCCGGGACGACGTGCAGTTCATCAAGGAGGAGATGGAGAGCATGAAGAGCTTCCTGACGCACCTGACCAGGTGGGCGCCCCCTGGCGGCGAGCACGACGACCAGGTACGCACCTGGATGAACCAGGTGCGGCTGCTCGCCCAGGACTGCAACAACTCCAT…	DOWN	1	-4.98	-4.6	-3.92	-3.55		-2.53	-7.01	-2.02	-6.46		-4.38375
TraesCS3B02G518400	CTCCCGTCGCAGTCTCTCCTCTGCTCTCCCGCTCCCTCCTAGCTAGGCTAGGGTTTTACTTTCCCCTCCGACAAGGTTTCACCGGAGACGCGTGCCACCATGACTGCCGCCGAGCTGCTCCGCTCCCAGCTCGAGGAGCACAACATCGAGGAAGATGAGCCTATCCTTGAGGATGATGATGACGACCATCAAGACGATAACGAGGATGAGGATGAAATGGATGACGATGATGTTGAGGGAGGTGATGCTAGTGGAAGATCTAGGAGTGAGAAGAAGTGCAGGAAAGCCATGGAGAGGCTTGGCATGAAGGCCATTACTGGTGTGAGCCGTGTAACTATCAAGCAGAGCAAGACCGCTACGTTTGTCCTCTCCAAGCCAGACGTCTTCAAGAGCTCGCAC…	DOWN		-6.8	-6.76	-5.31	-5.28	1	-5.31	-7.07	-5.2	-6.94		-6.08375
TraesCS3B02G520300	ATGTTTTTGGCTTCTCCAGCACACTTCCCCTCCACCCTTTCCCCCGTGCGCGGGCTTTCTTCCCTCCCCACTGCCCCCCTCCCCTCCTCCCCTCCCTCCCTCACCCCCGCCGCCGCCGCCCGTACCTCGGCGTCGTCGCTGACGCCTCCTCACCCGCGCTCCGACCCGACGGGCCCCGGGCCCTTCCGCCTCTCACCCGCGTCGCCGCCGTCGCCGTCCCCCGCTCTCCCTCGCCGGGGCATCGCGTTCCCTGCTACCGCGACTCCGCCCCGCCCCGGGCTCCGAGGGACCACACTTTCAACGTTACAAGTTCATACCAGGCACTTGCTTACAGCACGAGCAATGACTGCTGCAAGAGAACATGCAAGGTTGGACTACCTTAATTCGCAGGAGCCAGGG…	DOWN	1	-3.98	-3.14	-4.31	-3.49	1	-4.08	-3.52	-4.36	-3.78		-3.8325
TraesCS3B02G556600	ATGGCCTCGAAGCTCCCCGACACGACCAAGAGCCTCGGTGCCGGCGCCATGGACGTTGACGACGGCAGCGGCGGCGGCGGCGGCAAGAAGGCGGCTGGTAAGTGGCCGGGCTTCGTCCACTTCTTCTTCGTCCTCACCGTCGTCATGTGCGCGCTCGTCTACGCCCCGCGTTTCCTGTCGCCCGCCGTGTCCGTCGACTTCTTGGGGCTGCGCCAGCCGGCATTGGGTAGAGCGGCTGAAGGACAAGGACAGGGCGTGCACGGCGGCCGCGGCAATGAGGGCGACGCGCTGGTCCTCGACAACCAGGTGGGCTCCCCGTGCGCGTCGATGGGAGGCCATGGCATCTGCTGCGACCGGTCGGACTACAACACCGACGTGTGCTTCATGGCCGGCGACGTG…	DOWN		-1.14	-2.89	-1.23	-2.99	1	-2.32	-2.48	-2.05	-2.23		-2.16625
TraesCS3B02G559700	GACCAAGGCACACCACCAATACAATCGAATCGAATCAACAAGAGGAAAAATAAGCTTCTCCAATATGGGCCTCCTGTCATCGATCCTGCAATGGTGCCTACTAATGCCCAAGTTCCTCGTCCTCATGGTGGCCAACCTTCCTGACCCCGCCAATTGTGCCCGCTGCCGCGCTCTCTACCATCCATGGCACTCCGCCGTGCGCCACCATGGTCCCCAAGCGCGCCCGCTGCCATGGATCGCCCTTCGGGACAGCTTCGTCGTCGCCTCCTACAATGGCCACATGCACCGACTCCCCGAGAACGCCATGACTGCTGGCTCCACCAATGATTGGCTGGCCCTCGGCCTCGGCCAGAAGCACACCGACGAGGAGCAAGCAGAGTACTACGTCGTCCGCAACTA…	DOWN		-	-	-	-	1	-4.3	-5.72	-4.79	-6.2		-5.2525
TraesCS3B02G611600	ATCATCACACCACAGCTGCTGAGTCCACAGCACAGTACAGCACCATTCTTCTCTTCCATTCTACTCAACGCAAAGTCCCTCGGATCACATCTCACTTTGCCTTGCTGCAAGATCCATGGCTCCCTCACAGGAAGTCACCGCCGCCACCAAGGAGCCGTCCACCAACGGCAACGGGACCAACGGAACCAACGGCACGGCCGCCGCCGCCCCGAAGACCAAGACGCCGGCCCTCAACGAGCGGATCCTCTCCTCCATCACGCGCCGCTCGGTCGCCGCGCACCCGTGGCACGACCTGGAGATCGGCCCCGACGCGCCCACCATCTTCAACTGCGTGATCGAGATCCCCAAGGGGAGCAAGATCAAGTACGAGCTGGACAAGAAGACGGGGCTCATCAAGGT…	DOWN	1	-3.45	-3.61	-3.26	-3.43		-3.25	-1.93	-3.18	-1.83		-2.9925
TraesCS3D02G006500	ATGGCGCCGCAGCTCCGGCCATGGGGCCGCCTGTTGGTGCTGGCCGGGCTACTCGCTGCGGCCGCGGCGCAGTCGTCGCCCGCAGCGGCGCCAGCCACACCCACGCCGGTGGCAGTGCCGACGGCGCCCGCCCAGTCCCCTCCCGCGCCTGCCACGCCCGCGCCCACTGCCACCCCGGTCACTCCCGCGCCCACCGCCACCCCCGTCGCGCCCGCGAAGCCGCCACCGGCAGTCGCGCCGGTCAAGCCGCCTCCGGTGGTCGCGCCCGTGTCCGCGCCCCCGCCCGTCGTGACGCCTCCTCCCGTGACGCCACCGCCGGTGAAGGCGCCTCCTCCAGTGACACCGCCCCCGGTCGCGGCGCCCCCGCCAGCAACGCCTCCGCCGGCGGCCGCCCCGGCC…	DOWN		-2.56	-2.89	-2.39	-2.73	1	-3.36	-6.68	-3.52	-6.83		-3.87
TraesCS3D02G071900	CAAAGCAGCCGCCTCGCCTCCACTCCACTTTCCCCATTCCCACCAGCTCCACCGCCGCGCCCTCAATTCCGCCTCCGCCTCCGGCGTCCGTCCTTTGGCCTCACCATGGAGGACGTAGCCGGGATGATTTTCTCTGGCCCCGAGTTCAAGAAGATGGACGAGAACATGCGAATGCTGACGGTGGACGTCTTCAAGGCCATCCCCAGGCCGACCGTCTCCACGGCCGCGCCCCTCGCCAGCGCCGCCGCCGCGGCCGCGCGGGACGGCGTCGACCGCATCAGCCGCCTCCCCGTCGGGATCCTCCGCAACATCGTCTCCCGCCTCCCCGCCAAGGACGCCGCGCGCACCACCGCGCTGGCCAAGCGCTGGCGCCGCGTCTGGCACTCGGTGCCGCTCGTC…	DOWN	1	-7.95	-7.91	-8.1	-8.07	1	-6.98	-7.74	-6.3	-7.06		-7.51375
TraesCS3D02G179900	ATGAGGTTGGGACTCACTGGAAGATCACCAACCGTTAGGTGGCAGGCTAGCCAACTTCCACTCGGTGATGCCGGCCTTGGCCAACCTTCCGTTCATGTCGATAATGGCATTGACTTGAACATGGAATCCGGCGGCGGCGGCGGCGACGACAGACATGGCATGCTTGGCATTGACTTGAATGTTGATCTTGATGGAGTCGACGCCGGAGTTGATGCTGAAAATGTTGAAGGAAACGACACGGAACATCCAGCTCCAGCTGGTATGCATGCTTGTACTGGTTCATGCATACATGTGTGCTATGCACTGTGGATCATGCATGCTTGCACTGATCGCATACATGCGTACTGCTTCATGGATTCTAGATCATGCATGCTTGTATTGGTTCATGCATACATGTGT…	DOWN	1	-6.8	-6.76	-6.5	-6.48		-5.57	-8.26	-4.83	-8.42		-6.7025
TraesCS3D02G375700	GCCTACTAATACACTCACTGCAAAAGGAAGATACAACTACTAGTACGTGATGCAAGCAACAACTTTGTTAACGTTTTCATAAGCCGGCAGGAGTGTGCTTTCACTTAACACATCCCCTAAGGCCACCTAGCACATTGTACGCAGCATTCCCTTCCCTTCACTGACGGGAAGGAATGGACTCTGGCGTGCTCCTGCCTCCGGGTGAGCCGTCGACCACCAGCAAACCCGGCGGATGGCCAGCAGCACTCTTCCTGATAGCGGTGGAGTTCGTGGAGCGCGTCGGGTTCTACGGCGTGCAGGGCAACCTGATCACGTACCTCACCGGCCCGCTGGGTCTGTCCACCGCGGCGGCCGCGGCCGGGGTGAACGCCTGGGCCGGGACGGCGTCGATGCTGCCGC…	DOWN	1	-7.51	-4.01	-7.02	-3.52		-1.23	-0.63	-2.52	-1.98		-3.5525
TraesCS3D02G423600	GACGATCAGTTCTAGCGGACGGCATTCCTCCTTTCGTCATCCTCCTGCCGGCGATTCTCGTGGAGACGCACACGCACATACGCATGATGGGGATCCAGCCCAACTTGCTCAACCAGCTGGTGTCGCTCCTCCTCGGGGCGTCCGTCGCCGGGGTGCTCATCTTCTTCATGTCCTCGGACGGGATCGGCGCCGGGCCGTCCACGCCCGGCATATCCAGCTGGGTCAATGGAACCATGGCGGTGCCGGTCGCTCCTGCGCAGGAGGCTAACCACACGAGCGCAAGCAAGGTCGACGGCGTTGCCTCTCCCCTGGAAGCCAGCCACAACACTAGCCAGGCGGCGGAGGACGAGCTGGAGCGGCTGCTGCGGACGGTGGCGGACGAGCACAAGACGGTGATCA…	DOWN		-0.88	-2.97	-0.87	-2.97	1	-3.16	-5.4	-2.41	-4.65		-2.91375
TraesCS4A02G021700	GACACCGTGACTGACTCGGCCGTACGGTATCGATTCCCGCCGGAAAAGGAATCAGCGGCGAGCGCCATCGACGGAAGCAAATCATTAGGTATCTAGCTAGCTCCTTTAAGAGAGAGAGAAAAAAGAGTTATCTAGCTAGCTACTTCTAGGCGGAGGTCGACATGGTTCAGGCCGGATTGGCTCAGCCGGCGCCGAGCACGGGGGCGCCGGCGATGGCGGCAGCGGCAGCGGCGGTGCACGTCGCGCTCAAGATCCCCTCCGGCGGCGGGCCGTATGCACGGGCCAAGCACTACCAGCTAGTGGAGAAGGACCTGGACGCGTCGATCGCGTGGTTCTGGAAGGCGATCGAGACGGGGGACAAGGTGGACAGCGCGCTCAAGGACATGGCGGTGGTGATGA…	DOWN	1	-2.97	-2.95	-2.58	-2.56		-2.74	-1.29	-2.99	-1.54		-2.4525
TraesCS4A02G276100	ATTGCACGCATGCACTACAGCACTAGCATAGTGAGCGTTTTCTGCCTTGAGAAAATTGGCTTGTTGCAGAGGAAGCTTCGTTCATATGCCGGACGGAATGCTCGGCAAGGCGGCGCTCGCCGTCCTTCTCGTGCTCGCCGGCCTTGCGGCCGGGACCAGGCCGCCCCCGCCGCCGGTGTCGGAGGACACGCTGGAGAAGGTCGCCGGCTCGCTGGAAATGTACGTCGACAGGCTCCCCCAGATGCCCAAGGTACGCGGCTACTCCGTGGAACGCGGCCGCGCCACGCCGGTGCACCTCGCCGTCGGGATGTACCAAAAGAAATGGAAATTCCACCGCGACCTGCCGGCGACCACCGTGTTCGTGTTCGGAGAGTCGGCGGAGAGCGCCACGTTCCCCGG…	DOWN	1	-2.28	-2.05	-2.39	-2.16		-1.5	-1.87	-1.72	-2.06		-2.00375
TraesCS4A02G279100	ATGGAGTACGCAAAAACCATAGCTGGCCTGTTCGCCATGCTGCTCCTTGGTCCGGCTCTGGCCACCGACTCTGACCCTCTCCAGGACTTTTGTGTCGCTGACCTGGACGGCAAGGCGGTCTCGGTGAACGGGCACCCATGCAAGCCCATGTCGGAGGCCGGCGACGACTTCCTCTTCTCGTCCAAGCTGGCCAAGGCCGGCAACACGTCCACCCCGAACGGCTCGGCCGTGACGGAGCTTGACGTGGCTGAGTGGCCCGGTACCAACACGCTGGGCGTGTCGATGAACCGTGTGGACTTCGCGCCGGGGGGCACCAACCCGCCACACATCCACCCCCGTGCCACCGAGATCGGCATCATGATGAAAGGTGAGCTCCTCGTTGGAATCCTTGGCAGCCTT…	DOWN		-	-	-	-	1	-6.53	-4.42	-5.86	-3.75		-5.14
TraesCS4A02G294500	CTCTGCTCCTCCTCTCCCCCACCAGCTCTCGTGCTCGCCGCCAGCCCCGGACAGCGCCGCCCCAGCTCACCGGGAGGGCAGCAAGCAATGGAGCGGAGCCTCCCCCCCGTCCCCGTCCCCGCGGCGCGCGTGTAGTAGGGCTCCCTCCCTCCCTCCCTCCCTCCCCCCGCGCGGCTCCTCCCCTGCAAGAGGTGCGGATCGTTTCTTGGCTCCTGTCCTGGCCCTTTCTTGGTCTGTTGACCGCCTCCTCTCGCCCGGATCTCGCGCTTCCGCGGCTCCTCCTGCGGTTTGGATTTGGCTGGCTTCCTCCGCCTGCTGCTGCTGCTGCTGCTGCTGCTTTCGGCGGCGTTTTGATCCGCGAGGATGGCGATGGCGGCCTACAGCAACCAAGCGCAGGCG…	DOWN	1	-2.72	-2.2	-2.67	-2.16		-1.24	-1.05	-1.61	-1.4		-1.88125
TraesCS4A02G378000	ATGCCCGGGAAGAAGAATGCGGAGCCGGCGCCTGCCGCCGTCCCGCCCCAGCCCGCGCCGATGCCGCCTGTCATGGTGTTTAGGTTGAACGATGGCGGTGGATGGGACGACTATGGGGCCGGCCGTGTCACCATCGACCACCTCGAGGGATCGGCATCGGAGAAGGAGATCGCTCTGGCTGTCATAGACGCGGAGAATAAGGAGACGATGCTCTTGCATCTCATCACCCCGGACGACATTTACCGGAGGCGCCAAGGGACGTTCATCTCGTGGTTCGATCCCGAGACCGGCTTGTCCATCTCCTTGAGCTTCCTAGACGCGGCGGCGTGCTCCAATGTGTGGGACACCATCTGCCAAGTGCAGAGAAAACTGAGGCCTGATGGTTAG	DOWN	1	-8.51	-3.16	-8.37	-3.03		-3.07	-3.1	-3.37	-3.26		-4.48375
TraesCS4A02G446400	GCCCGCCCCACTCACCACATCCACAACAAGAACGCCATGCCAAAAGCTTTACACGATGGAGCTCATCACCTTGCTATGCTGGCTATAACCTATAGCTAGTGCGGCCTAAGACTGCTGCCATTGAGGAGTCCGCGGCTTCAGCTCACTTTGCACAGCTGCAGCGCGCGCCGCCGCCATGCAGCTCGCCGCTCTGTGCACCGACCCCTTCGTGCTCTCCTGCACCTTCCTGTGCCTCCTGCTCCACCTAGCGCTGCGCCACTCCCTGAACCACCGCAGCTTCCGGCTCCCGCCGGGACCTCCCGGCCTCCCCATTCTCGGCGCGATGCCGTTCGTCGGCCCGGCCCCGCACACCGGCCTCGCGGCGCTTGCCCGCAAGTACGGCCCCGTCATGTACCTGAG…	DOWN		-4.18	-0.94	-4.58	-1.35	1	-4.46	-2.88	-4.64	-3.06		-3.26125
TraesCS4A02G477900	GGTGCATGCGCCCAGTCGTATCACATGAAATTCTCATTCGCCACGTGATGTTCAGCTTACTCAATGCTTTTAACTTTATCGGTTCTCTAGTAACTGCCTTCCGGATAAAATCATAGCAACCCACCTCCCGAACGGCCCATAACAAAATCCACGACCTGCTACAGTTGAGAGTCTCTCGAGACAGTTCCTTCCCGGCCCGATCCCGGATCCTCTCCGCCGGCAACGCTCGTCGAAGAAGTGATGGGGGAGGTGCTCGGCGTGTTCTTGTACATAGTAGATGTAGGTTCAGTTTCCGTTCTGGTGTGTTGGGCGTGATGCCTAGGACTGGCGATATGCCGATGAGGAGCGCGCCGCCTGCGCGTACGAGCAGCGCATGGTGGCTAGCGGCGATGCTTTGGT…	DOWN	1	-10.78	-10.74	-10.84	-10.81		-3.26	-8.26	-3.79	-8.78		-8.4075
TraesCS4A02G499800	AAAGTTACCACCTGCAACCAAACTTGTTGTTGCTTAAACAAACAAACCTTAACCAACCAACCAACCAACCATGGCATCCTCAGTTGTGGTGGATCACAGCCAGCGTGAGATGGAGATCAAAGCCTTCCACGAAAGCAAAGCCGGCGTCAAAGGCCTCGTCGACGCCGGTGTCACCAAGCTTCCCTCCATGTTCATACACCCTCCAGAGGATCTTCTCAGCTCTTCCCTCCCTCAAGAAGAAGAAGAAGACGACGAGCATCTTCACAAGATTCGCAGCCTTCAGTTCCCCGTGATCGATCTTACCGGGTTTGATACTGATTCCTCGGAGAGTCGAAAGGAGATCGTGGAGGAGATAAGGAGCGCGGCAGAGTCATGGGGCTTCTTTCAGCTGGTGAACCA…	DOWN	1	-6.41	-6.37	-5.69	-5.67	1	-5.03	-7.73	-4.88	-7.59		-6.17125
TraesCS4B02G044900	GCCGCCCCGAACGTTCGTTCAGAATCGCCTTCGTAGTTCACCCTCGGCCTCGCCCCAACCGACCCAGAAGTAGAACACCCGCGATCACCGGCGCGCACCGTCCCCGAGTCCGATCGAGCTTCGTCCAAGGGCATCGCATCCTATAGCCGTCCACCCGGTCCGCCCCTCCCGTCCACCCCACCAAACCCTAACCCCAGCGGTCGCCATGGGCAGCGGAGAGGGTCCCGTCTCGCCGCGGTCCACCTCCAGGCGCCACCGCCGGTCGTACGGCGACGGCGGGGACGAGGCCTCCTCCCCGAAGCGCCAGAAGCGTAGCCATCACCACCGCCACCACGGCCACGGCCACGGGGACAGGGGAGACCAGCAGGCGGGCTCGCGGTCGCGGATGTCGGCAGCGAA…	DOWN		-2.09	-1.64	-2.36	-1.93	1	-2.19	-2.15	-2.25	-2.19		-2.1
TraesCS4B02G048500	TCCACTCACTGGGCATCTTCTTCTTCCTCCTCATTCTGCATATCACACAAGCTAGCTAGCAGCTGCTGTCATTGACCAACCTTCGGGAGCCCAAGAGAGAACTTCAGCCCTTCAACAATGGAGCCCATCCCTCTCCTGACGCCGTACAAGATGGGCCAGCTCAACCTCGCCCACCGGATCGTCCTGGCCCCGCTCACCCGCCAGCGCTCCTACGGCAACGTGCCGCAGCCGCACGCCGCCTTGTACTACTCCCAGCGCGCCTCCGCCGGCGGGTTGCTCATCACCGAGGCCACCGGGGTCTCCGACACGGCCCAGGGGTACCGCGATACACCGGGCGTCTGGACGGCGGAGCACGTCGAGGCATGGAAGCCAATTGTCGATGCAGTGCACGCCAAGGGC…	DOWN	1	-12.65	-12.61	-14.15	-14.13	1	-7.27	-8.03	-10	-10.74		-11.1975
TraesCS4B02G070600	ATGTTTCTCGGCGCGATGCCCCGGAAGCCGAGCAAGGAGGCGGCGTACAAGGAGCTGCGCTTGCACCTCAGCATCATGGCGGGTTGCATCGCCGTCATCCGCGCCGCCCCCTACATCCTCCACTACCTCACCCGCGAGCCCGGCATGACGGAGCTCAAGCTCGAGCTCTAG	DOWN	1	-7.95	-7.91	-8.02	-7.99	1	-5.38	-7.13	-6.14	-7.86		-7.2975
TraesCS4B02G070700	AGTGAGAACTGTGAGTGTTTATAAAAACTCATGGAGATTTTGGCGATTCCAGCTTGCTAAGATCGGATCAAACAGCCCGAGCATCAGCAAAATGGCCGGTGTCCAAGAAGTATTCCGTGGCGACGTCCGGCGACAGCACGCGCGTCGGGTGCTAGTCTTCCCGCTGCCGTTCCAGGGCCACATCAACCCGATGCTGCAGCTCGCCGACGTGCTCCACGGCCGAGGCCTCGCCGTCACCGTCCTCCACACCCAGTTCAACGCGCTGGACCCCGCGCTCCACCCCGAGTTCACCTTCGTCGCCGTGCCCGACGGCATCCCCGCCGACGTCGCCGCCTCGGGGAGCATCATCCCCATCATCCTCGCCATGAACGCCGCCATGGAGGCGTCGCTGGCCGTCCG…	DOWN		-5.71	-4.71	-5.07	-4.08	1	-7.13	-7.89	-7.2	-7.95		-6.2175
TraesCS4B02G072300	GCTACACTTCTTGCACCCAAAGCTTCTTCTCCTCCTCCCTTTCGGTCTCGGCTTTCCTCCCGACGCAGGTCATTCCATATTCGGATCCCGTCCCCGCCTTTAAAAGGACCCCGCCGCCCGCGCAGCTAGAGTAAACCCAGCAGCTGATCCATCGTCTGCTCTGTGAGTTGTGGCATCGATCCATGGGTAACCACCAGAAGCTCCTCAACTTCCTCCGGCCGGACCCTGCGGTGGCCGCATGCTCGCCGAGGTCCTTCTCCTCCTCCTCCGCCTCTGTGTCGGACGATGACGGGTACAGCTGCTCGTCCTACCCGACGACGGACGGGGACGCCTCGCCGTCGCGCTACGGCGGCTCCTCGACCCCGCCCACGCCCAAGTCGCCGTGGGCGCACCTCCCGG…	DOWN		-1	-0.15	-2.1	-1.24	1	-5.67	-4.46	-5.95	-4.75		-3.165
TraesCS4B02G076100	ACATCAGCGCGTCCGAACTCTCGCCCCACTCACGAGTTTCCCAGTCCAAGATGTCCAGCGCCCACGGCGGAGCCATGGACGCCCGCAGCGGCTACTGCGCAACAACCAAGTCATTCCGCAGTCTCCGCCCACCGCTGCCTCTGCCACCAGCGGACGTCCCACTCACATTCCCTGCCTTCGCGCTGTCGCTGCTGCCGTACCCTCTCCCCGCCCACCCCGCGCTCCTCGACGCCGCCACCGGCGAGTCCGTCTCCTACCCGGCGTTCCTGTCCCAGGTGCGCGCGCTCGCGGCCGCCCTGCGCTCGCGCGCGCTCCCGGTCGGCCGCGGCGACGTGGCCTTCGTCCTTGCCCCCACGCGGCTCGACGTGCCCGTGCTCTACTTCGCGCTCCTCGCCGTCG…	DOWN	1	-2.12	-2.5	-2.26	-2.66		-1.75	-2.09	-1.93	-2.25		-2.195
TraesCS4B02G281800	CTCGACACCGTGACTGACTCGGCCGTACGGTATCGATTCCCGCCGGAAAAGGAATCAGCGGCGAGCGCCATCGACGGAAGCAAATCATTGGGTATCTAGCCAGCTCCTTTAAGAGAGAAAAAAAAGGAGTTATCTTGCTAGCTACTTCCAGGCGGAGGTCGAGATGGTTCAGGCCGGATTGGCTCAGCCGGCGCCGAGCCCGGCTGCGGCCGGGGCGGTGCACGTCGCGCTCAAGATCCCCTCCGGCGGCGGGCCGTATGCACGGGCCAAGCACTACCAGCTTGTGGAGAAGGACTTGGACGTGTCGATCGCGTGGTTCTGGAAGGCGATCGAGACGGGGGACAAGGTGGACAGCGCGCTCAAGGACATGGCGGTGGTGATGAAGCAGCGCGGCTACCT…	DOWN	1	-3.79	-2.31	-3.6	-2.14		-2.18	-1.29	-2.36	-1.43		-2.3875
TraesCS4D02G005600	GCACCAGCCCAGAGTTCATTTGAGCGAGCAGCAATAATCATCTAGTGGAGTGGAGTGGAGTAGTACAATTATTGATGGCCTCAGACTACGATCGCCTTGGTGCGCTCAAGGCCTTCGACGACACCAAGGCCGGCGTCAAAGGCCTCGTCGATGCGGGCGTCACCACCATCCCCTCCATCTTCCACCACCCACTGCCCATAGAGCACACAGATCATGATCACCACTTCACCATCCCGGTCATCGACCTCGCGGCTGCCACGGGTGGTACAACTACCACACCATCCAAGCGAACTGAGCTGGTTGCGGCGGTGAAGGCGGCTGCAGAGACGGTGGGCTTCTTCCAGGTAGTGAACCATGGCGTGCCCAAGGCGGTCATGTCGGAGATACTCGCGGCGGTGC…	DOWN	1	-3.13	-2.94	-5.37	-5.2		-2.94	-3.33	-4.5	-4.69		-4.0125
TraesCS4D02G010500	ATGGGACCCACCTGTCATTCTCTGTTTAGGTTAATTAGGGTTTATCTAATTAATTACTCCGTCGTTGTCGCGGGGCAGGGGCGGCCGTCGGCTAGCAGTGGTGGGGCACGATTGGGGATGCGCACAGGGGTGCGACGAGGCCGGACGTCAGCGCGGGGAGCAGAGGGGGGTGAAAGGCAGACGCGAGGGGCGCTTAGGCGAGCGCTTGCCCGCAGGAGCTCTGTTTCCCGCTCCGGTTGTACTGCACGTGTGAGCGGTCGTACCGCTCAGTCCTTGGGCGGTACTACCCGCCTTTGTACTGCTTCTCAATACACTAGATCAAACATTCCATATCATCATCCTACCAAAAAAACGGATCTGGATATAAATATACCTGCAGTTCTTCTGCCAAAAGATGCA…	DOWN	1	-6.95	-6.91	-7.48	-7.45		-3.78	-6.35	-4.21	-6.7	En	-6.22875
TraesCS4D02G059800	CTCCACTCCACTTTCCCCATTCCCACCAGCTCCACCGCCGCGCCCTCAATTCCGCCTCCGCCTCCGGCGTCCGTCCTTTGGCCTCACCATGGAGGACGTAGCCGGGATGATTTTCTCTGGCCCCGAGTTCAAGAAGATGGACGAGAACATGCGAATGCTGACGGTGGACGTCTTCAAGGCCATCCCCAGGCCGACCGTCTCCACGGCCGCGCCCCTCGCCAGCGCCGCCGCCGCGGCCGCGTGGGACGGCGTCGACCGCATCAGCCGCCTCCCCGTCGGGATCCTCCGCAACATCGTCTCCCGCCTCCCCGCCAAGGACGCCGCGCGCACCACCGCGCTGGCCAAGCGCTGGCGCCGCGTCTGGCACTCGGTGCCGCTCGTCCTCGTCGACGCGCACCT…	DOWN		-6.05	-4.16	-5.33	-3.45	1	-5.83	-4.14	-6.01	-4.31		-4.91
TraesCS4D02G093900	ATCGTCTAGACGGTCGGTCCCCTCTCTCGCGGTCACACTCCGAATCCTCACCACCTCTTCGGCGTCGGCAGCCCCCGCGTCGCCGCCGCCTACGATGCCGCGCAAGGCCTCCTGCACGCCAGATTCGCGCACCAAATGGCGGAAACGGAAGCGAAACTCCGACGCCCTTCCCTTGCCGTCAGCCGCGGCCGACCACTCGGACGACTCCGACTCCGCTGCCGACAATGATGACGACGACACGGCCGTTCCATCGCCCGCGGTCGACAATGCCGACGACGAAATACTGGCCGGTGCCGCGGCCAGGGACCCCGTGCCCGACCTCCGTGAGGCAGAGCTGCTCTCCTCGGCCGAGGTCATCTCCGCCTTCCCTGCCGCCACCCGCCGCACAGTCAACCGGCC…	DOWN	1	-2.53	-3.84	-2.4	-3.73		-1.92	-2.5	-1.33	-1.95		-2.525
TraesCS5A02G355900	AATACCGGTCAAACTCCACTGTATCACTGTCGATCTTCGCCGTGCTCCCAGCCGCCGACTGTTCCCTCCCAATGGACGCGCAGCAGCGGAGCGCCGCGGCCAATCAAGAGACATCATCGACGCTGGCGCCGACAGCCGCCGCCACCGACGAGGAGCACGAGCATCCCACGCTGCACATGCACAACGCGGCCGAGGTCATCCCGGCGCTGCCGCTCGAAACGCGGTGGCCGCCGTTCGCGCTCCGCCGGTACCGCGGCTACTGGCTGGCCGAGCGGTTCCTGCCGGGGCTCGCCGCCTTCAACGACCACTTCGAGCCGGCCCCCGGCGCCACGGACGTGCTCCTGGCCACCTGCCCCAAGTCCGGCACCACGTGGCTCAAGGCCCTCGCCTTCGCCACCG…	DOWN	1	-3.08	-2.79	-3.11	-2.83	1	-4.12	-3.96	-4.12	-3.94		-3.49375
TraesCS5B02G023500	GAGAAATCCAAAGAAATTGCCATCCATCCATGGCGTCCGGCTGCTGCGTCCTCGTCGATTCCGGGGCGTACATCGACGACACCAACGACAGCACCAACGACAGCACGGCCCAAGAGTATACTAATACAGGCAGTCAGATCGTGGTTTCCTTATGGCCTGCTCACCCGCCGATCCCCTCCCGTCTCTCCGTGCACTGCAAGTGGATGCGTCCCGGCCATGTCTTCTTCCATGAACCCAAGATCCTTTGCGCGGCGGACTGCTTCTTTGTCCTCCGCATCGCCATCGGCCGCAGCCCCCCACCCATAAACATCACACAGAAGGTGAGCGACTACTTCATCTACCAGTCAGCTAGCTCCACAGGTCCGTCGCTCAAGCTCCTCCCGCACCCTCACCCTCACT…	DOWN	1	-11.59	-11.56	-11.69	-11.66		-4.54	-11.61	-4.56	-11.61		-9.8525
TraesCS5B02G023800	ATGTCTCCCGCGAGTTCTTGGTGTGGGGATCATGGCTCCAGAGAGCATAAAATCGACATCATGGGTGCCGGTGGCAGAATGACGGAGGAGCGGGAGAAGCAGGAGCTGCTCGGACGCGCTAGCGCCAGTGAGATCTTCCAGCATGCGCCGACGGACAAGCCGACATTCACGCTGGCCCAGATCAAGGAGGCAATCCCGCCTCACTGCTTCCAGTGCTCGTTGATCAAGTCCTTCTCCTATGTGGTCTATGACCTCGTCATCAGCGCGTCCCTCCTGTACGCCGCATTGGTCTGGATCCCAGCACTCTCGAGCATGCAACAACTGGGCGCCTGTCCGCTCTACTGGGTGCCTCATTTTGATTTTCTTACCTTGAGGGCTGCGACGAGGCAGACAGGTGGC…	DOWN	1	-5.76	-5.94	-5.6	-5.79	1	-4.06	-8.54	-3.84	-8.35		-5.985
TraesCS5B02G024500	GGACCTTCTTTCTCGGCCGGTTCGTCGGAGGAGGTGGCGGCGACCATGCCGACGCGTCGTGGTGGAGAGAAGGGGTTTTCCAAGGCTGCGGAGCGCAAGCCGTCGCGTCGTGGTGGACAGAAGGCCGGTTCGCAGGAGGCAGCGATCATGCCAGGGCGCCATGGTCGACAGAAGGGGCTTCCCAAGGCTGGTTCGCAGGGGGGCCATGGCAAGTGCAAGGGAGGTCCTCTTCCTCCGGCGAAGAACATGATGAGTGAAGAGGAGGTGAGGTCCATCCTGTCCTGGGAAAAGCCTGCCCGCTTCGACCGAAAGAAGAACAAGGACGCCGGTTTCTTCAACAAGTTGATTGATGAAAACTTCAAGTACCAGCGGGAGATCAAAGATGAGTTTGAGGAGAAG…	DOWN	1	-6.64	-6.6	-5.82	-5.79		-5.32	-2.24	-5.63	-2.53		-5.07125
TraesCS5B02G028100	GAGGCAAGATAATAAAAGGACGCCGGCTGGGAAGGCTCTGTTTCTTGTCTGTCCGTCCCTGCGTTCCGACCTCGCTGCCCGTCCACTTTCGACCTTTCCGGCCTACCCACCGCTCGCCGCTCGCCGCCCGCCGCTCGTCGCCTCTTCGGCCTACCCACCTCCTGTCAGGGTTTTGCTCCCAATCCTCAAAGGAAACCAATATCGTGGGTTGCTCCCCCCAGATCTCTGCCTCCGCCGCGAGTGGGGAATAAGTAAGAGGGAGCCGCCGCCGCCGCCGCCGCCGCCGGCCGGCACCTCCGCTCCGCAGCACTGGAATGGGGAACTATCTGACGAGTAGAATAACGGCAGAGAAGCATGCCCATGTTAAGCAGACATCCAAGAATCGCAATGGAAGGCCTG…	DOWN	1	-3.25	-3.34	-3.51	-3.61	1	-2.9	-3.05	-3.21	-3.32		-3.27375
TraesCS5B02G028300	AGACACGCACACACACAATCAGAGAGGGAGAGAGAGAGAGAGAGAGAGAGAGAGAGAGAGAGAGAGAGAGAGAGAGATGGCAGCCGCTGGAGTTAACAGGGAGCAGAGGTGGAGCCTCGCCGGCGCAACCGCGCTGGTCACCGGAGGCAGCAGAGGAATTGGGCATGCAATCGTGGAGGAGCTTGTCGGGCTCGGGGCGCGGGTGCACACGTGCTCCGAGAACGCGGCGGAGCTGGAGGAGAGCCGCCGGCGGTGGGAGGAGATGAAGCTGCCGGTCACCGTCTCCGTCTGCGACGTCTCCGTGCGAGCAGAGAGGGAGAAGCTCATAGAGACGGCGACGCAGACCTTCGACGGCAAGCTCGACATACTAGTAAACAACGTGGGACGGAATCTGGCCAA…	DOWN		-1.15	-2.47	-0.86	-2.19	1	-4.05	-3.76	-3.27	-2.98		-2.59125
TraesCS5B02G044800	AAAAGAAAAAAGAAAACAGCGGTTGGTAGGTTGGTTTCCTGGAAGAAAATCAGAGAAAAACTGCGCCGGATTGCGCCGCCACGGCGACCTCCGAGTCGCTCCCTGGGACGACGCCAGCCACCGGACCGCGCTCTCGAGCGAGAGGGATCGACGGGTCCGCGCTGAACGCCGGCGCTGCCGCCACCGCCTTCGCGGCTACCTCCGCCGCGTCGACCAGCCCCCCGAAGATGCCGGGCCCCGCGAGGACCTCCCGAGAGACTCCTGAGAGCTCCACCGCATCCACGGCTTCCACGGAGACGGCGGCCCCCGCCAGGACCTTCGCGGAGACGCCCGACAGCTCCACGACCTCCCGGGAGACGGCGACCCACGCCAGGACCTTCGTGGAGACGCCCGACAGCT…	DOWN	1	-5.77	-5.73	-6.21	-6.18		-4.64	-6.44	-4.83	-6.59		-5.79875
TraesCS5B02G276700	ATGGACTGCTTAACTAGGGAAACACTGGGTTTGGATGACGGGATGGATGGATTGTCATGTCCATGTGAAGTAGCGAGGGATCTTGCAAGGAAAACCGACCACATTCTAAAAAACCACTCAGGCATTGGCGTTAAGGCGCTCAAGCTTGAAATATGTGATTTCCCCCTTTTCAACACCTCCTGTGATCTCGATCGTTGGCTTCATATTGCTGTCAAACCAGGGATTGAGGAACTTGACCTCCAGCTTATTGTATCTCATGCAGCTCTTTGTCGAGAAAAATCTCATGCGGCTCTTTGTCGAAAGATATCTCAAAAATCACATGCAACTGTGTACAACTTTCCATGCTCACTTTTAGATGGGAGTGGCAAGTCGATCCAGCAGCTTTATCTCAACAATTGT…	DOWN	1	-8.11	-8.07	-8.2	-8.17	1	-6.08	-7.82	-5	-6.75		-7.275
TraesCS5B02G298700	ATGTCGGACGGCAGAAGGGGAGCAGGGGAGGAGCTGGCGGAGGAGGTGGTGGTGCCCATGGAGGACGCCGTGAAGATGCTCGTGGAGCACCTCGTCAAGCCCGCTCTGCGGCGCGGGGCGGCCTTCGGCGCCGCCCAGGGCGAGCGCTACATGACGCCGGACAAGCAACGCGCCGTCGCGCAGCAGATTCACACGGCAATCATTTTGTACAACTACTACCACAGGAAGATGTCTCCGCAGCTTGCTTTTGCAGATCCCAAACAGTTTTTTGAGTGTGCTTCTCTTTCTGTTGGAGAAGATCTGCTCGCATACTTGAGTATGGTCCATGAGCATGAGAACAATTCTGGCAAGCATGCGAAGCTATCTATTACTCACAAAGTAGCACTACAGGCATGTGAG…	DOWN	1	-4.22	-4.44	-3.9	-4.12	1	-4.5	-5.24	-4.16	-4.89		-4.43375
TraesCS5B02G315500	TCCAACCCAAATCCAAATCCAACGTCCGTCCGCCGCTGAAAACACCCCTCTCAGTCCCACCTGCAGCCTTCCTCCCCTTGTTTCCACTCCGCCTTGGATCGATCCATCCATCGAGCCTTCTCCAGTTAGCCTTTCCCGCCACCTAAAAAGGCACCCGAGGTCGCCGTCCATCCATGTGCGGCGGCGCCATCATCTACGACTACATCCCGGCGCACCGCCGCCGGGTGTCCACCGCCGACTTCTGGCCCGACGCCGACCATTCCGACGCCTACAGCGCCGCCCCCGACAAAGCGCCGCGCGCGAAGCGAGGGCGGACGAACCAGTACCGCGGCATCCGGCAGCGGCCGTGGGGGAAGTGGGCGGCGGAGATCCGCGACCCCGTCAAGGGCGTCCGCGTCT…	DOWN		-1.02	-1.52	-2.26	-2.79	1	-4.67	-2.82	-5.74	-3.89		-3.08875
TraesCS5B02G315700	ATACATACGGGAGCGCAAAATCCCCAACGGAACAGGGCTGACAGCGCGAGATCGGGCAGAGAGAGCGCGACAGATGGCGATCGGCGGCGTTGGCGCTGGGGGCGGGGCTGGGGGCGCCGAGGCGCAGGGGAGGAGCGTGCTGGTGACGGGCGGCGCGGGGTTCATCGGCACCCACACCGTGCTGCAGCTGCTGGAGAAGGGCTACGCCGTCACCGTGGTGGATAACTTCCACAACTCCGTCCCCGAGGCGCTCGACCGCGTCCGCCACATCGTCGGCCCCGCCCTCTCCGCCCGCCTCCAATTCATCTTCGGGGACCTGACGATCAAGGATGACCTCGAGAAGGTGTTCGCCGCCAAGAGGTACGACGCCGTGATACACTTCGCCGGGCTGAAGGCGGT…	DOWN	1	-2.68	-5.02	-2.39	-4.74	1	-4.15	-3.14	-3.73	-2.71		-3.57
TraesCS5B02G316300	CTAGCAGCAGCCACCTCTGCCGGCCAAGCCAAGCATACTGGATAGACATTGATTGGGATTTATAGACACCCTTTCCCTCACACAGTGCGCACATCATATCAAGAATCAATCCAGAAGAGACCATCATCAGAGGATAAAGGAGTGACCAAGACAGGCGAGGGAGCTAGGATCAACAAAGTTTCATTTGCTCGATCATCAAGCCATGGTATCTCGGGGGAAGCAGCAGGAGGAGGAGGCGGCCGCCGGGTGGGAGGGGGAGAAGGAGGGGGAGATCGACTACGTGTTCAAGGTGGTGGTGGTGGGCGACTCGGCGGTGGGGAAGACGCAGCTGCTGGGGCGCTTCGCCAAGGACGAGTTCTTCCTCGACTCCAAGTCCACCATCGGCGTCGAGTTCCAGAC…	DOWN	1	-7.28	-9.07	-7.25	-9.05		-4.99	-10.08	-4.97	-10.07		-7.845
TraesCS5B02G316700	GAAAAGAAAGCTGAAAAATGGCAGGAGAAATGGCGATGGAGAAGCGTCGGCGTCGCCACATACCACCGGCGGTCGCCTCCTCCTCTTCGACCCCCGCCTCCTCCGGCCACACGCCGTCCCCTCCGCCGGACCTCCTCCCGGACATCGCCCGTCGCCTCACCTCCCTGGAGGACTTCTTCTCCCTCCGCGCCTCCTGCCGCGACTACCGCGCGCTCCTCCCGGCGTCCCGCCCCCACCTCGCCTCCCAGGCCCCGCTCCTCCCCGTCTCCCTCTACCCCTCCTTCGCCGAGGCGCTCTTCCACCCCCGCCTCCGCCGCCTCCACCGCTTCCGCCTCCCCTGGGGCCACCACCTACCGCCCTCCCGCCTCACCCTCCTCTACGCCCACGGCTTCCTCGTCA…	DOWN	1	-3.45	-3.96	-3.4	-3.92	1	-3.54	-4.48	-3.21	-4.13		-3.76125
TraesCS5B02G317300	TTCGCCCGTCTTCTTCCCCTCTGATTTCGCCATGGACAGCACCGCCCCGAACTCTTCCTCCTCCGCCGCCGCAACCGCCGCCGCCGTAGCGGCTGCGGCCGCTTCCGGTAACGGCCTACAAGGGGGCGACCGTCCCGAGGACCCGTCGAAGCAGAACCTGGCGCAGGTCACGGCATCGATCCAGAGGACCCTGGGCCTGCTCCACCAGCTCAACCTCAACGTCTCCTCCTTCAGCTCCGCGTCCCAGCTCCCCCTCCTCCAGCGCCTGAACGCGCTGGTGGCGGAGCTCGACACGATGCAGAAGCTCGCCGAGGAGTGCAACATCCAGGTGCCCATGGAGGTCGTCAATTTGATCGATGACGGGAAGAACCCCGATGAGTTCACAAGGGACGTGCTCAA…	DOWN	1	-3.04	-2.88	-3.1	-2.95	1	-2.72	-2.85	-2.75	-2.85		-2.8925
TraesCS5B02G317500	ACACTTGGCCAGTTCTCGCCTCCTCTCTTCCCTTCTCCTCTCGCGGACGGTTGATCCAAAGGCGGCGGCGGCTGCGGCGGCGCTACGCTGCGGCAGGCATCGAGCTCGGCGGCGGAATCATGGCGCTGCGGATGGCGGCGGCGGCGCTCGTGCGGCGCCTGGCGCCGGCGCGCCCTCCGGCGCTCCTGGCGGAGGCGGAGGCCGTGACGTGCGGGCGCGGGGACAAGAAGACCAAGCGCGGGAAGCGGTTCAAGGGCTCCTACGGCAACTCACGGCCGAAGCGGGAGAAGAAGATCGAGCGCATTAAGGACCGCGTCGAGGTGCCCCGCTCCACCCCGTGGCCCCTCCCCTTCAAGCTCATCTGAGCTCAGCCTCGGTTCGTCAGGCTACCTAGGGTTT…	DOWN		-2.13	-2.62	-1.92	-2.43	1	-2.33	-2.93	-2.52	-3.12		-2.5
TraesCS5B02G318300	CGCGCCGGACAAAACAGACCCCGCGTCCGTCCGTCCGTCCGTCCCGAGGCCGCACGATCGCCCTGTTCCTCCCGCCCCGACGAACTCGCCGCAGCCCCCACCGCGCCGCGCGATCGCGCCAATGCCACCGGCCTCCCGCCCCCAACTCGCCTCCCCCTGAGCCCCCCTCACCCGAGGGGCCCCGAGCGCGGCCATGGCGCCGCTCGCCCTCCTCTGCCTCCTCTTCCTCGCCCCCTCCCGCTCCTCCGCGGCGGAGTGCGGGCGGAACACGAGCCTGGCGGGCCACGAGGCGGACCTGCGGATGTCGCAGCACCAGCTGCGGGGCCGCGTGGCCGTGCTGGACGGCTGCTCCTTCCGCGTCTCGTCGCTGGACCTCCTGGCCGGCTCCGCCGACGCGCG…	DOWN	1	-3.52	-7.54	-3.56	-7.59	1	-6.94	-6.75	-6.77	-6.56		-6.15375
TraesCS5B02G319100	ATGGGAGAGGCATCGCCGGAGTCCAGCGGCGCGGTGGCCGGAGGGCCGTCTGTCCCGGGGCCGCCGAGGAAGGGGAAGTCGTGCAAGGGCTGCCTCTACTACTCGTCGGTGCTCAAATCCCGGGGATACAACCCCATCTGCGTGGGGATCCCTCGCTCCATCCCCCAAGTCCCGGGCTTCGTGGTGGAAGAGCCTAGGGAGGAGGCCGCGGCGCAGGGGCATGATCTGAGACAGTTCAAATACGCCTGTGCCGGTTACTCCATGTTCGTCGACGACAGAGACGCCAAAAGCGGCGAGAATGACGCCAAGGCGCTGTTGCCGTATTGCCAGGGCCTCGAGCTATTGGTGGACAGCAGAATGGTCGAGAGAAAATCACCCGCTGTAGAGCATGCTTCAACG…	DOWN	1	-3.17	-2.7	-3.2	-2.74	1	-2.2	-2.61	-2.33	-2.73		-2.71
TraesCS5B02G319700	ATCTCGTAACCTCCTCGATGTGCTTTTCAGCTCCGCTTAGTCACGTTATTGTTATCCTACTATTCCTAGCTCGATCAAGCTGAGTGCGCTTCCCATATGTGGAACAATTTCCCCATGAACGCCGGCAAGCCAGCTAAGTGAGCCCAGCTAAGTTAGCCACCTATGGCCGCTACACAGGGCGAGATATCGAAAGCCACCTAGCTGCACTCCCACATCTCGACTCGCACCGTGATCAATAATCCATCTTCCTATTTATATATGGAACACATTCTAGCTAGCTAATTCGATCTTCAGAGTAGGTGGTAATCGGAAATGGCGCTGGCACGCCGGAGCCCGGCCTCCCTCCTGGTCATCGCCGCGGTTCTCTCCGTTCACGGCCTCCTCCCCGCTCCGGCCGCC…	DOWN	1	-5.14	-4.2	-5.36	-4.42	1	-2.51	-2.7	-3.44	-3.61		-3.9225
TraesCS5B02G320200	ATTGAGCTCCCCCCTGTCTGTGCCGCAAGCACACGCGATTCCACTCGGCTGAACCTGGTCGCCGATCGATCTCTTGTTCCGGTTGAGCGAGGCGTGCAAGCTACAACGTGCTGCTTCTTGCTCGCTCCCCGCCGGTTGGTTAACTAGCCTGCGACCCCGGCTGCCGATCCTGCTTCATAGGCTCCATAGGCTTCCTTTCTTGGCCCCTGCTTCAGCTCCCACTTCTGTCTCTGCCTCCGAGGTGAAAGCAAGAGCGGAAGGCCCTCACTGGTACTAGTGGAGCTAGACTAGCAGACATGGCCACCGCCTCCACCATGTCCCTGCTCCCCATCTCGCACCTCAAGCAGCTGCAGCAGCAGCGGCGCACGCGGCTCGCCGGCGCGGGCCCCGGGAAGGTGC…	DOWN	1	-4.48	-4.83	-4.89	-5.26	1	-4.28	-4.71	-4.13	-4.53		-4.63875
TraesCS5B02G320300	CCCTAGGGTTTTGCTGCGCTGATATTTCACCCAAGCGCCGCCATTCTCCCCCTTCCCCTTTTCCTCACCGCCGCAGGAGAAGAAGCAGACGCGCGGAGGAGAGCTTCCAGGCGGCGACCATGGTGAACGTTCCAAAGACCAAGAAGACCTACTGCAAGAACAAGGAGTGCAAGAAGCACACCCTCCACAAGGTTACACAATACAAGAAAGGCAAGGATAGTCTTTCTGCTCAGGGCAAGCGTCGTTATGACCGCAAGCAGTCAGGATATGGTGGCCAGACAAAGCCTGTTTTCCACAAGAAGGCCAAGACAACAAAGAAGATTGTGCTGAAGCTGCAGTGCCAGAGCTGCAAGCATTACTCGCAACGCGCCATCAAGAGGTGCAAGCACTTCGAAATCG…	DOWN	1	-3.65	-4.59	-3.47	-4.43	1	-3.52	-4.24	-3.67	-4.38		-3.99375
TraesCS5B02G320500	AATCGTCTCCATCGCGACTCCACTGGCATTTCGATCCCCATTTCGAAGCTTCCAGCGATCCAGCGCGAGAAGAAGAAGGAGAAGTCGTCGTGGTGGTGGAGGCAAACTTGATCTGCGAGCTGTGGCAGCCGGGCTCCGGCGAGGAGATAACAGACAGAGCCGCCCGGGATGGCGCGCGGCGGTCAAGGACAAGGAGGAGGAGGGGTGGAGGAGAGGGAGGTGGTGAACGTGGTGGACCAGGACGGGAGGGAGGAGGAGGTGCGGCGGGCGCTGCCGATGATGCCCGTCAGGGTGCTGCTCGCCGAGGGCGACGACTCCACGCGCCACGTCATCTCCGCGCTGCTCCGCAAGTGCGGCTACCACGTTTCTGCAGCTTCTGATGGTGTCAAGGCCTGGGAA…	DOWN	1	-2.84	-2.2	-2.62	-1.99		-2.19	-1.56	-1.9	-1.26		-2.07
TraesCS5B02G320600	ATGCCCCCGTCGCCGCCGGCGATCTCGCCGGCGCGGCTGCACAAGCTGGTGACAGCGCAGGCGGACCCGCTCCTGGCGCTCGAGCTCGTCAACGTCACCTCCCCGACCACCACGCCTCACCCGGCCACCCTCCACTCACTCCTCCTCCGCCTCTCCCGCCGCCGCGACCACCTCCCCCACGCGCTCGCCCTGCTCCGCCGCCTCCCGTCCCCGCCCTCCCCGCGGCTCCTCCTCCCGCTGCTCCTCTCCGTTCTCCGNNNNNNNNGCCCGCCCCACCTCTTCCTGTCCACCTTCAACACCCTCTTCGTCGCCGGTCCCAGCCCCCTGTCGCTCCACCCGCAGCTTCTCCTCCGCCTCCTCTCCGCCCTCTCCTCCACCGCCGCCTACTTCCCGTCCGCG…	DOWN	1	-5.15	-6.04	-5.13	-6.03	1	-6.09	-5.43	-6.08	-5.4		-5.66875
TraesCS5B02G322200	GTGAGCCTAAACGGCTTCGTGCCCCTACCGCCATTAGGCCTCCTGCAATCTTGTCTCGAAAAAAAAAAGATTAGGCTTCCTGCAATCTACAGACTAGACAAGGCGGCGGGATGATCTACCGGAGCTGGTCGCTGCTCTCGTCGACGGTGGCGATCTGGGGCGGTGCTGCCGCCGCAGGGCTCACCGTCGTCTCCCTCTCTGGCGGCAAGGAAAAGTTTCAGGACTACCTGTGCCGCGAAGGCGATAGGCTGAGGCGGCAGGACAGGGCCACCATGGCCAGCGCCAACTGACGGACCAGGAAAGAAAGCACCACGGAGACGAAGAAACGACATTTCATCATATATCCGCATCCGTGACGGGGTCCTCTTGGTCCAATAATCCTCATTTACCGTGCTTTAA…	DOWN	1	-3.01	-2.11	-2.99	-2.1		-1.93	-2.13	-2.41	-2.61		-2.41125
TraesCS5B02G322300	ACCACAAAATTGTAGTTGTATGGGTTCAACTAGGCAGAGCATCTTCAGTGAGGTACTCAATGCACGCTTCAGTGTGCTCATCTTCTTGTGATGTGAAACACATCGCACATGTTTATTCTTGAACAACAGTGTGCAATGTGGGACCACATCAGCAGCAAGCCGGTAGGGACGATACCAGATCCCTTATGATGATGATCTTCAACTGTGTGTATAGTAGTGCCATTGATTGTCATCCTTGCCGCTTTTATTAGCAAAAAACTTTTTGTCATCCTATATATTACACCTAGCATGGAGTGTCGATCGATCGAGTAGCCAACGACCCTTGAAACTAAAGTAGCCATGGGTAGTACTGGTAGCCCCTCGGTAGCCGCTCTACCAACAAGCGGCCTGCTACCCCCG…	DOWN	1	-7.49	-5.6	-7.63	-5.75	1	-6.23	-7.4	-6.22	-7.37		-6.71125
TraesCS5B02G322700	GCTAGCTAGCAATCCTCATCAAGTATACATATTACACCTACAGATCGAGCTGGTCACTCTATAAGTGCAGCGATCGGGTAGCTAGCAAGCTCGCCATTCTGGAAACCACTCACCAGTCACCAGTTCAGTCGCCATGGACGATAGCACTACCAATGGAAGCCCCTCGGTGGCCGGTCTACCGACAAGCCCGCTGCTCCCGATACGTACGCCAAGAAAGGCACCGGCGGACGACCCCACGGCGGATGGGGAGCCGGTCACCCCTACTGCGAGACTCATGGAACCCATATACATCGTCGTCACCCTCGGCCTTGGCTGCCCCGTAAACATCCCCGTCTTCAGCGCCGGCATCGCCGCCCAGCTCGCCCGATACCCGCGCTTCTGCAGCATTCAGGTGACAGA…	DOWN	1	-2.82	-3.59	-3.1	-3.87	1	-3.14	-3.11	-3.58	-3.53		-3.3425
TraesCS5B02G323200	CACGATTCCAATCCTCCCCGACCTCGAACGAGGCCCGCCACTAATCCTCAAGTTAGAGACGATGGCGTTGTCACTCATCACCAGATTGCTAACCCTGGCTCTAGGTTATGCGTACCCGGCGTACTCTTGCTACAAGATGCTGGAAGTGCACCCGCCGCAGATCGAGCAATTGCTTTTCTGGTGCCAGTACTGGATTCTCGTGGCGACGCTGACGGTCTTTGAGAGGTTCGCGGACTGGATTGTGTCGTGGCTGCCGATGTACGGCGAGGCAAAGCTGCTGCTCGTCCTCTACCTCTGGCACCCCGGCACGCGGGGTGCGGGGCATGTGTATGATGGCCTCCTCCGTCCGCTGGTGGCGAGGCATGAGCACGACATCGACCGGGGCCTGCTGGAGTTGAG…	DOWN		-5.26	-3.38	-5.09	-3.22	1	-6.99	-7.77	-5.72	-6.5		-5.49125
TraesCS5B02G324700	TCCCACGCAAATCCGCCGCCAGGGAGCACGAACAATGGACATTCCGCTGCCGGGCGGGGGCGGCGAGGTTTCGTTGGACTACTCCCCGGCGGCCACCGTCGTGCCCTTTGACCCGCCCCTCCCTCTGCTTCGCGCGCCAGTCCCTTCCTCCTCCTCCGCCTCCATCGACCCCCCCGTCCTCGCCTTCCGCGACGCCGCGAGCTGGCGCGCCGCCTGGGAGGCTGCCGAGGCCAGCCTCTTCTCCCAGTGCGAGGCTGGTGCACGCTCTGGCTGTTCAATCACTGCAACACGAAAATGCAAGCCACCCTGGTGGAAAGGTTTGTTTGGAGGTGCAACAACCAACTATCAAGAAAGAGAAGAATGCGAAGAACGAGAAATGGCTTCTTGTCTTGAATCAGC…	DOWN	1	-3.85	-3.45	-3.85	-3.47		-2.37	-5.05	-2.15	-4.83		-3.6275
TraesCS5B02G325900	ATATGTCGCAGTAGGCGAGGTATAGACCCCGCGGCCGAGGCGTTCCCGAAATCGCCCTATTCCTCCGCTCTCGGCGACCCGTCCTCCCGCCGGCCGCCGCCTCCACTCTCCGTCGGACAGCGGCGGCGCTCCCCCTCGCCCCCCCACCCCCCACCGCCACTCCCTCGGGCAAGGCCGCAACACGGGGAAATCCGAGGAGGAAGGATGTCGGGGTTCGGCGACGGGTACGTGGGCACCGCGCAGGATGCGGTGAAGATCCGGCGGCTTGAGAAGCAGCGCGAGGCGGAGCGCCGGAAGATCGAGGAGCTCAAGAACAAGAACGCCGACGGGCAGCCGGGCCTCCTCCAGTTCGGCTCCAGCACCTCCGAGATTCTTGAGACTGCATTCAAGAAGGAAACT…	DOWN	1	-5.71	-4.62	-5.57	-4.48	1	-5.2	-5.19	-4.86	-4.85		-5.06
TraesCS5B02G326100	GTGTCCGTTTTCTCAAAAAAAGAAAAGAAAAGAAACCTCGTATCCGTGAGGGCGAGAGCCGAGAGGGCAGAGAAAACAATGGTGCGGAGGAGGGAGCTACATTTTTGAGTGATGGAGACGGGGACGAATCTATGGGCGTTGAAGAAGAAAGGGGAAGAGTGGAGGTCGGCGCTGCAGGAAAGGGGGGCAGAGCACACTTCTTTTCTGGCCGGGGAGCATTCTGGGCAGGTTACTTCCCTTGTGGATCTAGCGGATCTGGAAGAAGGGTTGACAGACAGAAGCATATACGATTCTAGATTTTCTTCCACTTCCTTCCCAACAGAGGGGGAGGTGGTTGGGCAGCATAGGAGTGTCTTCTTCGATTCAACCAAAGGTTCATGGAAGTGTCGGCACTGCGAT…	DOWN	1	-8.47	-8.43	-8.12	-8.1		-5.11	-5.88	-5.64	-6.39		-7.0175
TraesCS5B02G333000	ATGTCGTCGCTCGCCGTCGGCCGCGGGCCGGAGAGTGAGCTGTACTGGCTCGGGGGCCTCTTCACGGCCGCGGAGCTCGCCGCCGCCGACCTGCTGCTAAAGCTACGCGGTGACGACGATGAGGCGGCGGCGGCGTCCGCCGACACGTCATCATACTCGCGGCGGTTCCCGAGCTCCCGCCGCGAGGACCTCGCCGTGGTCGACCAGGAGACGGAGGAGGAGCGGGCCTTCGAGGACGCCGCGACGGCGTCTGCGGCCACGCCGTTCTCCTCGAGGCGGAGGGCGAGGAAGAGGTACCGCCTGTTGTCTGAGTTGTACGCCGCCACGGCCCCGGTGACATCATCTTCCGCCTCCGCGGAGAAGATACGGAAGGTACACGGCGACCACGGCGCCGGCACC…	DOWN		-4.35	-4.31	-3.83	-3.8	1	-6.58	-7.35	-5.85	-6.6		-5.33375
TraesCS5B02G333100	ATGTCGTCGCTCGCGGTCGGCCGCGGGCTGGACCTGGACTTGGAGTTGGGGAACTGGTTCGCGGGTCTCTTCTCTGGGCCGGAGCTTGCGGCGGCGGAGCTGCTGCTGCAGCTCAGCGTTCTCAGAGAGGCGGAGGCGGAGGCGAAGGCGAAGGCGGAGCCCACCAAGTCCTCGCGGTGTTCGGCGGGCTCGCGCTGCGAGGGGCTGTCCGTCGAGGCAGAGGAGCGGGTCGTCGAGGAGATTCCAGCGTCGGCGTCCACGGGACTGGACAGGCGGGCGAGGAAGAGGTACCGCCTGCTGTCGGAGCTCTACGCCGACACGATCCTCGCGAAGAAGAGGAGGAAGACGCACCACGACCACGGCGGGCCGTCATCGGAGTCCAAGGAGACGAGGTACGGC…	DOWN	1	-5.52	-4.1	-5.15	-3.74	1	-3.9	-3.07	-3.77	-2.91		-4.02
TraesCS5B02G333200	ATGTCGTCTCTTGCCGTCCGCTGCGGGCTGGAGTGGGAGCTCGGCTGGCTCGGGGGCCTCTTCACGGCCGCGGAGCTGGCGGCCGCCGACCTGCTCCTGCAGCTCAGCAGAGACTACGAGGCGGCCGCCGCGGCGTCGAAGGCAACGACCATCGCCTGGCCGCGCTCGGTGAGCTCGTGCTGCGAGATCCTCGTCAAGGAAGAGACGGAGCGGATCGTCGAGGAGACGGCGCCCTTATCGCTTGGGTCGCGGGCGAGGAGGAGCTCGGCGAGCTCGTGCCCCGAGGACCTCACCGTGGTCGGCGAGGGGGAGCTGGAGCCTCCGCGGATCTCCAGGGAGACGGCGCCGTCACCGGGGTCGATGGAGCTGGACAGGAGGGCGAGGAAGAGGTACCGCCTG…	DOWN	1	-9.43	-9.39	-9.02	-8.99	1	-7.69	-9.41	-7.77	-9.48		-8.8975
TraesCS5B02G334300	ATGTACCCGTGCAACTGGACCGGCATCACCTGCGGGGACACTCTGTCAAGCAGAGGAACCATGGTGAAGGTCATCACAGGAATTTCCCTTGATGGTGCCAGCATTGCAGGGCGACTGGACAAACTGAGATTCCAGTCGCTCCCTTACGTTGTCAACCTCGATCTTAGCGACAACTACCATCTCTCCGGTGCCATCCCTCCAGGCATCGGCTCTCTTTCCATGCTTTCTACCCTCAACTTCTCTGGTGATCAGCTCAGCGGGCACATACCTGCATCATTCTGCAACCTTGGACAGCTCACAGGGATGGACCTCTCCAGCAACAATCTCACCGGACAAATCCCTCCTGCTTTAGGTAATCTCTCAAGACTTGGTTTTCTTTATCTACGTGGGAATAGGCTC…	DOWN	1	-2.71	-2.39	-2.33	-2.02		-4.62	-2.98	-3.97	-2.33		-2.91875
TraesCS5B02G334700	AACGCATATATTTTCTCCTTTCCTTCCCTCCATCCTCCCCGTAATAAAGGCGCGAGCTTTTTAAGCCGTGGGGGGGTGGAGACGTGGAGTCTAGCTTGCCTGCTCTGCTGCCGGTATGGCCGCGGCGGCGCGGGCTCTGCTGCTTCTGGCCCTCGTCGCGGCGGGGGCGGAGGCGCTGAGCCTGGACGTCCACCACCGGTACTCGGCGACGGTGCGGGGGTGGGCGGGGCTGCGCACCGGGCCGGCGCCGGGCACGGCCGAGTACTACGCCGCGCTGGCGGGCCACGACGACCTCCGGCGCCGCTCGCTCTCTCTCGCCGCCGCCCCCGCGCCGGGCGGCGGGCCCTTCGCCTTCGCCGACGGCAACGACACGTACCGCCTCAACGCCTTCGGATTCTT…	DOWN	1	-3.17	-2.27	-3.07	-2.18	1	-2.67	-2.43	-2.76	-2.51	En	-2.6325
TraesCS5B02G336200	ATATAAGACGCCGAGTCCGTCGCAACCAACAAGCCACACACGCCAAGAGGCATTCCCCGAGCCAGCGATCTTCTCGCCGCACTTCACACAGTTGCTCGTGCACGTGCCACGCCCCGAGAAACCGTAACTTACCACGCAGAGCTAGGCTCTCATTGTTTAAGTGAGATATTCACAGTCGCATCCGTCGTCGAGATGGTTGGGAGCAGCCCGATGCAGGCGGTGCTGGTGGCGCCGGGGGTGAAGGACAAGAAGGTGCTCGCGTTCCGCCGGGACGCGCTCAAGGAGAAGGACGCCGTCGCCGCGCTCATGCGCACCATCGCGGCCGGCGGCGTGCGGAGCGCCTTCTACGTCTTCGACCTCGCCCGGGTCGTCGACCTGTACCGCGGCTGGCGCCGCGCG…	DOWN		-	-	-	-	1	-4.65	-5	-3.53	-3.87		-4.2625
TraesCS5B02G336300	GCAACGCTAGATTATTTGACCATAACAAAAGTAGTTTCATGACTTATAATCTCACCAACCCTTTCCCCCGCTCCTTCCAAGTTCCAACCGCCCTGCAAGCTGCCTATAAATAGCTCGCGCCACTGTCCGAACAAATCGTACAGCACAAAAACCGCAAGCAACGCACGCAACAAGGACTCGATCGACATCGAAGCTCGAGCTAACCTTGGCAACTTGCTACAATCTCTCTCTTTCTCTCTCTCTCTCGGTGATCAACGTCGACCGAGCAACTACACCCAGCTGCAAGGTGCAAGCAAGCTAGCTCGACAGTTAGCAATGGAGGTTAAGGTGTTGGGCTCCAAGCTCGTCAAGCCCGCCTACAATGGCGGCGCCGCGCCGGCACCATCCACCGAGTACATC…	DOWN		-3.21	-1.64	-4.84	-3.31	1	-5.13	-6.84	-4.62	-6.44		-4.50375
TraesCS5B02G337300	CCTCTCCCTCTTTCCATTTTCCTCCCCCTTTTCTCCCCCCCTCCCTCCCGCGAGGGGATCGATCGCGCGCGATTCGCTTCCCCTCCCTCCCTTCCGAAATCCGCGAGAGACCGAGATCGCGGCGAGGCGGTAATGGCGGTGGAGGAGGTGGCCGAGAGCTGCGGCAGCCACGCGGCCGCGGCGGGCGGCGGCGGAGGCGGCGGGGGCGGGGGCGGGGGCGGGAAGGCGGGGTCCTCGTCGCCGCCGGGCGCGGCGGGGGCGCAGTCCAGGAAGCAGCAGCAGCAGCACCACCACAAGCTGGAGGTCTACACCGAGGTGCTGGCGCGCCTCCACGCCGCCGAGGAGCGCGCCCCCGGCTTCGACGACGACCTCTGGAGCCACTTCAACCGCCTCCCCGCA…	DOWN	1	-3.19	-3.05	-3.11	-2.98	1	-2.62	-2.65	-2.63	-2.65		-2.86
TraesCS5B02G339200	CTGGCGCTTTTTTTGTTTTTTGTTTCTGACGGGAGGGCTTTTTCTCCTGCGTTCGCCATGGCAGAGGTCGACATGATGAAGGAGCGCTTCGCCAAGCTGCTGCTCGGCGAGGACATGTCCGGCAGCGGCAAGGGCGTCTGCACCGCGCTCGCCGTCTCCAACGCCATCACCAACCTCTCCGCCACCGTGTTCGGCGAGCTGTGGCGGCTGGAGCCGCTGGCGCCGGCGAGGAAGGCCATGTGGACCCGGGAGATGGACTGGCTGCTCTCCGTCGCCGACTCCATCGTCGAGCTCATCCCGTCCGTCCAGGAGCTCCCCGACGGCGGCGGCCAGTTCGAGGTCATGGTGCCGCGCCCCCGCAGCGACCTCTACATGAACCTCCCCGCGCTCAGGAAGCTC…	DOWN	1	-2.52	-2.46	-2.47	-2.42		-1.8	-2.13	-2	-2.32	En	-2.265
TraesCS5B02G339600	ATGATTTGGAAAAATGTAGTAGCATGGTGGACAAATGTCAAAAACAGATCTTGGCTTCAAAGTTACATTCAAATATGTCACTTTCTTTGCATTCAAGAGGATTTGGAGCCTCGGTTTGTTGGTGAAGTAACGCTTGAAGGAGATATTAAATTGTTGTTTGTGATAGCAAGTGACTTGCCTACAACAGAGGACTTTGAGCATGTCACTGATTTGGAAATATTGAAGGCTCCACCTATCCCCATGGGAATGGCCTCAAGAGCGTTATCCCCCATGTCCTGAAGAGAATTATCCTTTCATTTAGCAAATGCTTTCTCTGCTAGATTTGTTACTCCTTTCAAGTATCCTAGGCTATAGCAAAAGAAGTTACAGGAAACACAAAAGAGGGGAGCTAAAGATTTT…	DOWN	1	-4.42	-6.56	-4.09	-6.24	1	-5.59	-6.35	-5.72	-6.44		-5.67625
TraesCS5B02G340000	CTTCTTCTCCTCCTCGGCGGCGGAAGGCGAACAGCGAGGAACCCTAACCCTAACAACCAGTAGATCCGATCTGCAAGTCTTCGGTGATTGATTCGTGCTTGTTTGCACGATGGCGGCTTCCCTTCGCGCGGCGGCGACGAGGATCCTCCGTCCGGCGGGCCAGGGGCTTCGCCGGCTCGTCCACACCCAGGAGCAATCTAGATCCACCCCTTCCTTGGAGGGAGGAGACCGTGCAGCGCAAATCCAGCAGAAGAAGGAGGAGCTGTATGATCTCATTGCCCGTGCTCAGTCCAAGAAGGTTGGTCTATTTTACACGGCTGCCCAGGGAGACAGACTTGTGCTCAGGATTCTCTCCACACAAATCAAGCCAAGACCAAATGACCCTCAATGGCGCTGGAT…	DOWN	1	-11.53	-11.49	-11.59	-11.56		-4.73	-8.58	-4.91	-8.75		-9.1425
TraesCS5B02G340100	CGAGAGCACTGCCCGATCCATCAAAGCGTCTCCTTCTTCTCCTCCTCGGCGGCGGAAGGCGAACAGCGAGGAACCCTAACCCTAACAACCAGTAGATCCGATCTGCAAGGCCTGCGACGATGGCGGCTTCCCTTCGCGCGGCGGCGACGAGGATCCTCCGTCCGGCGGGCCAGGGGCTTCGCCGGCTCGTCCACACCCAGGAGCATTCTGGATCCACCCGTGCCTTGGAGGAAGGGTACCCTGCAGCGCAAATCCAGCAGCAGAAGGAGGAGCTGTACGATCTCATCGCCGACGCCTATGCCAATTCCGCGTCTTCCCCTGCTGACAGATATGTGCTCAAGGTTCTCTCCACACAAATCAAGCCGAGACCACGTGACCCTCAGTGGTGTGAGATAATTA…	DOWN	1	-13.18	-13.14	-13.23	-13.2		-4.43	-11.89	-4.68	-12.12		-10.7338
TraesCS5B02G340500	ATGTATACTCTTGGCCCATGGAAAACACAACCCGGCCCAGACCTGGTTAGATATACTTGGACAAGGCCCAGTTGCGGTCCATCGAGGCGGCCACGAGAACTGGGTGACGAACAAAGCCCCTGCAGCTCGTCTCTCGTCTTCTCCGCCGCCATGGCCTCCGACCTCGGGCAACCGTCGCCGGCGAAACGCCCGCCGACGGCGCCCACCACGATTACCGCTATCGGCGAAGACCTCCTTTGCGAGATCTTCCTCCTCCTTCCCTCCCTCCCGAGCCTCGTCCGCGCCGCCCTCGCCTGCCGCACCTTCCTCCACGCCGTCCGTTCGTCCCCCGCCTTCCGCCGCCGATTCCGGGCACTCCACCCGCCGCAGATCCTTGGCTTCTTTTGCGACCCGGGCCGC…	DOWN		-2.97	-1.77	-2.8	-1.61	1	-2.89	-3.13	-3.28	-3.49		-2.7425
TraesCS5B02G340800	GTTCGTTGGGTCCTCCTTCTCCACCCAGCCGCCGGCCCGTCGTCCTCCTCCACGCCCCCACCCGCGGGCCTCCGCCGCGTCCACATCTGGAGCTCCTCGGTCCCATCCCATCCCATCCCGTCCCGTCCCGTCCCGCCCCGTCCCCGGCGGTGACCAGCTGGAGCCTCCTCCTCCTCCCAGGGGCCGCGCCTCTCTCTCTGCTAAGCTGGACTGGACTGGGCAGAGGATCCACTCAGCCTGATTTCTCTTCTCGGTGGTACGAAAGCCCTAACACTCCACGATTCTTTCCTCTCCGAGCTGCTGCAGGCCATCCAGATCCACAGGTGGAGCTAGTATCAACAATGTCAGATCCTGGTAAGGATGGCAATATGCAGCAGCTAGTCCCAATGGCACCACCGG…	DOWN	1	-3.99	-3.95	-3.69	-3.66	1	-3.06	-4.1	-3.08	-4.12		-3.70625
TraesCS5B02G340900	CTCCGCAACAATCCTCCCGTCGTCTCGTCTCCACCAAAGCAAAGCAAAGCAGAGGAATCCCCCGGCTGAAGGATGACGACGGCGGCGCGGCCGACGTGGGCGCCGGCCAAGGGCGGGAACGAGCAGGGTGGCACGCGCATCTTCGGGCCCTCCGGGAAGTACTCCTCCCGCGACCTCGCCGCCCACACCTCCCTCAAGCCCAGAAAAGAGGGTCAGCAAACTCAGGAGGAGGTACAGAAGAGGAATCTCAGGGATGAACTTGAGGAGCGTGAACGCAAGCACTTCTCATCCAAGGATAAGTCCTATGTTGATGAGAGGGACCGGCGGAAAAGTTCGAGCCTGCTCTTAGAAGGTTCAAAACGGGATGAGGATAAGATAGTTCCACGTGAAATTGATGCG…	DOWN	1	-5.73	-5.05	-5.68	-5.01		-3.4	-4.93	-3.59	-5.12		-4.81375
TraesCS5B02G341100	CACAAATTTCCCCTTCCGCTGCCGTCTACTCCGGAAACCAAAATCCGCCGCCGCCTTCCCGAGCTCGGACTCGACAGCCATCAAGCCATGGCCTCCCAACTAGGGCCACCGTCGCCGTCGCAGGCGCCGGCGAAGTATGATCCAGCGGCCACCACCATCGCTGACATCGGCGACGACCTCCTGCGCGAGATCTTCCTCCGCCTCCCCTCCCTCCCCAGCCTCGTCCGTGCCGCCCTCGCCTGCCGCACCTTCCTCCGCGCCGTCCGCTCCTCCCCCGCCTTCCGCCGCCGCTTCCGGGCGCTCCACCCGCCTCAGATCCTTGGATACTTCAGCAACCCCTTGCGCACCGCCATCCCTGCCTTCGTCCCCTTCCGCAGCCGCTCCGACCCGGACCTCGCC…	DOWN	1	-6.15	-6.11	-5.68	-5.65		-5.26	-6.03	-5.37	-6.12		-5.79625
TraesCS5B02G341800	ATGGCCGGCGCCAAGAGACTCGCTCAGCTGGCAAAGAGGGTGGAAGCGCTCGGGAGGAAGAGGCTCACCGCGGCGGCCAAGGAAGACCAAGGATGCTGCACCTCCGCACCGGCCAAGGGCCACTGCGTCATGTACACGGCCGACGGGAGGCGCTTCGAGGTCCCGCTGGTGTACCTCGGCACGGGGGTCTTGGGCGAGCTCCTGAGGATGTCCCAGGAGGAGTTTGGCTTCGCAAGTGATGGCAAGATCACGCTGCCCTGTGACGCCGTAGTGATGGAGTATGTCATGTGCTTGCTGAGGAGGAATGCCTCTGCCGAGGTTGAGAAGGCGGTGCTGAGCTCTATGGTGACGCCTTGCCACTACACTGGCCGTGTGATGCCTGTTGTTGTTGGAGCCAGC…	DOWN	1	-6.27	-7.19	-6.54	-7.47	1	-5.77	-4.66	-6.58	-5.47	En	-6.24375
TraesCS5B02G342800	CACAAGCAAACAAACACTCGCAATCCTCCCAAGCTTTACGAACTTCTTCTTCTTGCGTATAGCACTAGCACGCAATGTCCACGGCGCCGCCGCAGCCGAACCAGCAGCAGCAGCAGCAGCGCCACCGGAGGCTGCGGGTGCGGCGCGTGTTCGACCTCTTCGACCACGACGGCGACGGCGTCATCACCGCCGCCGAGCTCTCGGGCGCGCTGGGGCGCCTGGGCCTCGCCCTGGGCGAGCAGGCGGACGGGCTCCTCGCCACCTACGTCGCGCCCGGCATGCCCGGCCTGCGGTTCGCGGACTTCGAGGCGCTCCACGCCGAGCTCGCCGGCGGAGGCGAGGAGGACGAGGAGGCCGAGATGAGGGAGGCCTTCGCCGTGTTCGACGAGAACGGCGACG…	DOWN	1	-6.06	-6.02	-6.53	-6.5		-4.57	-10.05	-4.7	-10.17		-6.825
TraesCS5B02G343000	CACCAACTGAGCACTGCAACATCCATATCACACACTTCTTCAAATTCTCACAAAGATAGAGAGCCAACCATGGCCAGTGCCAAAAGACTTGCGCAATTGGCAAATAAGTGGAGGGTTGAAGCACTTGGGAGGAAGAGGCTCACAATGTCAGCCAAAGAAGACCAAGACTGCTGCAGTTCTATACCGGCCAAGGGCCACTGTGTCATGTACACAGCCGATGGGAGGCGTTTCGAGGTCCCGCTGGAGTACCTCAGCACGATGGTCTTCGGCGAGCTCCTGAGGATGTCTCAGGAGGAATTTAGCTTTGCAAGCGATGGGAAGATCACACTGCCTTGTGATGCCGGAGTGATGGAGTATGCCATGTCCCTGCTTAGGAGAAACGCCTCTGCCGGTGTCGAG…	DOWN	1	-3.27	-5.2	-5.14	-7.09	1	-2.51	-3.96	-3.22	-4.67	En	-4.3825
TraesCS5B02G343500	ATGTACACGAGTGACGGGAGGCGTTTCGAAGTACTGTTGGAGTACCTCAGCATGACGGTGTTCAGCGAGCTCCTCAGGATATCGCAGGAGGAGTTTGGTTTTAGAAGCGATGGCAAGATCACATTGCCTTGTGATGCGGCAGTGATGGAGTATGTCATGTGCTTGCTCAGGAGAAATGCATCTGCCGAGGTCAAGAGTGCATTGCTGAGCTCCATGGTGACGCCTTGCCACTACACTGGCTGTGCGATTCCTACTGTCGGAGCCAGCCAGCAGATTTGCTGTCTGTAG	DOWN	1	-8.59	-5.37	-8.86	-5.65	1	-7.3	-8.04	-7.57	-8.29		-7.45875
TraesCS5B02G343600	ATGCATCACCATGCCCTTCCCCTCGCCACCTTGTCTATAAATTCAGTAAGCTGCTGGCTCAATATCATCACTTCATCAGCTCATCCACCAACTGAGAGTTGCGACAAGCTCACTCCTTCAAGTTCTCACAAAGACAGAGAGCCAACCATGGCCGGTGCCAAGAGACTTTCTCAACTGGCAAAGAAGTGGCAGAGGGTGGAAGCACTCGGGAGGAAGAGGCTCACAGGGTCAGCCAAAGAGGATCAAGACTGCTGCAGTTTTGTACCAGCCAAGGGCCACTGTGTCATTTACACGGCCGACGGGACGCGTTTCGAGGTGCCCTTGGTGTACCTCAGCACCACGGTCTTCAGCGAGCTCCTGAGGATATCTCAGGAGGAGTTTGGCTTTGCAAACAAAGGC…	DOWN	1	-10.3	-10.26	-10.62	-10.59	1	-7.55	-10.07	-8.05	-10.57	En	-9.75125
TraesCS5B02G343700	ATGGCCAGTGCCAAGAGACTTGCTCAATTGGCGAAGAAGTTGCAGAGGGTGGAAGCACTTGGGAGGAAGAGGCTCACGGTGTCAGCCAAAGAAGATCAAGACTGCTACAGTTCTGTACCAGCCAAGGGCCACTGTGTCATGTATATGGTCGATGGGACGCGTTTTGAGGTCCCGTTGGAGTACCTCAGCACGACCGTGTTCGGCGAGCTCCTGAGGATGTCCCAGGAGGAGTTTGGCTTTGCGAGCGATGGCAAGATCACACTGCCCTGTGATGCTGCAGTGATGGAGTATGCCATGTACTTGCTGTCGAGAGTGCATTGCTGA	DOWN		-4.45	-4.41	-4.74	-4.72	1	-5.46	-6.23	-5.37	-6.12	En	-5.1875
TraesCS5B02G344200	GCGAAGGTCGTTGACGGCGTCAGTGCCGGTCTCGCTCTGATCTACCAAACCAACACGCTGCAAACACACAAGCGAAGCGGCCGTCCGTTTTGTAGAGCTAGCCCGCACAAGCTCATTGACTTTCCCCTCCCGATTTGCCCTGCCAAGCTCCGCTGCCCACACGATCCACCGCCGCCGCCGCCGCCCCCGGAACACCGGCCGCCGGGCCCGGTCGCGGATGGACGCGCTTTCGTCGGCGGGGAATCTGAAGGGCCCGCGGCTCAAAGTGCGGCAGGAGTCGCACGCCATCAAGAAGCCGCCCGGGGCGCAGGTGCATGGCCGGCCGGAGCAGCAGCAAGGGCGGGCGGTGCGCGTCCACGCCAATGTCAAGAACTTCAGGGAGATTGTGCAGTATCTGAC…	DOWN	1	-9.84	-9.8	-9.97	-9.94		-5.27	-8.82	-5.45	-9		-8.51125
TraesCS5B02G344300	ACTGTGCCACCACTCTCTCCCCTCCGCGAAGCCATCAGTCAGTGAGTCAACGGTGGTGGTGTAGAGCGGATCGAGCTTTGGAAGCAGAGGCATGGAGTCTGCGGCGGCGAGCGCCTTCCTGAGGACCGTGATGGGGAAGCTCTTCCAGGTGCTGGAGAAGGAGTACAACAAGCAGAAGGGCCTCCGGCAGGAGACCCTCTCCATCCAGCAGGACGTCCGCATGATCGCCGCCGCCATGGACGACAGCCTCCACGCCCTGGGCCGTGGCGAGCGCCGCACGGCCGTCGCCAGACTGTACCGGGAGGAGATGCTTGGCCTGGTGCACGACGCCCAGGACTGCATCGACCGCATCCTGAAACGCCTCACCTGCAGGCCCCGCGGCGGCGGTGGAGTGGCGCT…	DOWN	1	-10.6	-10.56	-10.76	-10.73		-2.61	-8.83	-2.79	-9.01		-8.23625
TraesCS5B02G344400	ATGGTTAGTGCCAAGAGGCTTGCTCAGATGGCAAAGAAGTGGCAGAGGATGGCAGCCATCAGGAGGAAGAGGCTCACCCGGACCACGGCAGCAGCGGAAGGAGCAGCCAATGACGAGTGCTGTGCGACTTCACTGTCGGTGGCCATGAAGGGCCACTGTGTGGTGTACACCGCCGACAGTGTGCGGTTCGAGGTGCCGCTGGCGTACCTCGACACCGCGGTCTTCGGCGAGCTCCTGTCGATGTCCCAGGAGGAATTCGGCTTTGCACGCGACGATGACGGGAGGATCATGATGCCCTGCGATGCCGCCGTCATGGAGTACGCCCTGTGCTTGCTTCAGAGAGATGCCTCCGTGGAAACCATGAGGGCGTTCATGAGCTCCGTCGCGAGGCCGTGCAGC…	DOWN	1	-7.98	-7.94	-8.42	-8.39		-4.63	-5.39	-6.17	-6.92	En	-6.98
TraesCS5B02G344500	ATGGTCAGTGCCCAGAGGCTTGCCCAACTGGCAAAGAAGTGGCAGAAGATGGTGGCTATTGGGAGGAAGAGGATCACCCAGACTACAACGGCGAAAAGAGCCGCCGCCGAGTGCCGCGCGGTGACCTCAGTAGCGGTGAAGGGGCACTGCATGGTATACACCTCGGATGGCAGCCGGTTTGAGGTGCCACTGGAGTACCTCAGCACAGTGGTCTTCAGTGAGCTCCTGAGGATGTCTCAGGAGGAGTTTGGATTCGCGGGCGGACAAGAAGGTCGCATCACGCTGCCCTGCGACACTGCAGACATGGAATACGCCATGTGTTTGCTCAGGAGAGATGCCTCCACGGAAGTAGTGATGGCGTTCCTGAGCTCCAATGCAAGACCGTGCTGCTTTGATGAT…	DOWN	1	-7.58	-7.54	-7.66	-7.63		-2.1	-4.07	-3.35	-5.17	En	-5.6375
TraesCS5B02G344600	GCGGTCTGCGTGACTGGGTGAATAGCATCCCAAATTAAACTCCACTCTCGAGTCCGCCGCCGCCGCCGTCGCCGCCGCCGGAGTTCCGTTCGCCGCCTCCCCTCATCGCCGAAGGCCGCCCGCGGTGCTCGCATTTGCCTCAAAGCTGCAAGACTGAGTGAGGGAGATCACTCAAGTCAATAGTGTGGACAGCCATGGACATGGGGGCAATTTTGAGAAGCGCCACTCGTCTTCTTGAGATGGCCGGGGGCACCCACCCACATCCTGATGCTCTGGGACGCCTCCGACGGGTGCTGGGCGCCACTGCGGCACATTGCATCTCTAACCCCATCTTCACCGATTCTTTCAAACAGATGTTGGACAACTTCGTTGGCAATTTCAGCAATGACACCAGGAAGG…	DOWN	1	-8.21	-8.17	-8.23	-8.2		-3.86	-6.76	-4.83	-7.53		-6.97375
TraesCS5B02G345300	GAACACTCAATCGTCCGCCCAAGTTCTGCCTCCACCATGGCCTCTTCCTCTTCCCGCGTCCATGTCCAGAACCGCATCGCCGCCCTCCAAGCCGCCCGCGACGGCGACCTCCGCGCCCTCAAGGAAATGGCGGAGCGGACGGACTTGCGGGGAGCCCAGGACGTGGAAGGTGCTAACGCGCTGCATCTGGCTGCAGACAAGGGTTCTCTCGAGTGCTGCAAGTTCTTGATAGAAGAAGTAGGGCTTGGTGTCAACTCCGTGACCACCACAGGCAAGACACCTTTGAGCTGCGCTCTATACGCCGGGAACGCCCAAGTTATGAAGTACCTTATCGATCATGGCGCTAACCCGAAAAAGGCCAATGCCCAAGGCTTGACGATGCTGCACATTGCAGCCGGG…	DOWN	1	-6.8	-6.76	-6.14	-6.11		-4.16	-8.72	-2.63	-6.71		-6.00375
TraesCS5B02G345500	ATGGCCGGTGCCAAGAGACTTGCTCAACTGGCAAAGAAGTGGCAGAGGGTGGAAGCACTCGGGAGGAAGAGGCTCACTGTATCAGCCAAAGAAGATCAAGGCTGCTGCAGTTCTGTACCAGCCAAAGGCCACTGTGTCATGTACACGGCCGACGGGAGGCGTTTCGAGGTGCCCTTGGTGTACCTCAGCACCACGGTCTTCAGCGAGCTCCTGAGGATGTCTCAGGAGGAGTTTGGCATTGCAAACGAAGGCAAGATCACACTACCTTGTGATGCTGCAGTGATGGAGTATGTCATGTGCTTGCTCAGGAGAAGCGCCTCCGCCGAGGTCGAGAGTGCATTGCTCAGCTCTATGGTGACGTCTTGCCACTACACTGGCTGCGCCATGCCTACTGTTGGA…	DOWN	1	-5.05	-7.88	-6.06	-8.9	1	-6.55	-5.82	-7.34	-6.56	En	-6.77
TraesCS5B02G346000	ATGATCCATCCAAAGAAGCTTGCTCAGCTGGCCAAGAAGTGCCGGCGGATGTTGGCGGCTGGAGCTGGTGCCCGCCGTCGGCATGCCTCGGACATGGCCGACGATGAGTGCTGCAGCACAGTGTCATCTGTGGTTGCCGATGAGGGCCACTGCGTGATGTACACCAGCGACGGAACCCGGTTCGAGGTCCCTCTGGCGTACCTCGGGACGACGGTCTTCGCCGAGCTCCTGAGGATGTCCGAGGAGGAGTTTGGCTTCGCGAGCGGCAGTGACGGAGGCAGGATCATGCTGCCCTGCGATGGCACTGTGATGGAATATGTCTTGTGCCTGGTCAGGAGGGAGGCCTCTGAGGAGGTCGAGAGGGCGTTCTTGAGCTCCATTGTTGGGCACTGCCACAGC…	DOWN	1	-6.08	-7.01	-6.99	-7.93	1	-6.18	-6.95	-6.76	-7.51	En	-6.92625
TraesCS5B02G346700	ATGACCATGATCCACCCCAAAAGGCTTGCTCAGTTGGTGAGGAAGTGGCAAAGGGTCAAGGCAGCATCCAGAGCCGATGAAGCATGCTGCACGACATCGCCGGTAGCAGATAAAGGGCACTGTGCCATGTACACGGCCGATGGGAGGCGGTTTGAGGTCCCGTTGGAGTATCTCGGCACGACGGTCTTCGGCGAGCTGCTAAGGATGTCCCAGGAAGAGTTTGGGTTCACATGTGATGGCAGGATCACACTGCCCTTCGATGCGGTGGTGATGGACTATGTCATGTGCTTGCTTAGAAGAAATGCATCGGAAGAAGTAGAGAGGGCGTTCCTGAGCTCTGTAGTGATGCCTTGCCAATATCCAAGCTGTACAGTGCCAAATGTAGCGCTGCACCAGCAG…	DOWN	1	-6.42	-5.41	-6.23	-5.23		-5.38	-9.03	-5.98	-9.51	En	-6.64875
TraesCS5B02G347600	AGCACGACTGGGTCGAGCTCGGTCAAGTCTCGTCTCTCCTCCTGTTCCTACCGGACTAGATCAGCCGATGGCGACGGCGCGGGCCGAGAGCGGGCCGGCGAGATAGCGCACGCTTCCGCACTCTCCCCTCCCCGCCCTGCCCCTCGCCGCAGCCCATGGACGCTCTCGCGCCCACCCCCACCCGCCGCCGCCTCCTCGCCGGCGCGGCCGCCGCCACCGCCTGCTACGGCCTCTACCGCCTCTACCTCCACCACCGCCGCCGCATCGCCGCGGCGCTCTCCCTCGCCGACGCGCTCTCGCAGGCCGGCTCCGACCTGGCCGACTTCCTCCGCTCCGACTCCGACCAGGTGCCCCGCAGCCTGCGCCAGCTCTCCAAGCTCGCCGCCTCCGACCACGTCT…	DOWN	1	-2.42	-2.29	-2.54	-2.42		-1.79	-1.98	-2.19	-2.37		-2.25
TraesCS5B02G347900	CAACTTATATAAAAAAGAAAAAAACTCTCTCCAGCGGAGAGGAGAAAAGCCGAGAGCCAAACCGCTCCATCGTCTCGAACCTTCTCGCCTTCTCTAACCCCGCCGCCGCCGCCGCCGAACCCTAACCCTTCCTCGCCGCCGCCGATTCCGCCGCCGACCGACCCCCGCCGCCCGCCGGGATGGACGACAGCTGCGCGGTGTGCGCGGACGCGCTCGAGTGGGTGGCCTACGGGCCCTGCGGCCACCGGGAGGTGTGCTCGACCTGCGTCGTCCGCCTCCGCTTCGTGGTCGGGGACCGTCACTGCTGCATCTGCAAGACGGACTGCCCCTCCGTCTTCGTCACCAAGGCCATGGGGGACTACACGAGGGTCATCTCCGATTTCTCCGCTCTGCCCGCCG…	DOWN	1	-3	-4.16	-2.33	-3.51	1	-3.57	-3.7	-3.36	-3.46		-3.38625
TraesCS5B02G366600	CCTAAAGCTCACTCTTTCACTTCACTGGATTCTGCTAGTAGCTTTGCTGCATTTGCAATGTCATCTCCTTTAACCTTTAACCTTTGCACAGCCATGCTCCATGGCTATATCACCAGCCCCAGCTCCAAGCCCCTCATTGCACAGAAAAAAGCACCTGCCCGCCATGGGGGAATGCAAGAGCTCCCGGCGCACCTCGCGCCCTCTCCTCCTCCCCGCCATTGTTGTCGTGCTCGCATTCTTCGTCGCGCAATGCGGAGCGAGGGTGCTGACGGTGGACGAGCTGCTGGACCAGTACTCCGAGTCCGACCACCACTCCGCCTCTCCGCCTCCGGGCTCCCCCGGCTGCGCCCCGGAGCCGGAAGCGTCGCCGCCGCCCGTCATCCCGGCGCCCTCCTTCGC…	DOWN	1	-4.56	-3.82	-4.61	-3.89	1	-4.43	-2.47	-4.77	-2.8		-3.91875
TraesCS5B02G368300	GTACCTCTATATAAACGTGATGGATCGTTCATCAGATAAGCTGCCACCAACCATTCATAACGTCGTGGTCACGGCCATGGCTTCCTCCTTCTCCAGACGCTTCCTATGCCTCCTTCTCCTCCTGGCCGTCTGCCTCCATGGCTCCCCCGCCACGTCCCGCCCGGCCACCGAGGGCACTGACCCGATGACGCTGTGGATGATGGAGCAGCGATTCCGGCGATGGAAGGCGGAGCACAACCGGACCTACGCCACCCCGGAGGAAGAACGCCACCGGCTCCGCGTCTACGCCCGCAACGTGCGCTACATCGAGGCCACCAACGACGACGCCGGCGCCGGGCTCACCTACGAGCTCGGCGAGACCGCCTACACCGACCTCACCAGCGACGAGTTCATGGCCAT…	DOWN	1	-2.93	-3.33	-3.21	-3.62		-1.53	-1.32	-1.81	-1.6		-2.41875
TraesCS5B02G395800	ACCATCCAAGAATCTCCGCAAGTGTACTGAGCTACTTGTCCGCCGGAGATACACAGGAGCAAATCATTGTAGCTTCGTAGCTCGGGGGCAGCCACAGCCAGCGAAGCAGAGCGCGTGGTCGCAGAGCGCGAGAGAGATGCCGTCCGCGAAGCCGCCGGCGCCGGCGGCCGACGCGGCGGGAGGGAAGGCGGCGGCGCAGGGGGAGGGGGAGGGGGAGCGGTACCCGGTGGAGGAGGTGGCGCTGGTGGTGCCGGAGACGGACGACCCGGCGACGCCGGTGATGACATTCCGGGCGTGGACGCTGGGGCTGGCCTCCTGCGTGGTGCTCATCTTCCTCAACACCTTCTTCACGTACCGCACGCAGCCGCTCACCATCTCGGGCATCCTGGCCCAGATCCT…	DOWN	1	-2.54	-2.55	-2.85	-2.87		-2.16	-1.59	-2.33	-1.73		-2.3275
TraesCS5B02G414500	TTATAAAGTTAGATAGAGACACAGGTATGAGCTTGCATTATAAATACACGGCAACCCACAAGGATTGTTTGTGTAGTGGAAAGAGAACCAATTTAGTCTCTCAGTATTCCATGGCCAATAACAGCAGCGCTGAGAAGCAGCGAGCGCGGGTGCTAGTTTGTGTGACGGGAGCAGGGGGCTTCATTGGGTCACGGGTGGTGAAGGAGCTCCTCCTCCGTGGCTACCGTGTAAGGGGAACGGCTAGAGACCCAGCGGACCGCAAGAACGTCCACTTGCAAACCTTGGAGGGGGCCAATGAGAGGCTATCCTTGCACCGTGCCGATGTCCTGGACTGCGACAGCCTCCGTGCCGCCTTCGATGGCTGCCATGGCGTCTTCCATGTCGCCTCTCCAGTGTCTA…	DOWN		-4.93	-6.72	-3.5	-5.3	1	-3.92	-6.84	-3.15	-6.19		-5.06875
TraesCS5B02G448400	ATCACCCACCACCGCGCCTCAGCTCACGCATCTCTCCCTCAGCTCCGGCAAGCAACACCAGCTCTCCTCTCCCCTCGCTCACCTGCTACAATGTCGACCGACGTGGCCGCCGATGTCCCGGCCCCTGAGGTGGAGGTGGCCGCCGACCACGTCGTGGAGACCACGGCCGAGGCCGCCGCCGGCGACGCGAAGCCGGTCAAGGAGACCAAGGCCAAGGCGGCGAAGGCCAAGAAGCCCTCCGCCCCGAGGAAGCCCCGCGCCACCCCCGCCCACCCGACCTACGCCGAGATGGTGTCGGAGGCCATTACCGCCCTGAAGGAGCGGACGGGGTCGAGCCAGTACGCCATCGCCAAGTTCGTCGAGGACAAGCACAAGGCGCACCTCCCCGGCAACTTCCGC…	DOWN	1	-4.15	-6.68	-4.44	-6.99	1	-5.46	-6.81	-6.45	-7.69		-6.08375
TraesCS5B02G498500	ACACCAAGAACCACACATCCAAGAGCGCAGTAGAGCGAGTCCTTTTGGTTAGTTTGGACTTTGGAGAGAGGTTGATTCGGTGATGAGGAAGCAGCAGGGTTTAAGCGGCGGCCATGGCGTCGACGTTGACGATGAGGAGTGGGACAAATGGGTGGATGACTCCTCCGTCGACCACCGCGGCCGCCCGCCCCTCCGCGCCGCCACCGGCTCATGGAGAGCCGCCATGTTCATCATCCTGATCGAGTTCAGTGAGCGGCTGAGCTACTTCGGCATCGCCACGAGCCTCATGATCTACCTCACCAAGGTGCTGCACCAGGACATGAAGGTCGCCGCCGAAAACTCCCAGTACTGGATGAGCGTCACCACCCTCATGCCGCTCCTCGGCGGCTTCCTCGCCGA…	DOWN		-1.93	-2.32	-1.76	-2.16	1	-3.45	-2.8	-3.2	-2.46		-2.51
TraesCS5D02G546900	GCACACTACGCTCGCTGTCCACTCCACGCAAGTTAAACAGCCCATCCGCACCCAGCTCAATGGCCACTCTATCACGCTCCATCCCCATTCCCTTCTTCATACTCATACTACTACTCTCCATCGTCTCTTCTTCTTCTTCTTCTTCTTCTTCTTCTTCTAGCCAGGACAACAGTACTGCCAGCGACACCGACCTTGCCGCACTGCTAGCTTTCAAAGCCCAGCTCGCTGACCCTCGCCGTGTCCTTGCCAGCAACTGGAGTCCAGACACATCCTTTTGCAATTGGGTCGGTGTCTGGTGCAGCCGTCGCAGGCAACGAGTTACCGCTCTGTCGTTGCCCGACACGCCTCTCATTGGATCTGTGTCACCTCACGTTGGTAACCTTTCTTTCCTCTCCATCC…	DOWN	1	-6.95	-4.45	-6.76	-4.27		-2.34	-5.53	-3.67	-6.66		-5.07875
TraesCS5D02G557200	ACTCCGAAGCAGAAGAAGAGAAAAAAAAAACGAGAAAGAGATCGAGACCACGCCGCAGTCCCTCTCCACCCTCCTTCCCCATCCCCGTCGTCGCTCTTCGATCCCGCCGGCGATTCCGTAGACGAGCGGCGAGAGGCGAGTAGCAGAGCGAGCGGGGAAGCTAGGGTTTCGGCGTGTGTGTGCGGGAGGGGAGAAGAGGAGCGGGGATGGCGCAGGCGGTGGAGGAGTGGTACCGGCAGATGCCCATCATCACGCGCTCCTACCTCACCGCCGCCGTCCTCACCACCGTCGGCTGCACCCTCGAGATCATCTCGCCCTACCACCTCTACCTCAACCCCAAGCTGGTGGTGCAGCACTACGAGATCTGGCGCCTCGTCACCAACTTCCTCTACTTCCGCA…	DOWN	1	-9.39	-6.66	-8.61	-5.89		-4.45	-5.59	-3.94	-5.07		-6.2
TraesCS6A02G002700	CATAGATCCATGGATGGACTACTACTAGTGGCGCAGGCGGCATTTACTCGGCATGTGATTCTTGCCGGCCTTCATTGCATGCGTCGAAAGCCATGCATAAATCCTACCACCTCCAACACTCCACTCTACTCCACTATATCACACTCCACTCCACTCCATTCCACTCAGCTAGCTGCACTGCATTCCACTCAGTGCGGCGTGCAAGTTGCAACTACAACGATGCAGGGCAGGAGCTTCATCTTCGTCCTTGTTGTGCTGTTGGCCGTGGCGACGACTGGCGTTTCCGGCCGAACCACGTACACGGGCAGCAGCAGCACTGCAAGTGCTAGTGGTGCACGAGTGACGACGCCGCCGGCGACGGGGAAGAAGCAAGGCCACCATGACCATGTGGTCAAGCCG…	DOWN	1	-5.55	-3.42	-5.31	-3.19		-	-	-	-		-4.3675
TraesCS6A02G016700	GCACCAACGCGTTCCCCTTTACCTCGCCGCCGGCGCCACCGCGCCGTCGCGCCGCCATGCTCCGCCTCCGCCTCGGATGCCGCGCCCTGTCCCAGCTCCTCCCGCCCCCATCCTCGTCTCCCATCTCCCAGCTCCTCGGCTACCACAGCCGCCTCCTCTCCGCGGCCGCGCCCGTCGTCTCCCCAAACCCTAGCTTCGCCGTGGAGGATTACCTCGTCTCCACCCGCGGCCTCGTCCGAGCGCAGGCCCTCAAGGCCTCCCCCAAGCTCGCCCACCTCAGGTCCCCCGCCAACCCCGACGCCGTGCTCGCCTTCCTCGCCGGCCTCGGCCTCTCCGGCGCCGACGTGGCCGCCCTCGTCGCCAGGGAGCCCCAGTTGCTCTGCGCCAAAGTGGAGAGGA…	DOWN	1	-5.48	-3.02	-5.79	-3.35	1	-4.1	-4.05	-3.66	-3.64		-4.13625
TraesCS6A02G369300	TGGGAGAGCAGAGCAGAGCAGAGCAAAATGCAGTACTACGCAGGCGGTACCTCCTTTAACTCACCACATGCTGGAGCTCATGGCCGTGACTGCTTCTGCATCAGCGGTCCCAAACACATAGCTCAATCCGTTGACTGGAGCAACGAGGAGCACCGCCGTTGCATCGCGGCTTGCCTTGTGAAAGCTACTTACATCATGGAGGAGGACCGGCCAAAGTGCAGGGTGTATGACATGGGGTTGGCGCCGCCGTGGTGGCAGAGCTTCCACTTCGAGCTGCGGGATCTGCTCAAGTGCGGCACCGAGAACGCGGACGAGTTCATCTTCGGCGCCGTATTCGAGTACTGCCCCCCCGCGGGGTGGCAGCGCCACCCGTCGGCCCCAAACTACGTTTTCGCCCTG…	DOWN	1	-2.14	-2.57	-2.49	-2.93		-0.81	-2.03	-1.7	-2.89		-2.195
TraesCS6A02G389000	ATGGAGGTGGTGAGTGCTTCCCACGGCGTCTTGGGTCCCCTGCTGGGGAAGCTCACCGGTTTGCTCGCCGGTGAGTGTGCCCGCCTCAAAGGCGTCCGGCGTGAGATCCGCTCGCTCAAATCCGAGCTGACCTGCATGCATGGCGCGGTCGAGAAGTACACAATGATGCAAGATCCCGATGTTCAGGTTAAGAAGTGGATGTCGCTGCTGAGAGAGCTGACCTATGACATCGAGGATGTCATCGACAAGTTCATCCATCAGCTCGGCACTCCCGGCCACCAGCAAAAGGGTGGCTTCAAGGAGTTCTTCCGCAAGACTGCTCGCCGGCTCAAGACTCTGGGCTCTCGCCGTGGAATCGCCAACCAAATCAATGATCTGAAGATTCGTCTCGAGCAGGTA…	DOWN	1	-4.45	-3.63	-4.74	-3.92	1	-4.21	-3.29	-4.44	-3.5		-4.0225
TraesCS6B02G053500	CCCAGCCGTTTGAGTTCCCAGCAAATCCCGCAGCGCAAGTCGAGGAAGAACCTACCAAGGAGAGATGGCGCGTACGAAGCAGACCGCTCGCAAGTCCACCGGCGGCAAGGCACCCCGCAAGCAGCTCGCCACCACCATCGCGGCGAGGAAGTCGGCCCCGACCACTGGGGGAGTGAAGAAGCCCCACCGCTTCAGGCCCGGCACGGTGGCGCTGAGGGAGATCCGCAAGTACCAGAAGAGCACGGATCTGCTCATCCGCAAGCTGCCGTTCCAGCGCCTGGTGCGGGAGATCGCCCAGGACTTCAAGACGGACCTTCGCTTCCAGAGCCATGCCGTGCTGGCTCTTCAGGAGGCCGCCGAGGCGTACCTCGTCGGGCTCTTCGAGGACACCAACCTCTG…	DOWN		-	-	-3.6	-3.58	1	-6.67	-6.47	-5.64	-5.44		-5.23333
TraesCS6B02G053600	ATGGCGGTGTGCGACCCGCTGCACCGGCAGTACGAACTGCTTCCCCCAATCCCTGACGACCTAAGAGCTTCGGTGGAGGACCCAATCCGGCACAATTTCTGCGAGACTTTCCTCGCTCCCGATGGCGATGAGGAAACGTCATTCAGAGTGATTTGGATGGTGGAGTGTAGAGCTAAGCTCATTGCCTTTGTCTTCTCTTCCAGTACTAGACAATGGCGAGCCATATCCCAGAGTTGGACCAATTTGTTAGATGGTTTGCTATCATCCACATGGATTCCACTCTTCCTCCACCGGCAGTATGCGTGTGGCTGCTTTTACTGGCTGCCAAACTGGCAGTGGCAGCACAAATCGAAAATGTTGGTGCTCGACACCTGGATGATGGAGTTCTCCATTGTTGAA…	DOWN	1	-6.14	-6.1	-6.09	-6.06		-4.84	-5.6	-4.81	-5.56		-5.65
TraesCS6B02G217900	ATGGGGCGCGGCCGTCCCAAGAGGCGCCCTCCGAAGCCCTTCGAATCGTCGGAGGACGAGGCGTTCCTGATGCCGATCGGCGCGGCGGTGGAGGTGCGCAGAGACGACCCCGGCTTCGCCGGCTCCTTCTACGAGGCCACCGTTGCCAGTCACCTGCTCTCCGACGGCGGCCACAGGCGCTACACGGTGGCCTACTCCACGCTCCTGGGCGAGGAGGCTGAGCCGCTCAGGGAGACCGCGGCCACCGCCAACGTGCGGCCGCGGCCACCGCCTGAGGAAAGGGAGTTCGTGATTCACGAGATGGTGGAGGCGTTCAACAGCGACGGGTGGTGGGCCGGCGTAGTCGCCGCCGTTGTCCCGCCAACGGTGACAGGAGATCGCCGGCGGAGGGCGTACAGG…	DOWN	1	-7.68	-6.68	-8.08	-7.09		-4.56	-2.82	-6.09	-4.36		-5.92
TraesCS6B02G224400	ATGGATCCGGCGTCCGAGGAGCTCGAGCGCCGCAGCCACTACCTCAGCTCACTCATCCGCCGCACCAAGCTCAATGCCGCGCCCGCCCCGCCACCTCGTACTTCTCACCCGAAGCCGGAGACGAAGCTGGAGCTGGAGCGGGAGCGCTCGCCCATCCGCCGCACCAAGCTCAAGCTCAACGCCGCGCCCGCCCTCCCTCCTTCTACCACTCACCCGGAGACCGGGAAACTGGAGCGGGAGCCGGGCCCTAAGAACCAGAACCTCGTTGAGGCCAAAGCATTGGTGGAGAGGGAAGTGAAAGAGGGCGACGGAAAGGGGAAGGAGGAGAGGAAGGTCTCGGTGCGGGTCCGGGCGGCCGACATGCCGGTGGTGCTGCAGCGGCGCGCGATCCGGCTCGCC…	DOWN	1	-4.67	-7.04	-5.18	-7.56		-2.15	-5.95	-2.35	-6.1		-5.125
TraesCS6B02G232400	ATGCTCTTTCCAACAACAACAACAAAAGCGCATATAAGAGAACTTGAGGAAGAAGTGAAACTCCTCAAGAACCTTTCACACCCCAATATTGTGAGGTACCTCGGGACTGTCCGTGAGGAAGACACACTGAATATCCTGCTGGAGTTTGTTCCTGGAGGGTCTATCCAGTCGCTTCTTGAAAAACTCGGTTCATTCCCGGAGGCAGTCATTAGGAAGTATACTAAGCAGATTTTGCAAGGGTTGGAATATCTCCATAGCAATGCAATAATACGTAGAGACATTAAGGGTGCAAACATTCTTGTTGATAACAAAGGCTGCATTAAGCTTGCCGATTTTGGGGCATCTAATGTACATACGTGCGAGTTCATCTTCGCCCTAGATGCCTGTGGCTTCTCTCTT…	DOWN	1	-2.94	-5.23	-2.99	-5.29	1	-3.14	-4.9	-3.18	-4.93		-4.075
TraesCS6B02G249300	ACTTAACCCTAGAACATCTTCCAGGCGCCTCCCTGCTCGCCCTCTCGCTCTCGCGTACTCGGCAAACCAGGGACGGCGACCGCTCTTCACCGCTGCCCCCCTTCTCCTCTCGGGCATCGGCAGATCTGCGCGGGCCACTATCCTCTCCTTCCCCACAGTCCTTCCTAGCCATGGCTGGGAGGCACACCATTATTCTGATGCAACCATCCCAAAACAGGAGCTCCAGGACGTTCATGGATTATAATTCAATTAACCATGCATTGGATGGAATCTGTGGTCTCTATGAAAGGAAAATCAGGGATATCAACCCAATGATCCCGAACATAACCTATGACATCACTGATCTGTACAACTTCATCGACGGCCTAGCTGACATCAGTGCGCTAGTCTATGATCACG…	DOWN	1	-4.91	-4.34	-4.88	-4.32	1	-3.4	-3.98	-3.78	-4.34	En	-4.24375
TraesCS6B02G455500	AAGTATCCCGTGGATCTCGCCAAATCCCCATTCCCCTCTCCTCTCCTCTCCTCTCCTTGCAGTGAGTCGTCTCTGCTCTCGCCTAGTCGCCTACCCGTCTCCCATCCTCCCCACCCCTCTCACCGCCGAACCCTAGCGAGCAGATCGCCGCCGATGGATCAGGGCTGGGCGAGCTGGTTCGGCGCCGGCGTCACCTCCGCCTTCTTCGCCTCCCTCGAGCGCTGCTCCTGCATCAACCTCTCCACCGACGACGACGACGACGACGCCGACGACGCCCTCATGCTCTCCGCCGCCGCCCCCTCCGACCAGCCCCAGCTCGACGCCGCCCCCGCCGTCGCCGCCGACAAGGAGGAGGGGCAGGAGCAGGGGCCTCCCCTCCCGCCCGTATGACCCGCTCCC…	DOWN	1	-6.78	-7.63	-6.96	-7.82	1	-4.5	-7.93	-5.01	-8.44		-6.88375
TraesCS6B02G455600	ACTGATGACTCAGCAGCAGTAGGAGTGAGACGATACAACTCGCAACTGCTTGCTTGGATGCTCTGCTCTGCCCCCGCGCTCTCGCCCAACTCTCCTCCCTTCCACCGCCGGTCCGCCGCCGCGACAGCTCGCCGTGGCCTCCGACCGCAAGAAGGACTGCCGATCTCCTCTGCTCGGGCCTAGGGGACAGGGATTGGAAACCGGGGCAAGTGCCGGTGCTGATTGACACCGAGCAGAGCGCATCGCCATCGCCATCGCCATCGCCGTTGCCGGCGGCGGCGGGATGAAGATCCTGGTGGCGGTGAAGCGGGTGGTGGACTACGCGGTGAAGGTGCGGGTCCGGCCGGACCGGACGGCCGTCGACACGGCCAGCGCCAAGATGTCCATGAACCCCTTCTG…	DOWN	1	-2.09	-3.13	-2.19	-3.25	1	-2.46	-2.62	-2.78	-2.97		-2.68625
TraesCS6B02G456600	ACACAACAACAAACAGAATCAGGCAACAAACGACCTACCATCCATCTTTCCACGCGATCGACGTCGACTTCATCATCTCACCATCCATCAATGGCTCGCCGCGGCGGTTTCTTCGGGTATGACCCGTATGACTACTACTACCCGACCTCCTACGGCTACGACGCCTACCCGTACTATAGCCCCGCCGCTGCCGATCCCTTCTTCATGGACGCCGAGCCTCTCGTCACGGAGCGGCTGCGCCCCGCCCGCCGGAGGGCCCCGGCGCGGCACGACGGCGGCTTCTTCCCTGGCTTCGGCGCCGCCGAGCCGGCCGCGCGGACCATGGAGCGTCCCAGGCCCAGCAGCGGGTCCCCGAAGAGCAGCCCGGACTGCTTTGAGGTGGAGGTCACGGGGCCCGAG…	DOWN	1	-8.9	-7.52	-8.88	-7.47		-4.7	-1.48	-5.19	-1.96		-5.7625
TraesCS6B02G458900	ATGGAGGCGACCGCGTTGAGCATCGGCAAGTCCGTGCTGAGCGGGGCCCTTGGCCTCGCCAAGTTCGCCGTTGCGGAGGAGGTGGCCCTGCAGCTGGGAGTACAGCGCGACAAGGCCTTCGTCACGGATGAGCTGGAGATGATGCAGTCTTTCTTGATGGTGGCGCATGATGAGCGAGGTGAGCACAACAAGGTGGTCAGGACCTGGGTGAAGCAGGTCCGCGACGTCGAGGATTCGCTCCAGGATTTTGTTGTTCGTGTGGACAAACAGTCTTGGTGGCGCATTCCTCGCATGCTTCTCGATCGTCGCCATGTTGCCAAGCAGATGAAGGAGCTGAGGACCAAAGTCGAGGACGTGAGCCAGAGGAACTTGCGCTATGGCCTCATCAAGGGTTCTAAC…	DOWN	1	-7.95	-7.91	-8.13	-8.1		-6.14	-6.91	-5.98	-6.72		-7.23
TraesCS6B02G459000	ATGCGTCACCTTGCCATAAGCAGCAACTGGGAGGGTGATGAGTGTGAGTTGGAGAGCACCGTGGAGCTGTCCCGTATACGGTCATTGACAGTGTTTGGCAAGTGGAAGCCATTTTACATCTCTGAAAAGATGAGGTTTCTCCGGGTGCTGGACCTGGAAGGAACAGAAGGGTTAAGAAATCATCAGCTTGAGCACATTGGGGAGCTCCTTCATCTGAGATACCTCTCTCTGCGTGGGTGTGGGTACATCCGTTCCCTCCCAGATTCGGTGGGTAATCTGAGACAACTTGAGACACTAGATATCAAAGAGACGAGTATAACTATGTTACCCAGAACCATCATCAAGCTTAGGAAGCTATGTTGTCTCCATGCTGGTAGAGGTCCAGGGGGTATTGAGGAC…	DOWN	1	-8.62	-8.58	-8.7	-8.67		-3	-7.09	-3.11	-7.69		-6.9325
TraesCS6D02G233800	ACGGCATGATCGCAAGCCGCTGCCGGGGTATATACAGGTCTTGAAGTGGTAGGAGACGGCGGCGGCGTACGAGATGAAGGACTTGGTGGGGCTGGGGCACTTGTTCGTGGTGGCATTCCTCTTCCACTTCTCCTCCTTCATGGTGCTCCCGGCGATCACCGACGTGACCATGGAGGCCGTCTGCCCCGGCCGCGACGAGTGCTCCGTCGCCATCTATCTCAGCGGCTTCCAGAACGCCATCACAGGGCTGGGGGCTCTGGTAGTGACTCCTATCGTCGGGAATTTGTCGGACAAGTACGGCCGGAAGGCGCTGATGACGCTGCCGGTGACCGTCGCCATTTTGCCTCTCTTTATATTGGCGTGCAACCGATCGGAGGTGTACTTCTACGCGTACTACGT…	DOWN	1	-2.9	-3.34	-2.54	-3		-1.65	-1.4	-1.45	-1.21		-2.18625
TraesCS6D02G364800	ATGCAGGCGCAGATCGAGCGGGTGCTGCCGCTCTCCAGGGCCCTCGCCGCCGCGCACCGGCAAGTGCAGGATGCCAAGGAGGGATTATCCGTGGAGAGGGCGCGGCTTGGGGATCTGCAGAGGCTGCTCACGACGAGGCAGCAGTCCATGGTAGCCCAGGTCGCCGCCCTGTACCCTGTCAGGGTCTTCCGTGACCTGCCGGTTGCACAAAACCACCATTCCCGTACCAATGGAGAGTGTCGAATACCTTCGGAAGAGAATGGGGCACTTACGCAAGAGAATGGAAATGGAACACATTTGCTCAGCGTTATCAAGGACAAAGCACATGTAAGCAGCGTTGGACCCTTGACATTTTTTGGTTGGCAAATTGGAAAGCCCAGGACAAAGCAGCGGACTTAC…	DOWN	1	-6.58	-3.2	-6.09	-2.72		-5.58	-1.23	-5.64	-1.28		-4.04
TraesCS6D02G403800	ACCACCAAGCTAAACCATCCAGGCCTCCATCTCCACCTCAGCTCAGCCATGGCCTCCTCCTCCTCCTCCTCCTACATGCCCCTCAGGAGGTCCGACAGCGTCGCCGACATGATGCCCGAGGCGCTGCGCCAGAGCCGCTACCAGATGAAGAGGTGCTTCCAAAGGTATGTCTCCAAGGGCAGGAGGCTGATGAGGAACCAGCAGCTGATGGAGGAGCTGGAGGCGTCGGCGGGCGACGACAAGCCCGAGAAGGCCAGGCTCGCCGAGGGCTTCCTCGGCTACGTCATCTGCTCCACGCAGGAGGCCGTCGTGCTCCCTCCCCTCGTCGCCTTCGCCGTCCGGACCAACCCCGGCGTCTGGGAGTTCATCAGGGTGCACTCCGGGGACCTCTCCGTCGAG…	DOWN		-1.05	-1	-1.23	-1.19	1	-2.59	-2.13	-2.44	-2		-1.70375
TraesCS7A02G017100	AACACGAATTCAATTCAATTCAACTGAATTCAATTCGCTACTGCTGTGCTACGTTTCGGGTGCAATTAGGACTGGGCCTCTCCCTGTGTGTCTGGGTCTGGCCCTCCCTCCTCACGCGGGTATTGCAGTAACAAGTCTCACCGGCCGTAACCCTATCTATCTCTTGGGTGGGTTGGATCCATATCTCTCTCTCTTCCTCCTGCGCCGTCGCCGGCCGCATCGATCTCTCCCTGGATCTCAGCCGCGCCGCCCATGGCTGCTCCGTCAAGTCTTCCTCTCCTCACCGGCCATCTGCCGTCGCCGCTCGCACCCACGCAGGGTGCCCTACGTTTGCGTCTCGCGGCCGGTACGGTCGATGTGATCCGTCCGGCAGGCCGGCCGGACGCGATCTGATCCAGC…	DOWN	1	-8.65	-8.61	-8.34	-8.31	1	-6.46	-8.2	-6.21	-7.93		-7.83875
TraesCS7A02G089900	AGACAGACAATGAGAAAAGTGTAATCTCCTTTCCCCTCTCGCACGCTCTCTCCTCACCTACTCTGTTCTTCCCCTTACCCCTCTTGTTCTTCCTCGATTCCTCATCTCCTCTAGTTCGGGCCCTGACAAAATCCACGTCTAGACAGGACTGGGCAACATCTGAAATTCATGATCGCTGCAGAGGACTGCAGTCTGCAGCTGAGCTTCTTAAGGTAATCGCTGCAGAGGACTGCAGTTGAGCTTCTTGAGGTAATCGCTTCAGTGGTCTGCAGCTGAGCTTTCTTCAGGTAATCCCATTGCCAGCGAAATATCCGATGCATGATTGCTGTCTTTAGTTAATCATGCTGCTTCTTTATCGTGTCATTTTTTTGTGCCAGCGAAATATCTTCTCCTGCATGC…	DOWN		-5.88	-5.84	-5.35	-5.32	1	-4.87	-7.68	-4.68	-7.42		-5.88
TraesCS7A02G090100	ATCCTACATCTTCCCAAAGCCACAGGAGAACAGACAAGAGCACAACCCTTGGAGACTTTCTTCTTCCATAGTAACCCAACCCACCCTTTGCCAAGATGTATAACCCTCCGTCGGGGCAGGAGATGTCCTACACGGACCACGTGCAGAAGCGCCACGAGGAGAAGGGCTGCATCTACGCATGCGTGTTCACGGCGCTGTGCTGCTTCTGCTGCTACGAGACCTGCGAGTGCTGCCTCGAGTGCCTCTGCTGCTGCTGCAACTAAACCAAGCCGCCATGACCGACATGGACCGAGGCCGCAAGGCGCAGCGGAGTTCCACCGGCCTCCGCCGCCTTTCATAATAAGCATATATGTCTAGTGTCTTAGCTCGATGAGAAGAACCGTACCAGATATTGCATCA…	DOWN	1	-3.68	-7.66	-2.97	-6.96	1	-4.76	-7.12	-4.12	-6.48		-5.46875
TraesCS7A02G110100	ATGGAGAGGCTCGAGGACATCTTGTCAAAGAAGGAGGCATGCGTGAAGCGCTCAGACCTCAAGGAGGAGAAAAATGCGGAGAGGTTCAAATTGTTGATGGAGGCGACAGACAAAAAGTTCAAGCTCGAAGAGAGGAGGACCATGATCAAAGAGAGGAAAGCCGCGCTCAAGGAAAAGAAAATGATCATGCAATCTGTCTGCTACCAGATGTTGCAGTGGCAGAAAAATGAGTTGATAGCGGCGGACAATGAGGCGGAGGTGGACGCGGACGCGGAGGAGAATGTTGATAGTGTGCACAATGATGGCGTGGATGCAGTGAAGGAGGATGTTGGTTCGGAGAAGAAGGGCTCCTTGAATGATGACAGGAAGGAGGATGTTGATAGTAGAATGAATGAGGCC…	DOWN		-6.22	-3.05	-6.57	-3.4	1	-6.34	-5.25	-6.72	-5.61		-5.395
TraesCS7A02G110200	GGGGGAGAGGGAGACCGAAGAAGAGGAAAATCCCGAGAGGCCAAAGAGAAAAAAGCTCACTTCATCGCCTCAGCCCCGCCGCACCCCCACACCCGCCGACGACGCGATGATTCCCAACCTCTCCGCCCTCGAGAACCACTTCGGCGCCGCCGCCGCCGGCAGCGACGACCTCGGCGGCCTCTTCTCCGCCGACGCCGCTGGCCAGCTCGCCCTCGAGTTCCCCACCTGCAACGACTTCGATGGGTTCCAGAAGGCGACCAAGGAGATGGTGAACAACAAGAAGGGGACCACCACGCTCTCCTTCATCTTCGACAAGGGCGTCATCGTCGCCGCCGACTCCCGGGCCAGCATGGGCGGCTACATATCCTCGCAAACTGTGAGGAAAATCATCGAGATTAA…	DOWN	1	-4.4	-3.73	-4.63	-3.97	1	-3.13	-3.63	-3.65	-4.13		-3.90875
TraesCS7A02G110400	AGAGCCGTTTGAGCCGCCGGCCGTCCGCGGCGAATCCAACGGACGGCGGCGACGCCGTATCCCACCCGAGCGCCGAAACCGCCGCGTCGTCCGCACGCGCGTCAGCCCCTCGTCGGCCGCCGCATTCCCTCGATTCGCGAGCGTCGGCGGCGATAACTTCCGCTTACGCGCGCGCGGGATGGCGTCCACGCTTTGCTCTCCCCGCCACCACGACCGCTCACATCTCTGCCGCCGCCTGCGCCCCCGCCCCTCCCCTCCCGGCCACGCTCGTCCCCGGAGCGGCGCCGCCGGCCCATCAGGATTGAACACCACGAAATACCTTTGTTCCCACCCAATGTCCACCGGCAGGGGTTCTCCCGTATCGTGTTCATCCGTGGAAGCATCCAAAAGCAAGCAAGG…	DOWN		-1.56	-2.13	-1.8	-2.38	1	-2.39	-2.53	-2.54	-2.65		-2.2475
TraesCS7A02G110700	GCGCGGTGGAGTTGGCCTCAGTGTGTTGAATGAACGCAAACCTTACGGACACACAGACGAGACGACCACAAATCACTCCGGCCGGTCGTATCCACACTGCTAGTGCTACTTGCTGCCGCTTCTTTCCTTGGTCTCTCGTTGTTCTCTGCGGCGACTAGACTACAGTGGGTCTCCCCACAATCTGCGGCGGCGACGGCGTCGAAGAGCTCGATCTGTTCAACGTTCGCTCAGCAGAGGCGAAGAGTTGCTGTTCGCTGTTCTTCAGGATGCTCTTCTTCGATTGAGCCAAGCCAGAATTGGATCTATATTCTCCAGTAGTTCATCTTGGGTTGCTGCAAATTGGATTTGAAGGAGCTGCTATTCAAGAATTTCGACCCAAGGACAAATAAAATATCGAGG…	DOWN	1	-9.35	-7.42	-9.94	-8.02		-2.76	-9.16	-3.68	-10.08		-7.55125
TraesCS7A02G111000	ATGGAGGCTGCTGCTCGGGCATTGACCCCTGTCCTCCGTAAGCTCGGTGAGCTGCTCGCCAAAGAATACAACCTGGAGAACCGAGTAAAGAAAGGTGTACAGTCACTCCTTATAGAGCTGGAGATGATGCACGCCGTACTTCGTGAGGTTGGCAAGGTGCCGCCGGATCAGCTCCAGGAGCCGGTTCGGATTTGGGCTGGCAAGGTGAGAGACCTGTCTTGTGACATGGAAGACGCTGTTGACGACTTCCTGGTGCGTGTGGGTGAGGGTTCAGGCAGTAAGCCAACGGACATGAGGAGTCGAGTCAATAAGTTCCTCAAGAAGATCACCACATTATTTGGTAAGGGCAAAGCACTTCATCAAATCTGTGATGCCATCAAAGAAGCTCAGGATCTTGCC…	DOWN	1	-7.21	-7.17	-8.19	-8.16		-4.35	-4.16	-5.31	-5.1		-6.20625
TraesCS7A02G111200	ACTACTTCCTTTCTGCTTCTTTCCTTCATCTCTCGCTCTCTGCGGCGACTAGGGTGGTCGCGCCGGGTCTCCCCCCAAACTGCGACGGCGCCGGCGCCGAAGAGTTGGATCCGTTCAACATTCGCTCAGCAGAGGTGGGTAGTTGCTGTTCGGTGTTCCTCACTTCCTCGGGATGCTCTTCTTCAGCTCCTGCTCTTGATTGAGCCAAGCCAGAATTGGATCTAGTCTCCAGTACTTCATCTTGGGTTGCTGTTGCAAAGGACTCTGCAGATTGGATTTGAAGGAGCTGCTATTCAAGAATTTCACGCCAAGGACAGTGCTATAGCCGTCTGTAGATCAGAGTGCAAAGACAAAAAAAATATTCGAGATATGGAGGCCGCTGCTGGGGCGTTGAGCCCT…	DOWN	1	-9.18	-9.14	-9.54	-9.51		-4.22	-9.33	-3.98	-9.07		-7.99625
TraesCS7A02G112300	TTTTTGGGTGTGTTTCCAGCCTGAAAATAGCCCGGCCCGGCCCACAAAGAAAAGAAGAAAATTCTAACCTAGCCACCCACCCACTCGACCTCCGATTCTGCCGGCGGCGGTCGGTCGGTCGCTGCAGGCTGCATCTAGCTTGGGCATAGCATAGCCGGCGGGGACCTCCAGGCGGCGGGGCACCTTCGTTTCGTCGCTCTCTCCTCTGCTTCCTGGAGGTCCAAGTCGTCCTCTCCTTCCTCGCTCGCCGGTCAAGATCTCCACTTCGCACTCGCGGGCATCCTCGGGAGAGCAAACTAGAAGAAGAAGAAGGACCGGACTGCCGTGTGGGTGCAGTGAAGATCCCTTTGACCAGTAACGAACGAATCCATAGCTGCTGCTTGCCGTGAGGGATGGCCG…	DOWN	1	-3.48	-3.44	-3.53	-3.5	1	-2.62	-4.07	-2.66	-4.08		-3.4225
TraesCS7A02G112700	GCCCGGCGCTCCCACGTCGCCATTCGTCGTCCTGGAAACACCTCGCACAAGTTTGTTCCACCAACCGCGTCGCCATCGGTCTCTGCCGTGACGGGCCAGTTCTGTCTGCCGTCCCGCCACGGCCACCTACTCCGATCCACCCAATTAAACTTCCCCGGGTTTTAATAAGCGCGAGCGAGCTCCTCTGTCCGCCCGCCCCACCGCCGGCCGCCGCGACAGCACCGGCTCCCCTACCGCATGGAGCCGCCGGCGCCGCCGCCCCTACCGCCGCCGCAGCTGCACCTGCGGGTCCTGGACAGCGTCAGGCTCTTCCCGGCGCCGCAGCCTCCGGCGTCGTCGCTGCCGCTCTCCGGCCTCGACGCCGACCGCAACGCGCTCGACGTCTCCTTCCGCACCGTC…	DOWN		-2.88	-1.95	-3.13	-2.21	1	-2.58	-2.28	-2.95	-2.62		-2.575
TraesCS7A02G113600	ATGCACAACAACCCAGTGATAAAACACTAGTTTAGTGAGTAGTACTAGTTAGTTAAGCCCGGTGAAGTGAAGATTGATTGAGGCGAGGTGGGCTAATGGCGCAACAACAGCTACGTGCCACCGGACCACCGGCTCCGTCTATATAAGCCCCCGAGACATCGCCCATTTCCTTCATCAACCCATCCATCAGCCGAGCGATCAGTAGTGCCAGAGCTCCGAGCCAGCCAACAATGGCGCCGTCTCCGCTGCTCGTAGCGCTTGTGATGGTCTCGTCGTGCTTCTTGGCCGTGTCCGGCCAGAAGTTCAACGCCATCTACAGCTTCGGCGACTCCATGTCCGACACCGGCAACCTCTGCGTGAACGGCCCCCCCGCCGGCCTCACCCTCACCCAGCCCCCCT…	DOWN		-1.87	-2.35	-2.58	-3.07	1	-2.54	-3.18	-3.14	-3.78		-2.81375
TraesCS7A02G119100	ATGCGGATCAATGGTACTACAAAGTCCGCCCTTGCGAGTCACTTAGGTGAATCGATTTCAGGGGCTATAACGATAAGGGCCTTTGAGGGAGAAGATCATTTCTTTGCTAAAAATTTGGATCTTGTTGACAAGAATGCCAGCCCATATTTCTGTAATTTTGCAGCAACTGAATGGTTGATTCAACATATAGAAATAATGAGCGCCATAGTTCTTTCTTCTTCTGCCTTTGTCATGGCTCTTCTTCCTCAAGAAACTTCTAGCCCTGGTTTTGTGGGAATGGCATTGTCCTATGGTCTTTCTCTAAATACATCATTTGTTTCCTTTACTCAAAGCCAGTGCAACCTTGGGAATCAAATAATCTCAGTGGAACGGGTGAGCCAATACATGGACATACCAAGT…	DOWN	1	-4.14	-2.58	-5.07	-3.53		-3.43	-2.19	-4.4	-3.18		-3.565
TraesCS7A02G136200	ATGAATGATTCATCTTGGAAAGTAGACACGGGTCACAAGTCCGGCTATCTTACATATATTGAGAAGAAAATGGCTGAAGTACTCCCACATGCTGATCTCAAAGCTGATCCACATATCAGGTCAAAAGTTAAGATTTTGAAGAAACAACTTCCCTATGTTCTGGAAATTATGCAAAATGGTAGTGGATTTGGATGGGATGATGAGAAGAAGATGGTAATCGGAGATAGAGAGACATATATGGGTTGGGCAAAGGAAGTTGTAGAAGTTGAAGAAACAGCAGATGCAGAACCTACTAGCCAACCGGCCAAGGAGAATTCTCCTCAAGCACATGAGAACACCAACCCATCTGGTGGTTCTAGGCCTGGTCGTAAGAGAACATACCCTGATGATGATGCACTA…	DOWN	1	-8.98	-8.94	-8.94	-8.91		-3.76	-8.33	-4.01	-8.56		-7.55375
TraesCS7A02G163200	CCTAGAGCTGCCTCCGTGCCGTAGGCTAGCGTAGCGCCACCGCGGACGCCTCAACCCCAGCCCCCAAACTCATCTGCCGCGTCGCCGCCCATCGCCGTTCCGTTCAGCCGTCGCGCCGCTGCTGTCTCAACAGCGCCCCCAATCTTTGCCAGTGAATCAAAATGGGCAGCGATCTAACACACACGAGAAAAAGAATGAGGCGTTACTACCACGGACCAGTCATTAAGAAAACGAGAGCAAAGGTTCAGTTTGCAGACCTTCCCGATGATCTGCTGTCTACGATTCTATCAAAATTGCCACTGAAGGAAGCTGCAAGAACCGTCATTCTGTCAAGTAAATGGAACGACGTGTGGAGAGTTTGCCCCAAACTGAGATTTGATGGCTTCACAGTGTGCAGTG…	DOWN	1	-3.33	-2.15	-3.62	-2.46		-1.68	-1.82	-2.32	-2.44		-2.4775
TraesCS7A02G211600	ATCTCCCCACACGCACAAGCGCTTTCCCAGACACTAGCCATTATCACCACCATCTCAGTCAGCCTCAGTCTCGTCCTCCCCTCACTTCCCGTTCCCCACTCTCCACTCCCCCAATGGAGGGCACTCACCTGCTGCTCTCCGTCCTCGTCCTCCTTGCAAGCCACTCGCTTGCCAATGTCAATGGCGACGCCGACGTCTCCAGCAGCGGCGGCAGGACGACGACCTACATCGTGTTCATGGACCCGGCGGCCATGCCGGCGGCGCACCCATCCCCGGCCCATTGGCACGCGGCGCACCTCCAGTCCCTGTCCATCGACCCGGCGCGCCACCTGCTCTACTCCTACTCCGTCGCCGCGCACGGTTTCGCGGCCGCGCTGCTCCCGCACCACCTGCCGCTCC…	DOWN	1	-8.54	-8.5	-8.07	-8.04		-4.02	-4.79	-5.41	-6.16	En	-6.69125
TraesCS7A02G264600	ATGCAGCGGGCGCTGGATACAATCGACGTAGGCAACCTGCGGTGGGATCCACCCGAGGCGCGAGAGGATCCGGGGCCGGTCGATCTAGCCGCCAGGAGATCTGCCAGCAAGCTTCTAATCACGCATAGACAGAGATTGATGAGGATGCAGTGCGCGGAGCAGCCGTTTCTACAGAACATTAATGCATTAATGGAGTGGGGTTGCGCCTCAAAACGGATGGTGGAGGTCAGGGTGTTTCTGGTGTTATTTTTGTTCCTGAATTCTAAAAGTGAGGATCCCAATGGCTGCTCAAAGAAAAACAATACGTATAGGACACAGGAGCATGGGCTCCTCAATGCGTACGGTAGCGCCGCCGCGCGCCCGTTCCTCTCTGGCGCCGCCGCCGCCGCTGCCACCGCC…	DOWN	1	-5.59	-8.42	-5.71	-8.55	1	-3.93	-5.88	-4.44	-6.32		-6.105
TraesCS7A02G271100	GATTGCCTGTAGGTGTAGGATTATTGCTATCCGTCGTATGTCCACCATCCCACTCATCAAAGCTGTAGTCGCACCGAGTGTGCAAGAGACAAAGCAAAGCCGCGAGGAACCCATGAGCGATCTCATGGTCGCGGACGTTGATGCGTCTGCGCGGCCGCCGCCGTCCAAGTCGGACAACCTCTTCATGCAGATCGCCGTCCACCCGGACGGTGCCGTCACGCGGCCCGTCGTCCCCACCATCCCGGCTTCCGACGCCGGCAGCGGGGCGGCCGTCTTCAGCAGGGACGTGCCCCTCGACACCTCTCTCGGCACGTACATCCGGCTATACCTCCCCAACCCCGTCCCGCCGTCGACGAAGCTCCCCGTCATCCTCTACTTCCACGGAGGCGGCTTCGTTGT…	DOWN	1	-3.16	-3.08	-3.11	-3.04	1	-2.24	-2.44	-2.39	-2.58		-2.755
TraesCS7A02G271300	AAAAAATTCTCAAGAAAATGTTCTAGAGATTACAACTTTTCTAGAAACGTGCAGTTCGGCACAAATGTCACGCAATTCCTACTCGGCGCTTCAGACGCCACATATAGGTAGTTTTGCAAATGGCGCATAACTCCCAGCGCGCACCTAAGGCGTCATCGTCATTGTGGCCGACAAGGTTGACAACAGGCTTCCGCCTGGAGCATCCCATCCTCCTCTTCTCCGCGTGGCCAGCCGCCGAGTCTGGCAACGCAGGCCTCCTTACCTAGCTTCCGGACCACAGTGAGCGTCCCCGTTACGTCCAGAAGAAGGCGTCCGAAGCCACAATCGCTTACCTCGAGCACCTACACATACCGGAGTCAGGAAGGACCTTGCCGCCGCCTGCACACAATCCCTCTCCGC…	DOWN	1	-8.43	-8.39	-7.97	-7.94		-3.2	-8.29	-3.27	-8.36		-6.98125
TraesCS7A02G271400	GCAGCTGCACCAAACCCAGCCCGACCCGTCCGGGCCTTTACTCCACCACCACAGTATCAGTACCGCACCCATCCATCCTCCTCTCCTGCAAAACCAAAGGCCAGACCCAGACCCAGACCGCTCACGCCGCACCGCACGCGCTGCACTGGCACCCAACACAAGCCCTTCTCCGATCGTGCTCTCTCGCCGCCGGTAGCAGTCTAGCAGAGCAGCGGGGAGGAGCTCCGAGATGAGGGCGCCGCGGAGGCCGATGGCGGTCGTGCTCAGCTGGGTGCGGAGGCAGCCGCCCAAGGTCAAGGCCTTCCTCGCCGTCGTCGCGGGCATGACCGCGCTCGTCTTCATCCGCTTCATCGTCCACGACCACGACAACCTCTTCGTCGCCGCCGAGGCCGCGCACGC…	DOWN	1	-2.5	-2.19	-2.49	-2.18		-1.27	-1.55	-1.68	-1.94		-1.975
TraesCS7A02G309600	GAGTCCAGCAATATTTCGCGCCACACCCTCCTCTCGTTCGCTCCCCTGCTTCCGCTTCTCTGCTCTCGCGGTGCGGCCACTACCACCTCGACAGTCGACACGATGGCCGCCGTGTCCATGGCCCTGTCCCGACCGCTCGCCGCACGGCATTCCGCTCACCACCTGCAGCTGCACCACCTCCTCGCCGTCTCCACCTCGCCGCCGCGGCTGCCTCTGCTCCCGCGCGGGCCGCCAGCCGGGATCGCGCCTCTGCACCTCCCTCGCGGGGGCGGCACGGCCAGGAGGATCATGCCCGTCTGCCCCAGGCTTGGGTCGGGCGGATCGGACGACCTGGCCCCCACGCCCAAGTCGGCACGCACCATGACGGGCTTCGACCTGGCCAGCCTCTGGGTCGGCCTC…	DOWN		-4.12	-6.96	-3.36	-6.22	1	-4.93	-4.12	-4.47	-3.64		-4.7275
TraesCS7A02G391100	ACACACGGCCAAAGTGTGTCCGCATTCCGGTTTTCAACTGCATGCGCCGGGGAAAGCACGGACACGCGCCCGCCCGCCCTTTTCGTCCGGAAGCTTCCCGCCTTTCTTCCTCCGCCCCGGCGCCGGTGGGCCACTACTAGAGCACAGGATCCATTGCACCCTCACTTGACCGCCGCCGTGGAATGGAATTGAAACCCCCGCTGCCGCTGCCTCCACCAACCCGGTCGCCGCCCAGCCAGCCCGCCCGCTATATATCTTCTTGCCCCGCAACCACCTTTCAGCGAACCAAGAAGCTGGCATACAGCCTGGTATTGGATTCGTGATCCGTCAGGCGTCAACGATCACGAACGTCGAACGGACCGCATTGTCCTGCACGAACCTTGATCCGTAGACACTTCT…	DOWN	1	-2.85	-2.37	-2.92	-2.46		-4.06	-0.77	-4.24	-1.05	En	-2.59
TraesCS7A02G392700	ACTCACCGACCAGAGATCGCCGGTCATCTCCCCACTTCGCCGGCCACCACCCCCGCTCGATCCCTTTCCCAGCCAACGCATCCACTGCTCCTCCAGCCGGGCATAGCGAAGGCGGCCGCTCGCGCGCGACGGCGGATGCCGGCCACCTCCCCTAACCCTTAACCTCGCCAGTCCCCACTTCGCCGGCCACCGTCCCCCGCACGAGCTCGGCGGTGCACGCCCGCCTCCTCTCCGCTTCTCTGCGGACGTCGCTCGCCGTCTCTGTTGCCTGCCGATCTCACTTCACCATCGACAACAGGCCCGCGCATGGCGGCCAGACGCAACATTCCTTATTCTGTTCTTCCTACGGAGGACAGGGATGAGGACAATATTGACCGTCGGTTCACATACACCCCAAAA…	DOWN		-2.09	-1.12	-2.34	-1.38	1	-2.75	-2.13	-2.9	-2.27		-2.1225
TraesCS7A02G405600	GACCGCTTAATTTGTGTTCCCTCCACTCACCAGGACCCCAGCCGCCCCACTACCTGACGGCCACTTGTGCCGTGGTGCACGCCATGGCCGCCTCCGCTGCCGCTTCTTCTCGCCGTGGCTTCCTTCGGCTGCTCGCCGCCGCCGCCGTCCTCGCGGCATTCGGGGTCTGGGCTGCCCGTGCTGCGGGGAGCTCGGATGATCGCGCGCTGCTGAGCGTGGCGTCCCTGTTCCCCGGCCCGGCTTGCCCCGCGACAGCAGAGCACGGACCCAGCGCTGCGGCGTCAGCGAGGATGAGGATCGTCCACCAGCACGGCCCATGCTCTCCTCTGGCCGATGCGCACGGCAAGCGGCCGGCCCACGACGAGATCCTCGCCGCCGACCAGAACCGCGTCGAGTCGA…	DOWN	1	-3.67	-6.54	-3.62	-6.5		-2.8	-4.61	-2.02	-3.86	En	-4.2025
TraesCS7A02G471900	ATGAAGGAGACGAGCTCTCAGTGCATCGAGATCAAGGACATTGATGCGGTGGTATTCAAGCCGTTACTTTACTTCATCTACACCGACTCTGTACTGGAATTCGATGTTCAGCATGAGGCGATCACGATGTTGGCTCAGCATTTACTTGCAGCTGCTGACAAGTATGGACTGGACAGGCTCAAGGAGATCTGTGAAGGTAAGCTCTCTGATGGCATCAGTATCGACACGGCAGCGACAACTCTGGCTTTAGCTGAGCAGCATAACTGCCCCAAACTCAAGGTGAAGTGCGTTGAATTCATAGTTAGTACTCCTGAGATTCTTGATGCTGTGTTGGCGACGGATGGATATAAGCATCTGGAGGCAAGCTGTCCTATGGTGTTGCCTGAGCTTCTTAAGTCT…	DOWN	1	-7.44	-7.4	-8.51	-8.49	1	-4.65	-7.41	-4.84	-7.54		-7.035
TraesCS7A02G487400	ATGCTGCCGTCCTCGTGCCTCGGTGTGTCGTGTGTGGCGCCGGGCCTCCCCACGCCAGCCAGCACTCCTCCACCAATCCCTGCCCCTGAGATCCGCTGCCGCCACCACTGGCTCCTCGCTGTAGTGCCAGCAGCGGCACACCGCGACGGCGGTAACTCTCGAGAAGGGCGAGGCGGCGGATGGGGCCGGGACAGTGGCGGGGTTCACTGTCGTGATGAAGTTCGGCGGGTCGTCGCTGTCGTCGGCCGCACGGATCCGGGATGTGGCCGACCTCATCCTCAGCTTCCCCGAGGAGGCGCCCATCATCATCCTCTCCGCCATGGGGAAGGCCACCAATCGATGAGCTCGCTGTCATCAAGGAGCTTCATCTTACGATCATTAGTGAGCCAAGATTGGACA…	DOWN	1	-5.88	-4.25	-5.85	-4.24	1	-4.4	-3.47	-4.58	-3.66		-4.54125
TraesCS7A02G499400	ACAAATCCAAAGCAGCATTCCCCCGTCGGCTTCCACCTTCCCCTCACGCGCGCGACCTCGTCGTCGTCGCCGGCTCGGAGATCTCGCCTCGCCCGCCGGCAGCAGCCATGGACGCCGTCGACTCCGTGGTGGACCCCCTCCGCGAGTTCGCCAAGGACAGCGTCCGCCTCGTCAAGCGCTGCCACAAGCCCGACCGCAAGGAGTTCACCAAGGTGGCGGCGCGGACGGCGATCGGGTTCGTCGTCATGGGGTTCGTGGGGTTCTTCGTCAAGCTCATCTTCATCCCCATCAACAACATCATCGTCGGCTCCGGCTAGGTTGGAGGACGACATGATGCGGGGATAGTGCGATGCCGGCAGTTGAGCCTGCGGTGTGTCGAAGTAGGCGCCCAAAGTTTGT…	DOWN	1	-11.23	-11.19	-10.85	-10.82		-5.62	-9.99	-5.27	-9.63		-9.325
TraesCS7A02G537500	CTAGGAGTAGCACATCGATCAGCAAACGAACGTCCGGCAGGCACTCAACACAAAACACAAATATGCGTTCAGCTCGCGACCTCCGCCTCGCGGTCTCGGCCCTCCTCCTCCTCCTTCTGCTTTCAGCCGGCGTCCTGGCGGCAAGAGCCCAGCATGAAATCGACGATGAGTCAGAGTTCAGCTACATCCGCGGGTCGGAGAACGGGCCGGAGAACTGGGGCAAGATCAAGGAGGAGTGGGCGACGTGTGGCACCGGGCGGATGCAGTCGCCCATCGACCTCTCCGACCGCCATGCCGCACAGGCACCCAACCTCAGGTACCTCAATCACTCCTACCTGCCTGTAGATGCCTCCATCATCAACCGCGGCCACGACATCATGGTCAAGTTCAACGGTGACG…	DOWN		-2.37	-	-2.41	-	1	-5.62	-3.49	-5.44	-3.32		-3.775
TraesCS7A02G565000	AGAGGTAGGTTGGAAGGATATAGAAGGAACCCCAGACAGAAGCCTTGGACGGACAAGAGAAGAAGAGAACCACCAAGTAGGAGTGGGACGGGAGTCCATGAGCGTGATGGGAGAGGAGAAGCATAACTCTAGCTGGGTGGTGGATATGGAGAAGATGCTGGCAGATGACGATCCTCAGTGGAGGAGGATGCAGGCAGAGCGATGGGAGGCGCAATCCATCTACCGGGTGCCAGAGTGGCTCAAGCGCATGAACGCAAAGGCCTACCAGCCGCGGCTGGTGTCTTTGGGTCCCTTCCACCACGGTGACTCCAACCTGCTGCCCATGGAGGAGCACAAGCGCCGCGCGTTGGTGCACCTCATCAAGCGAAGCAAAAAGCCGCTCCAGGATTTCATCTCTGC…	DOWN	1	-9.31	-9.27	-10.06	-10.03		-4.7	-10.17	-5.7	-11.16		-8.8
TraesCS7A02G568800	GGCCCACCTCATCCTCGTCCAGTCGACCCGACCAGTCCGCCGGAACGGAGCTGATGGGCCTCAAAGCCGCCGTCTTTCTCTCCGTCCCCGCCGCCGTCACGCCGCTACCTACTACACTCCACCGCCACCACCTCCCCCCCTCCTCCTACTCCTCCTCCAGGGGCAGCAGCGCGTCCGCCTCCCGGATTTCAGCAGCGGTCATGGCCACGGCGGTGCAGCCGGCGGTGGTGGTGGGCGGCGGCCGGGTGGGCCAGGCGCTGCTCTCCATGGGCCCCTCCTCCGGGGACCTACTCCTCCGCCGCGGCGAGGCGCTCCCGCCCGCCGCGCCGGCCGGGCCCATCCTGGTCTGCACCCGCAACGACGACCTCGACGGCGTGCTCGACGCCACCCCCAAATCCC…	DOWN	1	-4.53	-2.2	-4.43	-2.12		-4.76	-2.21	-4.85	-2.29		-3.42375
TraesCS7B02G057900	CCGAATTACAGTAGTAGGGAGAATGCCACCGCGCGCGCGCATGGAGCGGCCGGCAGCAAGGATCGTAATCATCCTCGTCACTTTGCTCACGCTTTGGAGCAGCGCCGTTGCCGTTGCATCGCCGTCGGCGGCGCCGGTGCGGGTCGGCGTGGTGCTGGACCTGACGAGCGTGGGGAGGGAGAGGCGCGCCTGCATTTCCATGGCGTTGGACGACTTCCACGCCGCTCACGCCGGCTCCGGCGCCGCGCGGATCGAGCTGCTCGTACGAGACTCGCGCGGTGATCTGACCACGGCCGCACATGCTGCCGAGGACCTGATCAAGAATAGGCAAGTGCAAGCCATCATATGGGGCCCTGCGACACTAACCAAAGAAGATCATGTCACACACCTGGGCCGTCG…	DOWN	1	-3.62	-2.05	-3.93	-2.38		-1.2	-2.14	-1.03	-1.95		-2.2875
TraesCS7B02G134200	CTGGCCGCCTGTATTAATACACGCGCGGCGCAGACATTACCCGTCGCATAAGCCGAGCCTTGCACACAGACAAAAGCAGGCAGAGAGAAACGACGGGAGGGCGTTGCGCGAGCGCCTCGACGGCATGACAGCCGATCCGTCGTCGTCGTCGTCGGCCGCGGCGGCGCCGTCGGTGAAGGGCGTGGCGAGGGCGCTGTCCCAGCACCACCGCGCCGTGGTCGGCTTCCTCTTCGGCTTCTTCGTCATCCTCGTGCTCTACACCACCACGTCCGGCCAGTTCGGGACGACCAACACCATTGTCGCCCTGCGGTCCACGCCGGCCGAACAGAATGCCAGGACGTCTCCTCCACCTCCCCCTCCAGCGTCGACACCAGCGTCGTCGTCGGCGCCAAATAATAA…	DOWN	1	-2.99	-5.12	-3.28	-5.42		-2.42	-4.04	-1.67	-3.29		-3.52875
TraesCS7B02G159300	ACCACCGCTATCTCCGCCTCGGTCTCTCCATTTCGTCTCCCCGGTCGTCGTGTCCGGTGTCCCCCTACAGGCCGGCCTCCTCCCCCTCCATCGACCACTACTACAGCTTAGGGCGGACCCATACTCATGGAGAAACGGAGAAGAAGCGTGTGCGCCGTGGCGGCGGTGGCCCTGGTCGCGGCAATGCTGTCCTCACTGACCGAGGCGGCGTACGGCGGCGGCATGTCGCCGGGCTACTACAAGACGACGTGCCCGCAGCTGGAGGACATCGTGCTGAAGGAGGTGACCAGAAAGAAGAACGAGACGATCGTGACCATCCCGGCGGTGCTCCGGCTCTTCTTCCACGACTGCCTCGTCAATGGCTGTGACGCTTCGGTCCTGATAGCCTCTCGCAACGAA…	DOWN	1	-8.25	-6.41	-7.65	-5.79	1	-7.3	-8.06	-7.11	-7.85		-7.3025
TraesCS7B02G185600	ATGGACTCTTCCTCTACTGCCTCCGCCTCCGCCCCTGCTCCGGCTGCCTCCACCCACAGCAGCGATAGCGGGGGGCCCGCCGCTGCCCTGTCGGCAGCGGTCGCCACGGCATCCCGGCGGTTTCAGCACCTGCTGGACCGGTCAACTCCGTACGTGGGCCGCCGTTGGCTGGGCCTCGCTGGGGTAGTGTTGGTGTACGCGCTGCGCGCGTGGTTCGTCGGCGGCTACTACATCGTGACCTATGCCCTCGGCATCTACCTCCTCAACCTCCTCATCGCCTTCCTGTCGCCTCAGGTCGACCCCGAGCTCGCCGAGGGGCCCGCGCTCCCCACGCGCTCCTCGGATGAGTTCCGTCCTTTCGTCCGCCGCCTGCCCGAGTTCAAGTTCTGGTATTCTATA…	DOWN	1	-3.62	-3.07	-3.83	-3.29	1	-2.37	-3.12	-2.39	-3.13		-3.1025
TraesCS7B02G195400	GTCTCCTCCTCTCTCTTCTAGCTAACTCCTCCTTCCTGATCTCTGCGTCAGCCGCAGCGCGAGAGGAGCAGCGGCAGCGGAGATGCTCCGATGGCGGCGTCGAGTTGTGAAGCGGTGGTGCCTGGGCGCGAGTCGACAGAAGCCGGAGCGGCTACTCCGGGCCCCGATCTGGGGGGTTCGGTTCCAGGGCGCCGACAGCTTCTTTGTTTATGACGCGGGGCCGTGCCGCCGGGGGAAGCCTTGGATCCATGCAGGGGGGCTCCCCGGGGGGCGCAGAGGAGGGGGTTGGACGAGCGGGTGAGGATGCGTGAGGCCAGAAGGAGTTTGGGGTTGCCAGAGAAGCATGGGCCGCACGGGGGCTGGTCATCGCCAGAGCAGAGGGGAGGAGGTCGATGCAGG…	DOWN	1	-4.11	-4.07	-4.03	-3.99	1	-3.01	-3.53	-2.97	-3.48		-3.64875
TraesCS7B02G216200	ATGACTTGGCACACACCCACCCACAACCCACACAGCCCCGGGCCCCACCCACGATGCACACACACCCACGCCCAACCCACGCACACACACCCACGTTGGATCCCATCTCTCTTGTCTTCCTCGATCCCCTTTCTCCACCCCACGCCGCCGCCAGATTCCGGCAATCCCCGTGGTTCCCCACCACCTAGCTCTCCTCCTCGAGGTCACCTCTCCCCGCTCACCATCTCCACTGACCGGTTTCTCTCCTCGCCCAGGAGAGCCATGCCCAGGCACTGGTGGTGGTGCGCTGCGAGGAGGTCCCAGCGGCGTCGAGCTGCTATTGCTGCAGGCACAGCGACGTCGGCGTGGTCAGGATGGTTGCAGCCCTTCAAGATTCTCAATGGCGGCGTCTCAGCGCTG…	DOWN	1	-6.38	-9.51	-6.45	-9.59	1	-7.42	-8.19	-7.76	-8.51		-7.97625
TraesCS7B02G305000	ATTTGTGTTCCCTCCACTCACCGGGACCCCAGCCGCCCCACTACCTGACGGCCACTTGTGCGGTGGTGCACGCCATGGCCGCCTCCGCTGCCGCTTCTTCTCGCCGTGGCTTCCTTCGCCTGGTCGTCGCGGCCGCCGTCCTCGCGGCATTCGGGCTCGGTGCTGCCCGTGCTGCGGGGAGCTCGGTTGATCGCGCGCCGCTGAGCGTGGCGTCCCTGTTCCCCGGCCCGGCTTGCCCCACGACAGCAGAGCACGAACCCAGCGCTGCGGCGTCAGCGAGGATGAAGATCGTCCACCAGCACGGCCCATGCTCCCCTCTGGCTGATGCGCACGGGAAGCTGCCGGCTCACGACGAGATCCTCGCCGCCGACCAGAACCGCGTCGATTCGATCCAGCGCC…	DOWN	1	-4.05	-6.88	-3.93	-6.77		-2.84	-7.01	-1.98	-6.13	En	-4.94875
TraesCS7B02G316300	ATCGTCTTCACTTGTACACCGTATCTCGCGGGCGGCCTTTTTATGAGCAGCTAGTTGGATCTTGCTCTCCCTGACCCAGAGTGAACGCATCCTCCTCCTCCTTCTCTTGGAACCAAACCAAGATAAGCAATGGCTCTAGTTGGTCAGGCTGCCATGGTTGCGCAATTTGCAGGAGTGGACGCCTACGGGCTCATCAAGATGATCGCCGATGCGGCGCAGACGGTCCGGAGGAACAGAGCCACCTGCCTGCAGCTCGCGCGCCGCGCCAAGATGATCGGAGACCTGCTGCACCAGCTCCACGCCGCGCAGCTCATGCAGCAGCCGGAGACGAGGAACCCCATTGAGCAGCTCGAGGAGACGCTCCGGCGTGCGCTGCTGCTCGTCAGGTCCTGCCAGGGC…	DOWN	1	-2.19	-2.17	-2.09	-2.09		-2.35	-2.15	-1.88	-1.69		-2.07625
TraesCS7B02G406600	ACGCCCGGTCTCTCTCGTCTCTTCCTCCCCAAATCCCTTTCCCACAAAAAAAAAGTTGGCGGCGGCCGGCGCGGAGGGAGTGAGGCGGCGACGGCTGCGGCGGCGAATCCACCCCTTGCCTCTCTGTCTAGCTGCGGAGTGGACGTGCTCTCGCCTCTTCACGGCCTCGGCAGTGGGGCGCTCTCACCCATGGCGTCTGTTGCAAGGGGGATGGGGCGGGGCGATGCCGATGCCGATGGCGACCTACGAACAGTAGGGATGGCTGTCGTCGCCGGTGTCCATGGCGCAGGTCATGCATCTTAATCTATCACCGTCGGCCAGGGCAGAGCGGATGTGTTCATTCGTGCCGCAGATCTAATGCTGAACTATGCTTTTGTTGGTCATAATGTTGCTATATGT…	DOWN		-9.05	-0.92	-9.17	-1.04	1	-8.15	-2.25	-8.04	-2.12		-5.0925
TraesCS7B02G459700	ACGACCATTCATTCATCTCGTTGCTCCTCTTCCGCCCCACCAACTTCTTCCCATCTCTCAACGTCTCCTCCCAAGGTATGCAGAGAACACGTGATGATCTGGAGAAGAAGCTACATGATTCAAATACAACACCAATGTTTTTTCCACTTGAATTTTTGAAGGCCATCACATGTGATTTTTCCACTGAGTCGGTACTAGGTGAAGGTGGGTTTGGAGTGGTTTACAAGGGAGTTCTTCGAAGTGGCAAAGTTATTGCTGTGAAGAAGCTTTTTGAAATCCGTCTAAAAGAGGACACATTCCAGAATGAAGTACGCTATCTTATGGGGATTAAGCACCAGAATATAGTACAGTTCCTAGGTTATTGTGCGGAATCAAGTTGGGAAGCGATAGAGCAACCTA…	DOWN	1	-8.89	-7.96	-9.75	-8.83		-4.79	-7.5	-5.01	-7.72		-7.55625
TraesCS7B02G460000	ATGGCCACCAGAAGTAATAGCCAAGACATTAGGGCGAGCCCCGAGCTACCGAAGCAACTGCCCATCGACTTTCTGAAGAAAATTACAAACGATTTCTCTGCTGAGCGGAAGATTGGCGGAGGTCCATTTGGAAGCGTTTATAAGGGAGTTGTGCCAGATGATGGCAGAGTGATTGCGGTGAAGAAACTTCAGGAGAACGCGCCGATGCCGCCTGACAAGACATTCAACAACGAGGTTCAGAACATTATGGCGCTCAAACACGAAAACATAGTCGAGTTGGTTGGGTTCTGCTGGGAAACACAGAAGAAGCTGGTGCAGTTCAATGGAAGCATTTTGCGTTCATATACAGGAACAAAAACAGCTGAGGCAGTCTCTTCAGCTGAACCTGCTATCGATTGG…	DOWN	1	-8.87	-9.79	-8.78	-9.71		-3.48	-8.93	-3.61	-9.05		-7.7775
TraesCS7B02G461600	CACATATTGTTGTTATCTCGACCTGTCGAAAGACTCAGCTTAGGCCCCACTCAAGTCAACTTACCCTTCTTCCTCCTCGATCCACGTATGTACGCCTGCAGCTAGCTAGCAAGTACTCAGATCTCTGGGAGTACTTGCTAGGTCCGCTTCAAGTAGTAGCAAGGAGCCAAGGAGACCGAGATCTCGTTTCTCTCTTCCCAGCAAGGATCCCGCAAGCTATTGTTCCTCTCAAGAGATGGCCACCGCAAGTAGTAACCTGCAACTACCGGCAGAACTACCCTACGATTTTGTGAAGAAAATTACAAATGACTTCTCTAAGGAGCGAGAAATTAGTGACAATCCATTTGGAAAACTTTACAAGGGAATTAATCCAGATGATGGCACAGTGATTGCTGTGAA…	DOWN	1	-6.58	-6.54	-7.33	-7.3		-1.88	-6.66	-2.32	-7.03		-5.705
TraesCS7B02G463000	AACGGACAGCGAGCGGAAGCAGGAGACGGATCCGTCGCAAGCCAGCACCGACGACTCCGCCGCCACGGCCAACGGCGTTGTGCTTGCTCGACGTCGACGGGACGCCGCCCCCATCGTTCCCCGTGAGCGCCAGCGCGGGGCAGCACAAGGTAGGGGATTCCCCCGCCCCGCCCCGCCCCTCCCCATTTGATTTTGTTCTTTTAATCTTTCAGGGCAGAAATCTATCTGGCTGTTCGCATGTGCTGGAAAGGTTGCTGGTGTAATTCGCTGAAAGCAGCGGCTCAATTTCACGGGGCTATGATGTTGAAATTTCCCGAGAAGTTCTTACCCCTTTCCCGCCTATGTTTCTTCGCTTGTTCAAAACGCCAAGAAGCCATGAAAGCCTCATCATCCCTGGAA…	DOWN	1	-7.25	-7.21	-9.05	-9.02	1	-5.82	-4.72	-8.49	-7.38		-7.3675
TraesCS7D02G010100	AAAACACAATTCCAGCCGCTGCAAGTTCCAGGACCACGAGATCCAACCTAACACCATCAGGAGGGTTCATCATCCTCATTGGTGCCTCTCTAATGGTGCGTGAGTAGTCCACCATAGACCTACGGGTCTGTAGGCAGTAGCTAGATGGCTTCCTCTCTCTCTCTCTTTGATTCTCAATACAATGGTCTCTTGGAGATCTATTTGATTTTGCGCCGATGAGTTCTTTCAACGGCCACTACAAATCTTCTAGTAACTTGCAAGTGTATGCCAACAAAGCCGACGCGAGCAGCAAGCGAGGATACAGGCCGATTCTGACACATGTTGAAGAAAAGGTCTACAATTGGACATGCTCAACCTTCAATATCTAGATCCTCATGAAAGTACCATCAAGGCGCTTAA…	DOWN		-0.77	-4.98	-0.51	-4.73	1	-2.01	-5.24	-2.37	-5.6		-3.27625
TraesCS7D02G013400	ATGTTCGCCGTCATACACGAGAGATCATTGAGTCGGCCTCTCGGGGGGGAATGCCCACGAATTGATAACCTCGATACTCTGCAGCGCAAATTGACAGACATACTGCAAGAATCAGGGAAATTCCTACTTGTGTTGGATGATGTTTGGTTTGAACCTGTCAATCAGAGGGAATGGGACCAATTGTTAGCTCCTCTAGTTTCCCAAAAGACGGGAAGCAAAGTTTTGGTAACCTCTCGACAGAATTCATTTCCCACTGCTCTTTGTTGTGAAGACGTGTGTCCTCTAGAAAACATGGAAGATGCTCAGTTCTTGGCACTCTTCAAACACCATGCATTCTCGGGGCCAGAAATCAGAAATCCGCAGTTGCGCAAGAGGTTGGAAGATTTTGCAGAGAAGATT…	DOWN	1	-8.2	-8.17	-8.06	-8.04		-3.88	-8.46	-3.46	-7.44		-6.96375
TraesCS7D02G236300	ACCGCACCGCGCGCAGGGAGACGTGCCGAACGGGAGAGCTCGCTAGCCAACGGCCAACGCATCATACGATTTGATACCCCCTCTCGCCGCCAGCGGCACGTTCCGTGGACTAATCAAACCAGTTCTTTTTAGGCGATAAATCAAGCTTAGTTAGAGCCACATGGAACTCGCTACCACTCTGCCCGGCGAGCCGCCTGTATAAATACACGCGCGGCGCAGACATTACCCGTCGCATAAGCCGAGCCTTGTAACTTACACACAGACAAAAGAAGGTAGAGCGGGAGGGCGTTGCGCGAGCGCTTCGACGGCATGACCGCCGACCCGTCCCCGTCGTCGTCGTCGGCCGCCGCGGCGCCGTCGGTGAAGGGCGTGGCGAGGGCGCTGTCCCAGCACCACCGC…	DOWN	1	-2.77	-4.06	-2.96	-4.26	1	-2.54	-3.08	-2.07	-2.6		-3.0425
TraesCS7D02G276800	AGCGCGAGATCGATCGCGCGCGCCCTCGATCGGATCGGAACCCGTCGAGGAACCGCGAGGGAGCTCGATCCGATCGCGGGAGCGCCGCGCCCACCAGATCAGGAGGAGCCGAGGGATCCCATCCAAGGAGGAGCGCGCGGTTTGGCGCCTAACTTGTGCTGATTGGCCGATCTCTGCTTCTTGTTCCAGCGCGCGTGCGGATCCATGGAATCGGCATCGGAGAGGACTGGCGCTATGGATTCACCGGAGCCAAGAATCGAGACCATTCCTAGGAAGGATGAGAAAACTGTTAAACCCACCATTTCACTTGATTCAAGTGTTATCAATCTACCAAGTGAAGGACAAGTCCAGGCGGTCACATCCAACATAGGTGAGGAACATAGTGCTGCATATCCACAA…	DOWN	1	-5.06	-8.38	-4.9	-8.23	1	-3.39	-5.29	-3.32	-5.24		-5.47625
TraesCS7D02G373700	CCTGTGACGACTGCGACAAGGTACTAGCGGCCATCATGTGCGGCGGACGACAACTTGAGGACGCCGAGGCTCCCGCGGTGAGGCGGAAGGTGATGGCGACAACGCTGTGGACCGAGAAGAAGAAGCCCCGACGGAGCGACGGTGTGGGGCGGCACTTCACAGGGCTCGGTGGGTGCGGGCGACTCAGGCTGGACGACAACGAGGAGGACTTTGACGCCGAGTTCAAGGAGTTCGAGGCCAACTCCAGGGACTCCGACATGGAGCTCGGGCCCGGTGGGGTCGTTGAGAAGGATGACGAGGAGGAGGTCACCGAGATCAAGCCCTTTGCCGCCATCAAAAGGTCCCTCTCCCATGATGACTTAAGCATCATGAGTACGAATGTTTTTGATGGTCCTTCAG…	DOWN		-4.5	-1.05	-4.74	-1.32	1	-6.17	-2.14	-6.57	-2.51		-3.625
TraesCS7D02G459000	ATGCAAGGCAACCTAACAACTTCCTCCAGTGGTGGTCTTGGGAGCATGATGGGAGGTGTAGTTGGAGTAGATTCTGGATGGAAGTTTTTCAATGAAGGTTCTTCTCCAATGGAGGATGGTGTTACAGTCATGTTCATTATGCATCAACATGCTCTTGTGGTTAGACTCCACACCAACAGTGACCACGTTGACCATATTGAGACCTTCTCTAGACCAGAAGGAGCACGAGAAGGGTCAATTGCTTATGCTGCATGGAAATACACATCATCCTCGAGTGATTCATCGCCAATTGATGAAGAGCCAGTATCTTGGCTTGCGCTTGTCTGGGACCGTCGAGTGCAAGTGGCAAAATTTGTTAAATCAAAGGTGATCAAACACAAGGACTGGAATCTTGATAGT…	DOWN	1	-4.85	-8.02	-5.5	-8.66	1	-6.22	-6.12	-5.94	-5.9		-6.40125
TraesCS7D02G460300	CTATAAATACGTCGGCCATATCGCTCGATCCGACCACTCCAACGCACCATCATATTGCTCTCTCCGCGCGTATACATACATACTTAGCTCCTCTGTTCTGGTTGAGTTAGATATCTCTGAGGTGCAACAATGGCCGCGAGCAATGACGCCGGCGTGGTGGTCGTCTTCGACTTCGACAAGACCATCATCGACTGCGACAGCGACAACTGGGTCGTCGACGCCCTCGGCGCCACCCAGCGGTTTGACGAGCTCCTGCTCCACCTCCCATGGAACTCGGCCATCGACGCCATGATGGGCGAGTTGCACTCGCAAGGCAAAACGATCGACGAGATCGCGGGCAGCATCAGGACGGCGCCTCTGTCCCATCACGTCGTGGCGGCCATCAAGGCCGCACAGGCT…	DOWN		-2.44	-1.5	-2.71	-1.78	1	-2.25	-2.54	-2.17	-2.45	En	-2.23
TraesCS7D02G496700	ATGGAGGTCGATCAGAAGAAGGCCTCCAAGCGGGGCGTGCCGAAGAAGGTCCGGACCATGGCCAAGCTCGCCGTGCAGTCGCTCGAGACCTACTACGGCGACCGCGCGTACCGCTTCCTGTTTGACGCCGTGGCCGACTTCTTCGCCGCCCTGCTCGCCTCCGACATGAAGCAGATGGCCCCCGGCGGCAAGAAGAGGAAGATCGGGCTCGCCGCCAAGTGGTGCCCCACGCCGGGCTCCTCCTTCGACCGCGCCACGCTGCTCTGCGAGGCCATCGCCTGCCGCCTCTTCCCGCGCGACTCCGACCCCGAGTACGCCGAGCTCTCCGACGAGCACTACAGCTACCGCGTCCTCCGCCGCCTCCGCCGCGACGTCCTGGCGCCCATCCGCAAGGCCCTG…	DOWN	1	-7.42	-4.53	-8.62	-5.74		-2.82	-2.81	-3.6	-3.58		-4.89
TraesCS7D02G499300	ACTCGAGCGAGCGGGCAAGCTGCAGAGAGGGCGAAAATGGCAGCCTCTTCGTCGCTCCCTGTGATCGTCCCGGCGCTGCTCTTCCTCCTCGCGGCGGCGTTCGCGCCAGCAACAGCAGCAGCAGCAGCGAGCCCCTCCAAGCGCCCCGCCCATCAGCCTCCTCTTTTCCCCGTGGGACTCGCTCCCCTGCATCAGAAGCAGTCGAGCGGCAGGTACGCCGCTGCCGCCGTCACGGCCTCAGCCGCAGCGGCGACGGACAACAGCACGGCGAACCCGTTCACGGCGCACTACTTCCTGCAGGAGCTGGACCACTTCACCTTCACGCCCAACTCCTCCCACCTCTTCTCCCAGAAGTACCTCCTCAACGACACTTTCTGGCGGCGGAAACCCACCGCCGGG…	DOWN	1	-4.48	-4.08	-3.52	-3.13	1	-4.75	-4.27	-4.49	-3.95		-4.08375
TraesCS7D02G501500	ATGGCGGAGGATGGCGACTGCTGTGTTGCGGTGGCGGTGGCCGAGGCGGCGGGCATCATCTGCTCGCTCCGCGCGGCCGACCTCGCCGGGTGGACGCCGCCCTGGAAGACCAGCGGGCCGCCGTCGTCCGAAGCCGCGACGAAGGAGGAGACGGCCTGGCCGGCGGTGGCGCGGGGGAAGCGGACGCGCGCATCGCGCTCCGGCTCGGCGGCCAACAAGAACAAGGGGAGATGGGCACGCGGCAGCCCCGCGTCTCCGCTCGACTACAGCGGCGGGTCCGGCTCCGGCGCGTCCACCAGCGGCGGCGAGGACGGCGCCTTCTGCTCGCCGCCGGCGACGGTCGCCATCGCCGCCCCAGCTTCTTCCTCCTTGGCCAAGCTAACAACTGATCTTGCAATT…	DOWN	1	-2.84	-3.54	-2.97	-3.67		-1.48	-2.53	-1.62	-2.64		-2.66125
TraesCS7D02G531500	TGCACACACATCAGACAGCGAATCATCCCAATCCACAAGCAAGCAAAGCAAGATGGTGACCGTGGTGTCGTCGCGCACGGTGAGGCCGCCGCTGCGGCCGCGCCGCCGCATCCCGCTCACCACCTGGGACGTCCCCATGCTCTCCGCCAACTACATCCAGAAGGGCCACCTCTTCCACAAGCCCACGGGCACGCTCCTCCCCACCGCCGCCCACGTCGTCGACCACCTCGCCGCCGCCCTCGCCGACGCGCTCGTCCACTACTACCCCGTCGCCGGCCGCTTCGTCACCGACCAGCACTACGGCGACGGTGAACAGGGCGACGTTGTCGTGGGATGCTCCGTCTCCATCGACTGCGACGGGCAGGGCGTCCAGGTTGTCCACGCCGTCGCCGATGACGG…	DOWN		-	-	-	-	1	-8.3	-8.11	-8.05	-7.84		-8.075
TraesCSU02G011300	ATGCTAACCTCGCTGAGGACATTGATTGTAAAAGAATCAGTTGGTCTAGTTGGACCACTAGGAGGAGGTCAGAGTGATGTGGAATGGCAGCTCCCTGTTGAGTATATCAAGATCTACAAATTAAATGGTAATACTGGCAAGGAACTGACAGAGCTCCTCCCCCACCTCCCAAAGCTCTCCAAATTGGTAATATGGTGGTGTAAAAGCATAAAAAAGCTGGTAGTGGGGGTGGATGTGCAACAAACAACACAAGAAGCATCAGAGATGGGGGGAGGTGAAATAACAGCAGCAGCAGAGGAAGAGGATGATGGGGTGCTGCTCCTCCCAGCTCATCTCTGTGACTCACTACGGGAATTGTGGTTCAATTACTGCCCAGAGCTGGTCCTGGTTGACCCTCCA…	DOWN	1	-6.4	-6.36	-5.62	-5.58		-4.76	-3.07	-3.69	-1.99		-4.68375
TraesCSU02G042100	GTATTGGTGTTGGACCTACGTTACACAGAATGGAATGAAATCTTATGTGAAGAAAAGATGGATCTCATGACTAACATGATAGAGCTAAATATAGAGGGAGTCTGGTGTCAGCAGTACATAGGTAACCTACAAGGTCGACTACCTAACCTCCAGAGGCTACGGATAACCAAACCAAGATATAAGTGGAAGCCATCAGAGGATTTTGATAACTCTTTTGTAGATAAGACAAGTATGAAAATACTCGACTTATCAGGGAACAGTGAAATGGAAATTCTTCCAGCAAGCATATCGAAGGCAAGTAGCCTTCAGTTGCTTGTACTTGATGGTTGCAATGGACTGGAAAGCGTTGGCGGGCTTCCTTCCTCCCTTGAATCCTTTAGCTTTAATGGATATGGGCCA…	DOWN	1	-6.14	-6.1	-6.18	-6.16		-4.13	-3.93	-3.95	-3.74		-5.04125
TraesCSU02G124700	ACTTGCTATCCAGCTTGCTCCTACCCTAACAATGGCAGTGGCAGGTGCCTCACCTGTTCTCCAGCTCCTTCTCCAACAATGGCCGGTGATTCTAGCCATCTTCCTCGTCCCACTCTCCTTCCTCCTCCTTCGGGGCAGGTCGCGCTCCGGCCTAAAGCTGCCACCGGGCCCCATGAGGCTGCCTTTCGTGGGCAACCTGCACCAGATCGGGCGGCTGCCGCACCGGAGCCTGGCTGCGCTGGCCCGGCGGCACGGGCCTGTGATGATGCTGCGGCTGGGCATGGTGCCGACGGTGGTGCTGACGTCGCCGGAGGCGGCCCGGGAAGCCCTCAAGACCAAGGATGAGGACTGCAGCAGCCGTCCCCTGTCGGCAGGGCCAGGGCTGTTGTCCTACGGCTA…	DOWN	1	-6.8	-3.59	-6.64	-3.45		-3.28	-0.68	-3.17	-0.55		-3.52
TraesCSU02G136900	GACCGACGACGCTGTGGATTAGTTGCCCAGCTTGCTCTTTCTCCCCCAGATCTGCTCGGCCAGCTTGCAGCAGCAGCAGCTCTGCTCTCCCCGCCGGCCGCCGTCACTTTGGCCGGCCATCCACCACCCACCGTACCGTCTCCAGCCGCCACTACTTGGCGTCCGGAGTGGATCCCCTCTCCGCTCTGGCTCTCCATCGACAAGGGGATCTATCTATATATTCATTCTACTAGGAGTGAGTGGCTTCAGCTGCAAACAACCAAGAAGAGAAGAGATAGATCCCATCCCACTGCCTGCCTTGTTGAATCCTCTCGGCTCTCACTGCAACTGCAACTGCAACGCAAGGAAGGAAGCCATGGCGGCTGTCCTTGATGCTTTGGCAGCCCGTGTGATGAACAA…	DOWN	1	-7.4	-7.36	-8.4	-8.37		-4.98	-5.75	-6.17	-6.92		-6.91875
TraesCSU02G137100	GTGATGATGAAGATGTGTTGTCCACCTCTCTCTCTTTTCCCCTTCTCCTCACCGCAAAGCAAACCCTCCTCTCCCCGCCGACTAGTCAATAGTAAGTAGATCTCATCTCCGATCCGATCCGATCCAGCCGGCGATCCCGCGCGGCGCGGCGGAGGGCGGGATCGATCTCAGCCATGGACTCTTCTTCCTCGTCGACGGCGTCGTCTTCCCAGGCGCAGGCGCAGCCGGACTTCGACTACCTGTTCAAGCTCCTCCTCATCGGCGACTCCGGCGTGGGGAAGAGCAGCCTGCTCCTCCGATTCACATCGGACTCCTTCGAGGACCTATCCCCGACCATCGGCGTCGACTTCAAGGTGAAGATGGTCAACATTGCCGGCAAGAAGCTCAAGCTCGCCGTCT…	DOWN	1	-3.02	-2.62	-3.11	-2.72	1	-2.82	-2.46	-2.94	-2.57		-2.7825
TraesCSU02G137700	GGGTGAGAGAGACCATCCATCGGTCTGTCTGTGTAGTAAGTAGTATGTTGACTAGTCCAAGCAAGCCAAGGAAGAGAAGAGATCAGATCAGATCTCATCTCAGTCTCCTCTGCTCAGGTCGCCGGCGATGGCGATGGCGCCGTCCCTCCGCACCACCGTCCTGCTCCTCCTCTTCCTCCTCGCCGCCTCTTCTCAGGCGGAGGCGGCACAAGCGGCGGAGGACGGCATCCGGGTCCTCTCCGCCGAGAAAAGGATCGACCTCACCGGCCCCATCGTCAAGGTCTTCCTCACCCTCAAGGTCCAGAACGCCGCCACCGGCGCCGACGCCTCACACGTCCTCATCGCCTTCACGCCTGCCGAGGCCGACCACCTCGCCATCGTCAAGGCCACCCGGGCCGA…	DOWN	1	-2.43	-2.43	-2.52	-2.54	1	-2.05	-2.24	-2.02	-2.2		-2.30375
TraesCSU02G200800	ATGACCCCTCGGCCCCGTCCGTTGCATCACCAGCATATACTACTGCCGCAGCTGCTGACTTCTCCTAGCCGGCCGGCCATGACTGCTCCCTTACTCACGCTTGTACTCCTCCTGCTGACCTCGTCGGTGGCCGTGGCGTGCGCCAGTGCCGATCCCAAGGGCGACCTCAAGCGCATCCGCGTGTACATGCACGAAACCATGTCGGGGCCGAACGCGACACTGCTGACGTCAGTGCAGTCCCCGCTGGGCGGCAGCGCAACGTTCGGGCAGATCGGCGTGCTGGACAACGAGCTGCGGGACGGACTGCACCGGGGTAGCTCGTCGCCGCTGGGCCGGTTCCAGGGCTTGTTTGCCATGACTGGGCTGGCGAACACGCCGGGCCTTCTGTCAGCGGTGGAC…	DOWN		-	-	-	-	1	-8.43	-5.52	-9	-6.06		-7.2525

## Sheet: Table_S2
Table S2. Expression levels of selected DEGs during Chinese Spring development (http://wheatomics.sdau.edu.cn/expression/wheat.html)
Gene	Method	Expression in Z65 vs mean	root_Z10	root_Z13	root_Z39	stem_Z30	stem_Z32	stem_Z65	leaf_Z10	leaf_Z23	leaf_Z71	spike_Z32	spike_Z39	spike_Z65	grain_Z71	grain_Z75	grain_Z85
TraesCS2A02G141500	RNAseq	210.838	0.440072	0.587303	0.545087	0.462321	0.872908	1.3809	0.294465	0.49566	0.652213	0.937517	1.03649	1.80484	0.937234	0.201172	2.19227
TraesCS2B02G018500	RNAseq	86.6996	0	0.00944	0.016798	0.952811	1.59872	1.82717	0.38695	0.847109	0.864915	1.51934	11.0689	1.2353	1.04169	0.002933	0
TraesCS2B02G082100	RNAseq	247.13	0.238694	0.320889	0.324367	0.446778	0.476364	0.679169	0.267779	0.228368	0.490178	0.803409	0.935933	1.2051	0.657396	0.065809	0.174326
TraesCS2B02G483800	RNAseq	20.3064	0.347892	0.733758	0.83662	0	0.008833	0	0	0	0	0.060892	0.107865	0.029222	0.033496	0	0
TraesCS2B02G488700	RNAseq	19.86	1.0183	1.55957	2.10244	0.012055	0.093609	0	0	0.036862	0.02118	0.09502	0.045162	0.069018	0	0.159627	0
TraesCS2D02G066200	RNAseq	270.735	0.155072	0.176165	0.261297	0.250995	0.253848	0.285844	0.062237	0.140885	0.208751	0.403682	0.48038	0.69038	0.336438	0.016484	0.10257
TraesCS2D02G145000	RNAseq	242.044	0.074696	0.141336	0.204536	0.154227	0.24484	0.38162	0.030741	0.102644	0.203337	0.382823	0.346457	0.585982	0.37973	0.073429	0.325055
TraesCS2D02G462400	RNAseq	6.49132	0.145109	0.572051	0.458699	0.053498	0.051605	0	0	0.046239	0	0.156161	0.281543	0.007828	0.036145	0	0
TraesCS2D02G462600	RNAseq	20.6839	0.468097	1.6947	1.37172	0.412801	0.15826	0.060976	0.302104	0.330871	0.064849	0.052602	0.176464	0.07311	0.066562	0.011908	0.056937
TraesCS4D02G010500	RNAseq	118.588	0	0	0.022219	0.012456	0	0	0.042354	0.017379	0	0	0	0.009992	0	0	0.021987
TraesCS5B02G334700	RNAseq	64.1016	7.25586	8.06505	9.51638	5.73667	11.8431	26.0277	8.51718	16.6142	23.7398	1.95926	4.34036	6.4849	5.57798	0.995475	15.0751
TraesCS5B02G339200	RNAseq	84.9015	4.197	3.27519	3.2025	9.62971	3.83759	2.99103	4.61399	3.57835	1.62897	14.2436	11.78	4.21035	4.31153	0.599787	2.28693
TraesCS5B02G341800	RNAseq	270.746	0.187909	0	0	0	0	0.250379	0.110899	0.331442	0	0.28001	0.334825	0.581171	0	0.064461	1.07873
TraesCS5B02G343000	RNAseq	299.854	0	0.188712	0.01829	0.045809	0.077856	0.270323	0	0.052387	0.118108	0.394456	1.04596	0.698751	0.522674	0.062126	0
TraesCS5B02G343600	RNAseq	377.673	0.14889	0	0	0.657806	0.983014	0.357056	0.713491	0.055123	0	1.19725	1.42003	2.70719	2.32997	0.05787	0.124432
TraesCS5B02G343700	RNAseq	0	0	0	0	0	0	0	0	0	0	0	0.111607	0	0	0	0
TraesCS5B02G344400	RNAseq	308.538	1.06426	0.321099	0.569012	0.346433	0.402101	0.500239	0.275955	0.765214	0.638531	0.753294	2.34543	2.33884	0	0	1.05018
TraesCS5B02G344500	RNAseq	188.296	0.092441	0.206873	0.24424	0.251301	0.203794	0.186267	0.231259	0.060656	0.31252	0.356759	0.952392	0.483495	0.135602	0.015362	0.118643
TraesCS5B02G345500	RNAseq	519.933	0	0.065802	0	0.498854	0.068461	0.234211	0	0	0	0.053521	0.380726	0.705168	0	0.027658	0
TraesCS5B02G346000	RNAseq	69.4925	0.408824	0.706599	0.417238	2.88853	1.62534	3.00797	2.51186	1.4872	0.049186	0.385595	4.8874	0.895493	0.058043	0	0
TraesCS5B02G346700	RNAseq	57.5414	0.519608	0	0	1.62774	0.35875	0.115509	0.980779	0.091554	0	0.746357	2.48211	0.297554	0.183393	0	0.353345
TraesCS6B02G249300	RNAseq	135.997	11.8209	12.5705	13.9132	15.7669	13.8636	11.4818	8.53486	7.89318	7.71774	14.3958	14.7275	15.8301	14.9763	2.47973	8.62845
TraesCS7A02G211600	RNAseq	61.4325	1.02568	1.2308	1.15047	6.19705	2.62506	0.647903	1.21242	1.16647	0.018998	12.5798	3.88709	1.42558	1.30131	0.170364	0.169449
TraesCS7A02G391100	RNAseq	9.58354	1.33383	5.52291	5.29401	0.291591	1.41276	0.028859	0.057597	0.277869	0.192437	0.3253	0.270042	0.101594	0.675097	0.079403	0.03803
TraesCS7A02G405600	RNAseq	54.6032	6.10347	70.8041	43.4905	2.47312	5.35841	8.76267	3.87407	6.07763	3.50806	0.039255	0.830571	5.75034	0.559265	0.335546	0
TraesCS7B02G305000	RNAseq	97.6693	4.06888	44.6344	27.0246	2.70936	3.96183	12.265	8.78904	10.8009	6.83478	0.032476	1.49114	8.77372	3.08701	0.258347	0.014894
TraesCS7D02G460300	RNAseq	162.605	1.02383	5.88948	5.47283	1.24349	0.637333	3.602	0.043866	0.139411	0.042685	0.099199	0.825826	2.99393	4.92236	0.429299	0.252872
TraesCS1A02G186600	RDA	17.4512	5.40397	3.64039	3.75291	0.158141	1.68389	0	0.094633	0.272358	0.193072	0	0.017315	0.181945	0.231708	0.008606	0
TraesCS1D02G030200	RDA	136.664	0.1203	0.148404	0.147275	0.194299	0.129302	0.238181	0.152089	0.204852	0.356003	0.290542	0.263115	0.27065	0.191993	0.03807	0.225535
TraesCS2A02G243000	RDA	60.2033	0.052597	0.141006	0.126995	0.094667	0.099964	0.13116	0.014991	0.015828	0	0.169546	3.13334	0.171044	0.106264	0.004257	0
TraesCS2A02G511000	RDA	170.932	0.861404	4.61727	4.26097	0.658068	1.43225	5.16024	3.25452	10.5159	24.1966	0	0.045477	7.21422	0.932219	0.158508	0
TraesCS2B02G539100	RDA	112.507	0.315797	2.04973	2.34692	0.997518	0.490136	0.554997	1.30807	6.1482	9.80599	0.271579	0.372491	2.05064	0.617816	0.010403	0
TraesCS2D02G512400	RDA	206.259	0.252834	1.65922	1.27338	0.503329	0.505085	0.137202	1.24647	4.60762	4.83562	0.032633	0.112763	2.42885	0.036026	0.032566	0
TraesCS3A02G046700	RDA	0.747661	0	0	0	0	0	0	0	0	0	0.103314	54.3996	0.02718	0	0	0
TraesCS3A02G491500	RDA	135.656	0.767058	0.578511	0.686511	0.916131	0.350361	0.166162	0.181646	0.215952	0.154303	2.42627	1.0328	0.974044	1.58392	0.159513	0.577216
TraesCS3D02G171100	RDA	26.4017	0.00836	0.039878	0.053661	0.032033	0.038572	0.052104	0	0	0.226415	0.026899	2.08414	0.046651	0.022884	0	0.01886
TraesCS3D02G526600	RDA	10.4079	0	0.002773	0.011581	0.733936	0.4399	0.021356	0.010641	0.089701	0	0.169746	0.005679	0.01066	0	0.008516	0.031839
TraesCS4A02G279100	RDA	0	3.44194	1.4688	1.20167	1.96999	0.976198	0	4.23765	1.10317	0.071106	0	0	0	0	0.226708	0
TraesCS5A02G378700	RDA	424.583	13.5477	2.71114	3.17204	80.3322	139.051	0.283606	107.603	3.76565	0.053007	12.9148	17.3402	277.148	318.345	0.387223	2.47588
TraesCS5D02G301100	RDA	26.3612	2.84039	7.75202	7.01478	0	0.021957	0	0.17641	0.533926	0.057061	0.019653	0.060293	0.330909	0.021909	0	0
TraesCS5D02G491100	RDA	63.0185	7.38538	25.8088	25.0685	5.09109	15.5368	2.54845	0.575023	1.38268	19.5957	1.72481	2.63557	5.4706	14.7038	2.68698	0
TraesCS6B02G353200	RDA	21.258	2.86024	24.9796	24.9775	2.85708	10.2043	0	0.617477	1.61784	3.91284	1.01568	1.31593	1.84119	3.70282	0.847423	49.1676
TraesCS7A02G264500	RDA	20.0175	12.4625	9.22508	8.07542	2.38358	9.20103	5.66584	9.48844	52.3546	83.4802	0.821833	2.46662	3.0016	7.87927	1.62172	16.7957
TraesCS7B02G204100	RDA	0	0	0	0	0	0	0	0	0	0	0.110566	4.74452	0	0	0	0
TraesCSU02G048600	RDA	296.617	0	0	0.008595	0	0.039133	0.066889	0	0.027305	1.75998	0	0	0.562833	0.008718	0	0.372812
			Z65 - Anthesis half-way (anthers occurring half way to tip and base of ear)
			Z39 - Flag leaf ligule just visible
			Z71 - Kernel water ripe (no starch)

## Sheet: Table_S3
Table S3. List of 1161 DEGs down- and upregulated at lodicules at the GAS and YAS of HCH (Pi-Piko, Po-Poezja) vs LCH (Eu-Euforia, Da-KWS Dacanto) cultivars identified in RDA-Seq analysis
DEGs RDA-seq	Pi/Da	Pi/Eu	Po/Da	Po/Eu	Mean fold change	Number of significant differences
TraesCS1A02G186600.1	1.99919	5.61464	15.1648	9.7628	8.13537	4
TraesCS1D02G030200.1	7.31617	7.93769	3.74629	4.6487	5.91221	4
TraesCS2A02G243000.1	8.89863	6.4398	-6.2735	-8.53366	0.132817	4
TraesCS2A02G511000.1	1.93385	9.79468	9.86927	9.65488	7.81317	4
TraesCS2B02G539100.1	8.78393	1.65885	8.17364	1.54192	5.03958	4
TraesCS2D02G512400.1	7.28423	12.5164	6.47888	12.1857	9.61629	4
TraesCS3A02G046700.1	9.11285	6.51146	-4.35186	-6.13857	1.28347	4
TraesCS3A02G491500.1	15.4674	8.86126	12.1852	5.45289	10.4917	4
TraesCS3D02G171100.1	9.21393	8.68892	-6.48745	-6.46138	1.23851	4
TraesCS3D02G526600.1	6.32787	9.24666	3.62983	6.49252	6.42422	4
TraesCS4A02G279100.1	5.71345	4.11716	4.89653	3.6487	4.59396	4
TraesCS5A02G378700.1	7.34775	4.34275	-6.31297	-9.21342	-0.95897	4
TraesCS5D02G301100.1	8.59839	9.7123	3.71894	5.36882	6.84961	4
TraesCS5D02G491100.1	-4.55791	-5.94839	-4.88334	-5.97199	-5.34041	4
TraesCS6B02G353200.1	4.29275	4.2363	1.15857	1.67635	2.84099	4
TraesCS7A02G264500.1	8.45185	4.84926	9.64161	6.21475	7.28937	4
TraesCS7B02G204100.1	8.74187	6.48789	-4.97734	-6.75714	0.873821	4
TraesCSU02G048600.1	6.72249	8.25561	7.75195	9.97993	8.1775	4
TraesCS1A02G026200.1	1.84856	4.13228	6.27376		4.08486	3
TraesCS1A02G174700.1	-8.32145		-3.99463	3.68857	-2.87584	3
TraesCS1A02G266000.1	4.96669	8.75887		6.22751	6.65103	3
TraesCS1B02G142000.1	9.96832	4.93589		-3.96581	3.64613	3
TraesCS1B02G194600.1	7.16913		1.76299	7.32238	5.41817	3
TraesCS1B02G277000.1	6.24822	5.63343	3.85744		5.24637	3
TraesCS1B02G309300.1		6.25775	3.59682	7.17982	5.67813	3
TraesCS1D02G021751.1	8.98418	8.59861	3.59885		7.06055	3
TraesCS1D02G123700.1	1.11684	4.63793		-4.26665	0.496037	3
TraesCS1D02G271100.1	-4.42842	3.89616	-5.53185		-2.02137	3
TraesCS1D02G353100.2	-9.29464		-5.96856	4.42441	-3.61293	3
TraesCS2A02G362700.1	8.48627	4.88667		-4.45257	2.97346	3
TraesCS2A02G387700.1	-7.23272	-5.38195	-5.8739		-6.16286	3
TraesCS2A02G484400.1	4.34425	11.2734		9.382	8.33321	3
TraesCS2B02G294500.1	-7.3189		-1.49765	-5.82867	-4.88174	3
TraesCS2B02G544400.1	1.14728	13.4279		6.28734	6.95417	3
TraesCS2D02G242100.1	-7.77498		-4.89683	6.71229	-1.98651	3
TraesCS3A02G214400.1	4.69692	9.44532		5.68988	6.61071	3
TraesCS3D02G216900.1	8.99241	7.95814	4.28113		7.07723	3
TraesCS3D02G244200.1	4.7873	9.325		7.37651	7.16293	3
TraesCS3D02G300600.1	-6.88574	3.79666		9.9774	2.2961	3
TraesCS4A02G119000.1	4.87453	9.23222		7.45578	7.18751	3
TraesCS4B02G092500.1	1.56689	5.27545	6.66427		4.50221	3
TraesCS4D02G089100.1	4.12525	5.76868	-5.84344		1.35017	3
TraesCS4D02G170000.1	4.56319	1.52585		8.98491	5.02465	3
TraesCS4D02G350500.1	6.22337	7.36241		3.64384	5.74321	3
TraesCS5A02G295200.1	5.42348		9.72493	6.64755	7.26532	3
TraesCS5A02G471700.1	9.33773	6.28251		-4.33482	3.76181	3
TraesCS5D02G130000.1		-4.66839	-5.39538	-7.61114	-5.89164	3
TraesCS5D02G198700.1	13.3919	8.42395		-4.62782	5.72934	3
TraesCS5D02G348700.1	6.58324	11.3587	-6.89783		3.68136	3
TraesCS5D02G484000.1	16.1846	6.15765	7.21418		9.85213	3
TraesCS5D02G501500.1	4.97541	8.47269		6.45287	6.63366	3
TraesCS6A02G027000.1	9.65378	5.32419		-3.47817	3.83327	3
TraesCS6A02G406900.3	7.52642	5.35718	3.79877		5.56079	3
TraesCS6D02G302300.1	3.85162		1.41535	1.21933	2.1621	3
TraesCS7B02G030600.1	6.63844	5.59812	4.28342		5.50666	3
TraesCS7B02G460100.1	5.77547	8.33695		3.63826	5.91689	3
TraesCS7D02G208400.1	8.32732	5.12987	5.69956		6.38558	3
TraesCS7D02G251900.1		5.15559	4.19656	1.51653	3.62289	3
TraesCS7D02G299200.1	8.88712	7.72657		-3.77666	4.27901	3
TraesCS7D02G367700.1	11.5458	8.86564	6.18428		8.86526	3
TraesCS7D02G380300.1	-8.18192	-4.4243	-5.97258		-6.19293	3
TraesCS1A02G000800.1	-7.95168		-6.65469		-7.30318	2
TraesCS1A02G001500.1	-7.91924		-6.87343		-7.39634	2
TraesCS1A02G004126.1	5.31345	6.59398			5.95371	2
TraesCS1A02G108200.1	6.37222	6.87996			6.62609	2
TraesCS1A02G122800.1	1.63492			-4.54693	-1.45601	2
TraesCS1A02G143000.1	3.95546	8.47237			6.21392	2
TraesCS1A02G151100.1	7.52778	7.79246			7.66012	2
TraesCS1A02G161900.1	-6.67992		-6.98835		-6.83414	2
TraesCS1A02G164800.1	-6.49895		-5.74322		-6.12108	2
TraesCS1A02G186700.1	-4.3166			8.21973	1.95156	2
TraesCS1A02G212000.1	-6.58653		-5.78524		-6.18589	2
TraesCS1A02G229000.1			3.78252	7.35827	5.57039	2
TraesCS1A02G262900.1	4.1585	4.5374			4.34795	2
TraesCS1A02G270900.1	-9.79912		-13.9338		-11.8664	2
TraesCS1A02G285000.1	-7.38323		-5.12347		-6.25335	2
TraesCS1A02G299500.1		7.97657		7.95482	7.96569	2
TraesCS1A02G308800.1	-3.54495		-3.49869		-3.52182	2
TraesCS1A02G333800.1			-6.78855	-6.91294	-6.85075	2
TraesCS1A02G343400.1		5.48413		5.77239	5.62826	2
TraesCS1A02G350200.2	-7.36829		-6.27865		-6.82347	2
TraesCS1A02G350200.3	-6.12891		-5.36669		-5.7478	2
TraesCS1A02G350200.4	-9.37516		-6.49882		-7.93699	2
TraesCS1A02G360000.1			4.4349	5.78627	5.11058	2
TraesCS1A02G361700.1			3.6849	3.69852	3.69171	2
TraesCS1A02G361900.1			4.21682	4.53787	4.37735	2
TraesCS1A02G394400.1	-9.77955		-8.56772		-9.17363	2
TraesCS1A02G404200.1		7.83872	-3.65737		2.09067	2
TraesCS1A02G404500.2	-3.56652		-3.67346		-3.61999	2
TraesCS1A02G409000.1			6.47543	6.32396	6.3997	2
TraesCS1B02G122800.1	-9.15244		-4.31676		-6.7346	2
TraesCS1B02G168500.1	3.56888	7.54227			5.55558	2
TraesCS1B02G168700.1	6.46756	6.77929			6.62343	2
TraesCS1B02G238200.2	-6.8495		-5.35487		-6.10219	2
TraesCS1B02G245000.1			6.84852	4.43575	5.64214	2
TraesCS1B02G249600.1	6.64955	6.72898			6.68926	2
TraesCS1B02G273500.1	3.57162	4.13976			3.85569	2
TraesCS1B02G276500.1	8.31822		7.96544		8.14183	2
TraesCS1B02G281200.1	-6.39557		-6.15857		-6.27707	2
TraesCS1B02G281500.1	5.94189	6.21685			6.07937	2
TraesCS1B02G319400.1	-6.48562		-6.238		-6.36181	2
TraesCS1B02G332500.1	7.52874	8.19953			7.86413	2
TraesCS1B02G332500.2	7.54794	6.61217			7.08006	2
TraesCS1B02G332500.3	8.21723	7.53429			7.87576	2
TraesCS1B02G347100.1			-8.34582	-7.94928	-8.14755	2
TraesCS1B02G356700.1		5.31382		5.49555	5.40469	2
TraesCS1B02G364500.1	-5.82445		-3.95587		-4.89016	2
TraesCS1B02G364500.2	-9.13639		-6.83721		-7.9868	2
TraesCS1B02G364500.4			6.62659	6.32533	6.47596	2
TraesCS1B02G375900.1	-5.88927			7.82396	0.967348	2
TraesCS1B02G378600.1	-5.63622			4.42719	-0.604512	2
TraesCS1B02G378700.1	-6.43177			6.45218	0.0102046	2
TraesCS1B02G422400.1	-7.82163		-4.58116		-6.2014	2
TraesCS1B02G433700.1			-6.35518	-4.21584	-5.28551	2
TraesCS1B02G434000.1	-3.4285		-3.94378		-3.68614	2
TraesCS1D02G040419.1	5.12399	5.46315			5.29357	2
TraesCS1D02G148100.1	7.98245	8.33617			8.15931	2
TraesCS1D02G164000.1	5.48925			-5.88117	-0.195959	2
TraesCS1D02G164300.1	-6.96593		-6.57735		-6.77164	2
TraesCS1D02G179900.1	7.25259			-4.84416	1.20422	2
TraesCS1D02G226400.2	-5.81566		-7.66972		-6.74269	2
TraesCS1D02G234700.1		-4.41327		-5.52239	-4.96783	2
TraesCS1D02G265800.1	6.32685		5.61537		5.97111	2
TraesCS1D02G298400.2		5.71714		5.76574	5.74144	2
TraesCS1D02G305900.1		-4.18192		-4.33489	-4.2584	2
TraesCS1D02G308100.1	-4.41915		-4.31848		-4.36882	2
TraesCS1D02G353100.4	-4.49914		-5.3754		-4.93727	2
TraesCS1D02G353100.5		-7.38173		-6.51147	-6.9466	2
TraesCS1D02G364200.1			3.85178	6.65864	5.25521	2
TraesCS1D02G402000.1	-7.65121		-5.89379		-6.7725	2
TraesCS1D02G412000.1		4.66345	-4.52647		0.0684931	2
TraesCS1D02G412200.1	-6.83866		-5.8124		-6.32553	2
TraesCS1D02G412200.2	-4.87975		-4.71638		-4.79806	2
TraesCS2A02G098100.1	-3.95196		-4.76223		-4.3571	2
TraesCS2A02G106900.1	7.65582	5.32195			6.48889	2
TraesCS2A02G152500.1		-5.68599		-5.57775	-5.63187	2
TraesCS2A02G169300.1		3.97738	-3.5388		0.219291	2
TraesCS2A02G182600.1		-6.87731		-6.17133	-6.52432	2
TraesCS2A02G190700.1		-4.19318		-4.53227	-4.36272	2
TraesCS2A02G195900.1	-6.49387		-5.61998		-6.05693	2
TraesCS2A02G196700.1	-7.64197		-7.11434		-7.37816	2
TraesCS2A02G199700.1		5.7365	-7.87512		-1.06931	2
TraesCS2A02G219000.1		-7.37176		-6.53942	-6.95559	2
TraesCS2A02G219400.1		1.36782	-4.76915		-1.70066	2
TraesCS2A02G231400.1	4.62263	4.75533			4.68898	2
TraesCS2A02G239500.4	4.1259	4.74382			4.43486	2
TraesCS2A02G245200.1	-7.71195		-5.79815		-6.75505	2
TraesCS2A02G247700.1	-4.2395		-3.64962		-3.94456	2
TraesCS2A02G277100.1	-6.73118		-7.28763		-7.00941	2
TraesCS2A02G290800.1		-7.26446		-6.46642	-6.86544	2
TraesCS2A02G306400.2	-8.36739		-5.69713		-7.03226	2
TraesCS2A02G316600.1	-8.24846		-1.55842		-4.90344	2
TraesCS2A02G377200.1		-5.52467		-6.42288	-5.97377	2
TraesCS2A02G377400.1		3.96919		6.11559	5.04239	2
TraesCS2A02G377600.1		5.45715		6.71254	6.08484	2
TraesCS2A02G390000.1	9.83439	5.57851			7.70645	2
TraesCS2A02G390000.2	1.13367	5.57297			3.35332	2
TraesCS2A02G488900.1	-6.75137		-5.99358		-6.37248	2
TraesCS2A02G489600.2		-4.76354		-6.13238	-5.44796	2
TraesCS2A02G500400.1	6.7927			-8.33432	-0.770812	2
TraesCS2A02G502400.3	-4.96239		-4.9659		-4.96414	2
TraesCS2A02G532000.1		-4.59276		-4.42635	-4.50955	2
TraesCS2A02G568700.1	9.73863	4.84515			7.29189	2
TraesCS2A02G593100.1			-7.24964	-6.18896	-6.7193	2
TraesCS2B02G031000.1	1.24872	1.57733			1.41302	2
TraesCS2B02G031100.1	9.94322	1.24825			5.59574	2
TraesCS2B02G031300.1	8.89944	9.21493			9.05719	2
TraesCS2B02G031400.1	9.81786	1.11655			5.46721	2
TraesCS2B02G031500.1	6.88623	7.2156			7.05091	2
TraesCS2B02G032300.1	6.75392	7.84186			7.29789	2
TraesCS2B02G083700.1			5.8674	6.27944	6.07342	2
TraesCS2B02G113800.1	-3.22669		-5.42929		-4.32799	2
TraesCS2B02G123400.1	5.72715	5.86159			5.79437	2
TraesCS2B02G129600.2		5.36829	-8.68968		-1.66069	2
TraesCS2B02G167300.1	11.2238	7.51871			9.37125	2
TraesCS2B02G177600.1		-4.88429		-8.88869	-6.88649	2
TraesCS2B02G214300.1			-4.12198	-5.11624	-4.61911	2
TraesCS2B02G239400.1		-6.16265		-9.372	-7.76732	2
TraesCS2B02G245000.1		6.39836	-8.3157		-0.958671	2
TraesCS2B02G247700.1	7.81792	8.18362			8.00077	2
TraesCS2B02G253200.1	-1.66429		-7.36891		-4.5166	2
TraesCS2B02G259100.1	-5.35716	-6.43419			-5.89567	2
TraesCS2B02G270000.2	-7.94418		-6.43737		-7.19078	2
TraesCS2B02G292100.1	7.48698	7.83332			7.66015	2
TraesCS2B02G320700.1		-6.86488		-5.77218	-6.31853	2
TraesCS2B02G323100.1	-7.68618		-5.88494		-6.78556	2
TraesCS2B02G323100.2	-7.2113		-5.21489		-6.21309	2
TraesCS2B02G333600.1	6.72188			-6.42476	0.14856	2
TraesCS2B02G334700.1	-7.88746		-1.48329		-4.68538	2
TraesCS2B02G342200.1	4.71627			-6.96223	-1.12298	2
TraesCS2B02G380600.1	9.29779	4.27362			6.78571	2
TraesCS2B02G390300.2	4.32722	6.61417			5.47069	2
TraesCS2B02G394400.1		-5.4427		-4.83983	-5.14126	2
TraesCS2B02G394500.1		3.98923		5.99477	4.992	2
TraesCS2B02G394600.1		5.37882		5.81774	5.59828	2
TraesCS2B02G409200.1	8.96959	5.26425			7.11692	2
TraesCS2B02G530500.1			-4.42239	-3.55659	-3.98949	2
TraesCS2B02G541800.1	7.12297	7.45636			7.28966	2
TraesCS2B02G591200.1		4.35179	-4.52318		-0.0856913	2
TraesCS2D02G023100.1	12.5833	9.91154			11.2474	2
TraesCS2D02G023600.1	9.79618	1.15918			5.47768	2
TraesCS2D02G040900.2	-4.24535		-7.43369		-5.83952	2
TraesCS2D02G097500.1	-3.3182		-4.25912		-3.78866	2
TraesCS2D02G111400.1		4.88568	-7.14585		-1.13008	2
TraesCS2D02G157900.1	3.95746			-5.66197	-0.852255	2
TraesCS2D02G176800.1		4.99263	-4.56665		0.212989	2
TraesCS2D02G204400.1	-7.26239		-6.74192		-7.00215	2
TraesCS2D02G207400.1		3.79564	-4.64566		-0.425009	2
TraesCS2D02G220200.1		-7.65739		-6.87715	-7.26727	2
TraesCS2D02G227100.1	5.79722	5.84886			5.82304	2
TraesCS2D02G242700.1	7.85432	7.36182			7.60807	2
TraesCS2D02G246700.1	-5.44449		-7.19887		-6.32168	2
TraesCS2D02G248000.1	-4.43876		-7.54376		-5.99126	2
TraesCS2D02G249300.1	5.74688	6.66638			6.20663	2
TraesCS2D02G268000.1	6.45157	6.77258			6.61207	2
TraesCS2D02G276000.1	-9.8464		-9.46288		-9.65464	2
TraesCS2D02G304900.1	-7.9252		-5.33914		-6.63217	2
TraesCS2D02G311000.1	4.8873	5.21625			5.05177	2
TraesCS2D02G313400.1	5.14749			-6.89873	-0.875617	2
TraesCS2D02G314500.1	-8.43237		-1.34684		-4.88961	2
TraesCS2D02G324400.1		-4.63	6.21579		0.792894	2
TraesCS2D02G373800.1		-6.38852		-3.74817	-5.06835	2
TraesCS2D02G373900.1		5.83817		6.57117	6.20467	2
TraesCS2D02G388700.1	9.33855	5.39366			7.36611	2
TraesCS2D02G396300.1	3.82542	6.63367			5.22955	2
TraesCS2D02G493500.1		-4.95192		-6.27593	-5.61392	2
TraesCS2D02G503000.1	-5.45758		-5.27775		-5.36767	2
TraesCS2D02G597500.3	6.53133	6.86974			6.70054	2
TraesCS3A02G024900.1	-7.49916		-6.99243		-7.2458	2
TraesCS3A02G038000.1	-11.6885		-9.42133		-10.5549	2
TraesCS3A02G040800.1	-9.12844		-5.88125		-7.50485	2
TraesCS3A02G050800.1	7.23996	11.7772			9.50857	2
TraesCS3A02G068300.1	6.83968	7.3337			7.08669	2
TraesCS3A02G093600.1		6.53262	-7.92993		-0.698654	2
TraesCS3A02G126300.1	5.56725			-4.69193	0.43766	2
TraesCS3A02G151200.2		-7.26353		-6.41789	-6.84071	2
TraesCS3A02G164200.1	-4.46659		-4.5755		-4.52104	2
TraesCS3A02G167200.2	5.39275			-3.83873	0.777011	2
TraesCS3A02G170900.1	9.17118	8.43858			8.80488	2
TraesCS3A02G207900.1	8.14449	6.31524			7.22986	2
TraesCS3A02G229500.1		-4.63959		-8.22946	-6.43452	2
TraesCS3A02G242500.1	8.1939	6.92132			7.55761	2
TraesCS3A02G256300.1			-5.95245	-6.82938	-6.39091	2
TraesCS3A02G258600.1	4.24361	7.51265			5.87813	2
TraesCS3A02G276200.2	4.99781	4.68581			4.84181	2
TraesCS3A02G277200.1	-6.94367		-6.37329		-6.65848	2
TraesCS3A02G301200.1	-1.38776			1.31623	-0.0357674	2
TraesCS3A02G302100.1	-3.31398			3.88318	0.284603	2
TraesCS3A02G338400.2	-4.17787			3.94296	-0.117452	2
TraesCS3A02G362100.1	-6.75243		-5.83642		-6.29443	2
TraesCS3A02G382700.1	5.83964	6.27363			6.05664	2
TraesCS3A02G382800.2	4.14354	4.63234			4.38794	2
TraesCS3A02G406500.1	-5.69582		-6.17296		-5.93439	2
TraesCS3A02G437700.1	-6.17325		-3.89387		-5.03356	2
TraesCS3A02G499200.2		5.15495	-5.73259		-0.288822	2
TraesCS3A02G516900.1	9.23649	9.29692			9.26671	2
TraesCS3A02G538800.1		-7.19978	6.53565		-0.332067	2
TraesCS3B02G019900.1	-4.87751		-6.74148		-5.8095	2
TraesCS3B02G027000.1	7.79791	8.14578			7.97185	2
TraesCS3B02G074300.1		8.32912		9.79994	9.06453	2
TraesCS3B02G100800.1	-4.24259		-4.55445		-4.39852	2
TraesCS3B02G108600.1		11.2538	-7.79135		1.73124	2
TraesCS3B02G108700.1		11.7417	-7.61526		2.06322	2
TraesCS3B02G108800.1	7.22981			-7.48627	-0.128229	2
TraesCS3B02G124200.1		-4.66273		-1.89467	-3.2787	2
TraesCS3B02G145500.5	6.26994			-8.17649	-0.953276	2
TraesCS3B02G178100.1		-7.51277		-6.18999	-6.85138	2
TraesCS3B02G195700.1	6.92168	9.68577			8.30372	2
TraesCS3B02G229900.1	4.65378	5.99476			5.32427	2
TraesCS3B02G270500.1	6.35815	5.64651			6.00233	2
TraesCS3B02G289500.1			-6.76296	-7.27743	-7.0202	2
TraesCS3B02G291600.1	3.8945	8.48417			6.18933	2
TraesCS3B02G322000.1	5.93139	6.71933			6.32536	2
TraesCS3B02G322100.1	4.11815	6.57876			5.34845	2
TraesCS3B02G335300.1	-6.65226			1.18596	-2.73315	2
TraesCS3B02G370000.1	-5.25856			3.26527	-0.996646	2
TraesCS3B02G370000.2	-6.94697		-6.71131		-6.82914	2
TraesCS3B02G522300.1	5.39816	9.21218			7.30517	2
TraesCS3B02G549300.1	6.46416	5.38851			5.92634	2
TraesCS3B02G553500.1	4.79388	8.54223			6.66806	2
TraesCS3B02G584500.1	9.51987	7.21992			8.36989	2
TraesCS3B02G588700.2	5.92984	8.24723			7.08854	2
TraesCS3B02G600117.1	6.63999	5.87831			6.25915	2
TraesCS3D02G021200.1	-9.6933		-7.64852		-8.67091	2
TraesCS3D02G033300.1	6.49299	4.93314			5.71306	2
TraesCS3D02G039300.1	-6.51499		-7.47713		-6.99606	2
TraesCS3D02G039400.1	-8.42973		-6.77965		-7.60469	2
TraesCS3D02G050400.1	1.3376	7.67325			4.50542	2
TraesCS3D02G061700.1		7.35894		9.33231	8.34563	2
TraesCS3D02G061900.1		4.83436		7.23247	6.03342	2
TraesCS3D02G093700.1	7.92788			-8.34537	-0.208748	2
TraesCS3D02G093800.1		9.41649	-5.33293		2.04178	2
TraesCS3D02G126500.1			6.96749	6.49543	6.73146	2
TraesCS3D02G127300.2		-8.2667		-7.15568	-7.71119	2
TraesCS3D02G127300.3	4.58265			-4.12163	0.230509	2
TraesCS3D02G158600.1	4.1469	4.9736			4.56025	2
TraesCS3D02G159800.2	-5.9395		-5.39474		-5.66712	2
TraesCS3D02G166000.1	5.97952	6.31214			6.14583	2
TraesCS3D02G242500.1	6.23385	6.9237			6.57878	2
TraesCS3D02G256600.1			-3.91646	-7.79717	-5.85681	2
TraesCS3D02G287300.1	7.81292	7.8576			7.83526	2
TraesCS3D02G295000.1	1.72119		5.88894		3.80507	2
TraesCS3D02G331900.1	-4.29749			3.88743	-0.205031	2
TraesCS3D02G345600.1	4.82494			-5.24839	-0.211729	2
TraesCS3D02G366700.1	6.36553			-4.92274	0.721396	2
TraesCS3D02G368700.1	6.42225	6.64745			6.53485	2
TraesCS3D02G499700.1		8.11537	-6.31444		0.90047	2
TraesCS3D02G510100.1	6.13315	6.69867			6.41591	2
TraesCS4A02G033500.1	-5.81674	-8.12987			-6.97331	2
TraesCS4A02G046800.2			-3.73579	-3.81597	-3.77588	2
TraesCS4A02G052200.1	6.22185	6.41936			6.3206	2
TraesCS4A02G065700.1	-5.55694		-5.71177		-5.63435	2
TraesCS4A02G103800.1	4.76979	7.53719			6.15349	2
TraesCS4A02G107900.1	6.55659	6.88776			6.72218	2
TraesCS4A02G144500.1	7.11835	4.4136			5.76597	2
TraesCS4A02G151600.1			-5.27557	-3.66919	-4.47238	2
TraesCS4A02G177500.1		-7.1167		-6.24834	-6.68252	2
TraesCS4A02G223600.1	3.97644	4.72893			4.35268	2
TraesCS4A02G257800.1	-7.45427		-7.28839		-7.37133	2
TraesCS4A02G268700.1	-6.14212		-5.77495		-5.95853	2
TraesCS4A02G279300.1		7.43916		6.5623	7.00073	2
TraesCS4A02G296300.1	-6.26627			1.41378	-2.42625	2
TraesCS4A02G429400.3	7.82456	7.41941			7.62199	2
TraesCS4B02G014300.1	-5.42388		-5.4199		-5.42189	2
TraesCS4B02G045500.1	-4.15587		-4.92744		-4.54165	2
TraesCS4B02G056700.2	-9.13442		-7.76963		-8.45202	2
TraesCS4B02G092200.1	4.99815	6.52223			5.76019	2
TraesCS4B02G092700.1	3.56431	4.32333			3.94382	2
TraesCS4B02G100700.1	4.91738	5.63441			5.2759	2
TraesCS4B02G137100.1	5.11263	6.81358			5.9631	2
TraesCS4B02G151700.1		-8.8465		-3.73498	-6.29074	2
TraesCS4B02G164400.1	-5.89612		-5.11839		-5.50726	2
TraesCS4B02G171100.1	-6.29568		-5.52565		-5.91067	2
TraesCS4B02G195000.1		-7.33445	7.84394		0.254745	2
TraesCS4B02G207200.1	-5.86364		-5.4183		-5.64097	2
TraesCS4B02G258000.1			-3.86889	-4.18115	-4.02502	2
TraesCS4B02G271900.1	-4.67554	-4.85386			-4.7647	2
TraesCS4B02G304300.1			5.35414	4.34422	4.84918	2
TraesCS4B02G326800.1	8.74529	9.61932			9.1823	2
TraesCS4B02G332900.1	6.57518	6.81744			6.69631	2
TraesCS4B02G348100.1	6.25422	6.35654			6.30538	2
TraesCS4B02G353700.2	6.6479	7.34197			6.99493	2
TraesCS4B02G364900.2		7.22134		6.12826	6.6748	2
TraesCS4D02G006900.1	6.12913	6.46159			6.29536	2
TraesCS4D02G015800.1	-8.19155			9.56966	0.689055	2
TraesCS4D02G032200.1	6.13277		5.98377		6.05827	2
TraesCS4D02G046400.1	-4.26395		-5.62729		-4.94562	2
TraesCS4D02G057000.1	-9.63756		-6.36613		-8.00184	2
TraesCS4D02G063900.1		-7.79631		-6.93561	-7.36596	2
TraesCS4D02G131100.1			-4.23364	-5.72344	-4.97854	2
TraesCS4D02G153400.3		5.73773		6.89911	6.31842	2
TraesCS4D02G161700.1	9.88464	1.67989			5.78226	2
TraesCS4D02G166000.1	6.86545	7.26899			7.06722	2
TraesCS4D02G170100.2		-4.75712		-3.85114	-4.30413	2
TraesCS4D02G208100.1	-6.4724		-5.92795		-6.20017	2
TraesCS4D02G242700.1	-7.41871		-3.87592		-5.64732	2
TraesCS4D02G271000.1	-4.9823	-5.79968			-5.39099	2
TraesCS4D02G271100.1	-4.49458	-5.24843			-4.87151	2
TraesCS4D02G309900.1	3.6749	5.42227			4.54859	2
TraesCS4D02G323500.2	5.17226	6.33734			5.7548	2
TraesCS5A02G049600.1	5.81889	5.36122			5.59006	2
TraesCS5A02G078300.1	5.87118	4.85542			5.3633	2
TraesCS5A02G141700.1	1.73773	7.32424			4.53099	2
TraesCS5A02G148900.1		5.6513		5.66228	5.65679	2
TraesCS5A02G149600.1	6.34869	6.68219			6.51544	2
TraesCS5A02G185500.2			7.83343	8.23457	8.034	2
TraesCS5A02G192300.1	13.2917	9.63262			11.4622	2
TraesCS5A02G192300.2	9.61947	7.93518			8.77733	2
TraesCS5A02G197300.1	8.87374	8.94116			8.90745	2
TraesCS5A02G308736.1	6.96823	7.39997			7.1841	2
TraesCS5A02G343100.1		1.56532	-5.43698		-1.93583	2
TraesCS5A02G371400.1	-12.2391		-11.2712		-11.7552	2
TraesCS5A02G378900.1	6.4468	6.77845			6.61262	2
TraesCS5A02G394900.1	-5.53468	-4.6884			-5.11154	2
TraesCS5A02G407800.1	-7.95497		-4.9596		-6.45728	2
TraesCS5A02G414700.1	4.18941	6.45337			5.32139	2
TraesCS5A02G451400.1		-5.55712		-4.82456	-5.19084	2
TraesCS5A02G457500.1	8.81672			-6.58424	1.11624	2
TraesCS5A02G555600.1	-14.8759		-11.8699		-13.3729	2
TraesCS5B02G059900.1		-5.62246		-7.21214	-6.4173	2
TraesCS5B02G064100.2	4.24873			-6.44813	-1.0997	2
TraesCS5B02G183500.4			7.56171	7.24255	7.40213	2
TraesCS5B02G190800.1	9.18433	6.8949			8.03962	2
TraesCS5B02G202400.1	7.97363	8.21696			8.09529	2
TraesCS5B02G211000.1	4.57738	7.21465			5.89602	2
TraesCS5B02G245000.2	7.49545	7.82832			7.66188	2
TraesCS5B02G293000.1	8.33191	7.21223			7.77207	2
TraesCS5B02G294500.1			3.98423	3.81319	3.89871	2
TraesCS5B02G294600.1			6.31682	9.94778	8.1323	2
TraesCS5B02G342900.1	3.84246	6.56474			5.2036	2
TraesCS5B02G345500.1	7.68465	4.98693			6.33579	2
TraesCS5B02G382200.1	7.52239	7.848			7.6852	2
TraesCS5B02G402900.1			6.49599	6.89623	6.69611	2
TraesCS5B02G403000.1			7.99572	8.36933	8.18252	2
TraesCS5B02G460200.1		-8.79914		-7.93417	-8.36666	2
TraesCS5B02G484000.1	9.61821	6.74989			8.18405	2
TraesCS5B02G491100.1		-4.39728		-7.57376	-5.98552	2
TraesCS5B02G572600.1			9.43857	6.94538	8.19197	2
TraesCS5D02G008300.1	5.64942			-3.28817	1.18063	2
TraesCS5D02G023800.1	-9.36726		-8.3223		-8.84478	2
TraesCS5D02G030382.1	4.37867	4.93725			4.65796	2
TraesCS5D02G032169.1	4.68453	4.87474			4.77964	2
TraesCS5D02G068000.1		-8.45622		-7.59486	-8.02554	2
TraesCS5D02G097300.1	6.22473	6.35452			6.28962	2
TraesCS5D02G150500.1	11.1111	5.51877			8.31494	2
TraesCS5D02G190600.3			11.1458	11.4193	11.2825	2
TraesCS5D02G203700.1	7.24728	5.72856			6.48792	2
TraesCS5D02G219300.1	4.94193	9.33338			7.13765	2
TraesCS5D02G235100.1	7.42726	7.63167			7.52947	2
TraesCS5D02G270600.1	-4.42389		-6.35654		-5.39022	2
TraesCS5D02G301300.1	5.41148	7.96222			6.68685	2
TraesCS5D02G302800.1			5.26573	4.92321	5.09447	2
TraesCS5D02G302900.1		-6.56827	6.27124		-0.148514	2
TraesCS5D02G349400.1	6.65593	6.71471			6.68532	2
TraesCS5D02G388700.1	8.5813	9.36265			8.97198	2
TraesCS5D02G407500.1			7.16126	4.75594	5.9586	2
TraesCS5D02G417700.1	-8.14645		-5.64185		-6.89415	2
TraesCS5D02G434100.1	-4.54334		-5.44695		-4.99514	2
TraesCS5D02G461600.1		-8.65432		-7.787	-8.22066	2
TraesCS5D02G468400.1	8.67919			-6.91982	0.879684	2
TraesCS5D02G488100.1		-5.87666		-5.78445	-5.83056	2
TraesCS6A02G012300.1	7.62356	7.8993			7.76143	2
TraesCS6A02G071300.1	6.59885	6.43658			6.51772	2
TraesCS6A02G084500.1	-3.96618		-3.2395		-3.60284	2
TraesCS6A02G237200.1	7.94518	4.79189			6.36854	2
TraesCS6A02G253300.1	-5.64197		-5.49888		-5.57042	2
TraesCS6A02G281000.1	-4.21589			6.45516	1.11963	2
TraesCS6A02G292000.2	6.92754	7.25685			7.0922	2
TraesCS6A02G297500.1	-8.98474		-7.59673		-8.29074	2
TraesCS6A02G315400.1	5.34637	6.23637			5.79137	2
TraesCS6B02G010800.1	6.24315	6.42724			6.33519	2
TraesCS6B02G024500.1	11.4389	11.7367			11.5878	2
TraesCS6B02G024600.1	11.4353	11.7331			11.5842	2
TraesCS6B02G038200.1	8.51292	6.19668			7.3548	2
TraesCS6B02G062200.1	5.93576	6.14312			6.03944	2
TraesCS6B02G063900.1	-7.44215			7.48584	0.0218406	2
TraesCS6B02G117900.1		-4.1954		-3.14551	-3.67045	2
TraesCS6B02G176800.1		5.72785	-6.21653		-0.244337	2
TraesCS6B02G249000.2	-5.57938		-6.21298		-5.89618	2
TraesCS6B02G258400.1	-6.33435		-5.61813		-5.97624	2
TraesCS6B02G272100.1	6.36285	5.31395			5.8384	2
TraesCS6B02G273400.1	-4.48436		-3.37639		-3.93037	2
TraesCS6B02G402800.1		-4.98475		-5.14597	-5.06536	2
TraesCS6B02G406000.1			1.62596	1.96938	1.79767	2
TraesCS6B02G406300.1			11.8376	11.4373	11.6374	2
TraesCS6B02G408000.1	-7.16868		-9.64896		-8.40882	2
TraesCS6B02G447400.1	4.86212	5.13494			4.99853	2
TraesCS6B02G462700.1	7.15412	7.48213			7.31812	2
TraesCS6D02G030700.1	8.93448	5.34464			7.13956	2
TraesCS6D02G040800.1	6.94246	7.21458			7.07852	2
TraesCS6D02G041700.1	-4.12924		-4.11193		-4.12059	2
TraesCS6D02G056500.1	6.32918	6.24388			6.28653	2
TraesCS6D02G057700.1	-5.87823		-4.65166		-5.26494	2
TraesCS6D02G128900.1	7.79332	8.11717			7.95525	2
TraesCS6D02G166700.1		-7.65243		-4.45314	-6.05279	2
TraesCS6D02G197700.1	-3.9472		-5.88436		-4.91578	2
TraesCS6D02G202500.1	-4.39998		-4.16784		-4.28391	2
TraesCS6D02G212200.2	-5.18745		-5.16343		-5.17544	2
TraesCS6D02G234700.1	-4.86272		-4.82468		-4.8437	2
TraesCS6D02G246100.1	5.15368	4.95743			5.05556	2
TraesCS6D02G308900.1	-6.91813		-5.58729		-6.25271	2
TraesCS6D02G353300.2			7.81366	8.21452	8.01409	2
TraesCS6D02G354800.1	-5.43646		-7.9799		-6.70818	2
TraesCS6D02G369700.1	9.18317	9.4964			9.33979	2
TraesCS6D02G371700.1	7.83554	5.74662			6.79108	2
TraesCS6D02G405900.1	4.66274	4.56278			4.61276	2
TraesCS7A02G006900.1	5.16315	3.76667			4.46491	2
TraesCS7A02G036200.1		-6.87119		-6.8884	-6.8798	2
TraesCS7A02G130300.1	7.14514		6.18667		6.66591	2
TraesCS7A02G174700.1	-4.54118	-4.91654			-4.72886	2
TraesCS7A02G198000.1	6.69134	6.6267			6.65902	2
TraesCS7A02G273200.1	6.5595	5.24177			5.90063	2
TraesCS7A02G286700.2		-4.97322		-6.24235	-5.60779	2
TraesCS7A02G303700.1	8.84296	6.49936			7.67116	2
TraesCS7A02G359000.1		5.77323		4.62628	5.19975	2
TraesCS7A02G364800.1			-6.35315	-5.54583	-5.94949	2
TraesCS7A02G380100.1			7.56148	4.88959	6.22553	2
TraesCS7A02G383800.1	-3.87891		-4.73882		-4.30886	2
TraesCS7A02G410700.1	-4.24892		-9.36364		-6.80628	2
TraesCS7A02G415900.1	6.98364	5.37126			6.17745	2
TraesCS7A02G426900.1			-4.77699	-4.58836	-4.68267	2
TraesCS7B02G003400.1	6.21774	7.77286			6.9953	2
TraesCS7B02G076700.1	7.88112	4.75597			6.31854	2
TraesCS7B02G079500.1			4.77489	4.25916	4.51702	2
TraesCS7B02G128900.1	4.18634	5.66853			4.92743	2
TraesCS7B02G198400.1	-3.57571		-3.64235		-3.60903	2
TraesCS7B02G241400.1	6.79172	4.38898			5.59035	2
TraesCS7B02G262400.1			-4.95199	-3.82114	-4.38656	2
TraesCS7B02G286600.1	-5.85664		-5.27834		-5.56749	2
TraesCS7B02G326000.1	4.83582	5.53141			5.18361	2
TraesCS7B02G326900.1			-6.46947	-3.92779	-5.19863	2
TraesCS7B02G401500.1	6.57146	6.25221			6.41183	2
TraesCS7B02G454500.1		-8.42481		-7.56666	-7.99574	2
TraesCS7B02G454800.1		-4.63728		-4.9433	-4.79029	2
TraesCS7B02G462100.1	-8.71539		-8.23848		-8.47694	2
TraesCS7B02G462200.1	-1.28964		-9.54446		-5.41705	2
TraesCS7B02G502200.1		5.72539	-4.96397		0.38071	2
TraesCS7D02G004200.1	-4.38193		-6.17889		-5.28041	2
TraesCS7D02G010000.1	-7.71315		-8.76859		-8.24087	2
TraesCS7D02G046500.1	6.13358	6.12454			6.12906	2
TraesCS7D02G046600.1		-8.29722		-8.13587	-8.21655	2
TraesCS7D02G046700.1	8.18444	5.53887			6.86165	2
TraesCS7D02G129700.1	6.21858		4.75812		5.48835	2
TraesCS7D02G164200.1	12.4484			-8.68165	1.88338	2
TraesCS7D02G175900.1			6.55123	6.91279	6.73201	2
TraesCS7D02G203200.1	-7.12335		-6.23		-6.67668	2
TraesCS7D02G269600.1	7.76214	5.297			6.52957	2
TraesCS7D02G272700.1	-4.87555		-3.61482		-4.24519	2
TraesCS7D02G291300.1	-4.52614		-3.98382		-4.25498	2
TraesCS7D02G351300.1		-8.37638		-7.51128	-7.94383	2
TraesCS7D02G357500.1			-5.85762	-4.66952	-5.26357	2
TraesCS7D02G403700.2	-4.51894		-5.84948		-5.18421	2
TraesCS7D02G523100.1		-5.78278		-4.56568	-5.17423	2
TraesCS7D02G524800.1		-8.47484		-5.58427	-7.02956	2
TraesCS7D02G529500.1	-5.56573		-5.17914		-5.37244	2
TraesCSU02G024200.2	-6.46187		-5.99976		-6.23081	2
TraesCSU02G024800.1	-8.43134		-4.89944		-6.66539	2
TraesCSU02G047100.1		-4.57728	7.728		1.57536	2
TraesCSU02G048500.1			6.44613	6.85694	6.65153	2
TraesCSU02G049500.1		6.26373		4.28568	5.27471	2
TraesCSU02G094700.1	7.28423	5.39539			6.33981	2
TraesCSU02G199500.1	4.44642	7.89223			6.16932	2
TraesCSU02G238200.1	6.52736	6.83413			6.68075	2
TraesCSU02G241000.1	-8.88823		-8.22279		-8.55551	2
TraesCSU02G256700.1	7.25361		8.37725		7.81543	2
TraesCSU02G258900.1		-3.83717		-3.67952	-3.75835	2
TraesCSU02G265700.1		-6.85777	5.73423		-0.561774	2
TraesCS1A02G000500.1	-6.34624				-6.34624	1
TraesCS1A02G084800.1		5.71734			5.71734	1
TraesCS1A02G125800.1	6.65862				6.65862	1
TraesCS1A02G127500.1		5.73773			5.73773	1
TraesCS1A02G175100.1	4.85459				4.85459	1
TraesCS1A02G176800.1			-5.64673		-5.64673	1
TraesCS1A02G237900.1		-4.36134			-4.36134	1
TraesCS1A02G261000.2			-5.11232		-5.11232	1
TraesCS1A02G265600.1			3.42443		3.42443	1
TraesCS1A02G265800.1			3.4662		3.4662	1
TraesCS1A02G270800.1		5.85144			5.85144	1
TraesCS1A02G406600.1			-6.45476		-6.45476	1
TraesCS1B02G012100.1		4.24858			4.24858	1
TraesCS1B02G108300.1				5.74227	5.74227	1
TraesCS1B02G122300.2		5.58962			5.58962	1
TraesCS1B02G144800.2	7.17634				7.17634	1
TraesCS1B02G232100.1	7.16154				7.16154	1
TraesCS1B02G245200.1	-5.83591				-5.83591	1
TraesCS1B02G246400.1		-4.25941			-4.25941	1
TraesCS1B02G262200.1				-3.89338	-3.89338	1
TraesCS1B02G271800.1	-3.88222				-3.88222	1
TraesCS1B02G276800.1			6.47543		6.47543	1
TraesCS1B02G319400.2	-5.86334				-5.86334	1
TraesCS1B02G376700.1				5.65364	5.65364	1
TraesCS1B02G380800.1	-6.13671				-6.13671	1
TraesCS1B02G432700.1				-5.65597	-5.65597	1
TraesCS1D02G020619.1		5.97694			5.97694	1
TraesCS1D02G030700.1	7.15675				7.15675	1
TraesCS1D02G061800.1	4.96753				4.96753	1
TraesCS1D02G072900.1		-6.91554			-6.91554	1
TraesCS1D02G072900.2		-7.23826			-7.23826	1
TraesCS1D02G103500.1			-4.96993		-4.96993	1
TraesCS1D02G178500.2				-4.48497	-4.48497	1
TraesCS1D02G216600.1		-6.75485			-6.75485	1
TraesCS1D02G220300.1				-6.69988	-6.69988	1
TraesCS1D02G261000.1	-5.76271				-5.76271	1
TraesCS1D02G266000.1		5.51423			5.51423	1
TraesCS1D02G271000.1	6.32798				6.32798	1
TraesCS1D02G296500.1			-5.29258		-5.29258	1
TraesCS1D02G358500.2	-5.59249				-5.59249	1
TraesCS1D02G364600.1				6.19256	6.19256	1
TraesCS1D02G375500.1				-5.72477	-5.72477	1
TraesCS1D02G400600.1		5.77545			5.77545	1
TraesCS1D02G411300.1				-5.53184	-5.53184	1
TraesCS1D02G433600.1				4.47856	4.47856	1
TraesCS1D02G444100.1				5.6894	5.6894	1
TraesCS2A02G042100.2			-4.96543		-4.96543	1
TraesCS2A02G062000.1	-5.72742				-5.72742	1
TraesCS2A02G125600.1				5.94716	5.94716	1
TraesCS2A02G162700.1		4.28124			4.28124	1
TraesCS2A02G163300.1			4.73583		4.73583	1
TraesCS2A02G189500.1		5.36615			5.36615	1
TraesCS2A02G277900.1			4.22471		4.22471	1
TraesCS2A02G283300.1				5.76732	5.76732	1
TraesCS2A02G325100.1				4.51772	4.51772	1
TraesCS2A02G338600.1			8.94862		8.94862	1
TraesCS2A02G344600.1	6.28527				6.28527	1
TraesCS2A02G355400.1	-5.1797				-5.1797	1
TraesCS2A02G398500.1		6.57925			6.57925	1
TraesCS2A02G416900.2			-5.55659		-5.55659	1
TraesCS2A02G427700.1	-4.13746				-4.13746	1
TraesCS2A02G456600.1				-5.16738	-5.16738	1
TraesCS2A02G473700.1	6.4192				6.4192	1
TraesCS2A02G507500.1	-6.44578				-6.44578	1
TraesCS2B02G043100.1		7.42964			7.42964	1
TraesCS2B02G096200.1				-3.56583	-3.56583	1
TraesCS2B02G109000.1		-6.33182			-6.33182	1
TraesCS2B02G119700.3			-3.69913		-3.69913	1
TraesCS2B02G148200.1			7.46279		7.46279	1
TraesCS2B02G154800.1	-5.74999				-5.74999	1
TraesCS2B02G172400.1		5.57561			5.57561	1
TraesCS2B02G178400.1		4.21336			4.21336	1
TraesCS2B02G195600.1			-6.15455		-6.15455	1
TraesCS2B02G223600.2			-5.36189		-5.36189	1
TraesCS2B02G225700.1		5.95598			5.95598	1
TraesCS2B02G227000.1		9.45319			9.45319	1
TraesCS2B02G295300.1			6.14843		6.14843	1
TraesCS2B02G301300.1	-5.69983				-5.69983	1
TraesCS2B02G330700.1		-6.43734			-6.43734	1
TraesCS2B02G343300.1			4.82822		4.82822	1
TraesCS2B02G357200.1				6.45913	6.45913	1
TraesCS2B02G372900.1	-3.59172				-3.59172	1
TraesCS2B02G389100.1	-5.35591				-5.35591	1
TraesCS2B02G393900.1		-6.55929			-6.55929	1
TraesCS2B02G399200.2	-3.7645				-3.7645	1
TraesCS2B02G405500.1	-6.39338				-6.39338	1
TraesCS2B02G528300.1			5.94453		5.94453	1
TraesCS2D02G041600.1		5.63946			5.63946	1
TraesCS2D02G061300.1		5.64512			5.64512	1
TraesCS2D02G106400.1		5.31572			5.31572	1
TraesCS2D02G111400.2				-6.21731	-6.21731	1
TraesCS2D02G114100.1	7.45726				7.45726	1
TraesCS2D02G128700.1			7.58273		7.58273	1
TraesCS2D02G157800.1		-6.22162			-6.22162	1
TraesCS2D02G169700.3				6.17451	6.17451	1
TraesCS2D02G169700.5			-7.7546		-7.7546	1
TraesCS2D02G198200.1		-6.51255			-6.51255	1
TraesCS2D02G203900.1			-6.45662		-6.45662	1
TraesCS2D02G204700.1	-7.84966				-7.84966	1
TraesCS2D02G209900.1		-6.43416			-6.43416	1
TraesCS2D02G218700.1			-5.83478		-5.83478	1
TraesCS2D02G225300.1		6.36365			6.36365	1
TraesCS2D02G225300.2		4.76598			4.76598	1
TraesCS2D02G226100.1				-5.81973	-5.81973	1
TraesCS2D02G284400.1		-7.89165			-7.89165	1
TraesCS2D02G322900.1	6.19516				6.19516	1
TraesCS2D02G352900.1	-4.6834				-4.6834	1
TraesCS2D02G374000.1				6.1613	6.1613	1
TraesCS2D02G376000.2			-5.72885		-5.72885	1
TraesCS2D02G414200.1			-6.47192		-6.47192	1
TraesCS2D02G420300.1		5.89983			5.89983	1
TraesCS2D02G456900.1				-4.95337	-4.95337	1
TraesCS2D02G489900.1				-7.1197	-7.1197	1
TraesCS2D02G500600.1		-6.18329			-6.18329	1
TraesCS2D02G507900.1	-7.35193				-7.35193	1
TraesCS2D02G513600.1				5.48986	5.48986	1
TraesCS2D02G533700.1				-5.29588	-5.29588	1
TraesCS2D02G561600.1			-5.78871		-5.78871	1
TraesCS3A02G007400.1	4.29832				4.29832	1
TraesCS3A02G093400.1	7.75274				7.75274	1
TraesCS3A02G093500.1		8.44672			8.44672	1
TraesCS3A02G093700.1		6.42846			6.42846	1
TraesCS3A02G105700.1				-5.86991	-5.86991	1
TraesCS3A02G130000.1		-6.9426			-6.9426	1
TraesCS3A02G134000.1				5.87589	5.87589	1
TraesCS3A02G153000.1			6.239		6.239	1
TraesCS3A02G257500.1	-5.97384				-5.97384	1
TraesCS3A02G353700.1		5.61459			5.61459	1
TraesCS3A02G382200.2			4.49992		4.49992	1
TraesCS3A02G396400.1		5.44152			5.44152	1
TraesCS3A02G406500.2		4.58354			4.58354	1
TraesCS3B02G036600.1	4.65471				4.65471	1
TraesCS3B02G043800.1		5.51467			5.51467	1
TraesCS3B02G162200.1	7.59934				7.59934	1
TraesCS3B02G185900.1		-6.75927			-6.75927	1
TraesCS3B02G199000.3	6.37113				6.37113	1
TraesCS3B02G208300.1	6.19856				6.19856	1
TraesCS3B02G220100.1		5.74682			5.74682	1
TraesCS3B02G235600.1	3.99313				3.99313	1
TraesCS3B02G254100.1		5.57561			5.57561	1
TraesCS3B02G258800.1				-7.22137	-7.22137	1
TraesCS3B02G329600.1	1.98175				1.98175	1
TraesCS3B02G334500.1	-4.81716				-4.81716	1
TraesCS3B02G335400.2	3.57675				3.57675	1
TraesCS3B02G354000.1		-7.6762			-7.6762	1
TraesCS3B02G368600.1	6.49774				6.49774	1
TraesCS3B02G383900.1				-5.65985	-5.65985	1
TraesCS3B02G406200.1				-7.77577	-7.77577	1
TraesCS3B02G486700.1				-3.12358	-3.12358	1
TraesCS3B02G533800.1		-6.61529			-6.61529	1
TraesCS3B02G606900.1		-6.44486			-6.44486	1
TraesCS3D02G023700.1	-5.91495				-5.91495	1
TraesCS3D02G053400.1		-4.41258			-4.41258	1
TraesCS3D02G055500.1	-5.85624				-5.85624	1
TraesCS3D02G061500.1				8.41427	8.41427	1
TraesCS3D02G063800.1		5.53137			5.53137	1
TraesCS3D02G093900.1			-6.21277		-6.21277	1
TraesCS3D02G107900.3				-7.85346	-7.85346	1
TraesCS3D02G126300.1	6.19856				6.19856	1
TraesCS3D02G173300.1	4.94459				4.94459	1
TraesCS3D02G179300.2				5.71614	5.71614	1
TraesCS3D02G194500.1				5.87589	5.87589	1
TraesCS3D02G223700.1				-4.67458	-4.67458	1
TraesCS3D02G262000.1		5.55132			5.55132	1
TraesCS3D02G262200.2	-4.13112				-4.13112	1
TraesCS3D02G287000.1		6.34692			6.34692	1
TraesCS3D02G299900.1				3.58849	3.58849	1
TraesCS3D02G300700.2		6.59686			6.59686	1
TraesCS3D02G318500.1		-6.49732			-6.49732	1
TraesCS3D02G348500.1			-3.89883		-3.89883	1
TraesCS3D02G364300.1	-5.67797				-5.67797	1
TraesCS3D02G376400.1		5.55132			5.55132	1
TraesCS3D02G403100.1	-5.65968				-5.65968	1
TraesCS3D02G408800.1	-5.56874				-5.56874	1
TraesCS3D02G430000.1	-3.42792				-3.42792	1
TraesCS3D02G484000.1	6.49926				6.49926	1
TraesCS3D02G524600.1	6.85654				6.85654	1
TraesCS3D02G545700.1			7.94563		7.94563	1
TraesCS4A02G030300.1				6.46748	6.46748	1
TraesCS4A02G033600.1		-5.8929			-5.8929	1
TraesCS4A02G050000.1				-4.4342	-4.4342	1
TraesCS4A02G059400.1			3.6479		3.6479	1
TraesCS4A02G097200.2	-4.23725				-4.23725	1
TraesCS4A02G109300.1	4.42635				4.42635	1
TraesCS4A02G110100.1		-4.4783			-4.4783	1
TraesCS4A02G110900.2				5.87589	5.87589	1
TraesCS4A02G117900.1				-6.29974	-6.29974	1
TraesCS4A02G140000.1				-5.98395	-5.98395	1
TraesCS4A02G145400.2				6.13283	6.13283	1
TraesCS4A02G175100.1				-3.9959	-3.9959	1
TraesCS4A02G180700.2				6.81151	6.81151	1
TraesCS4A02G181900.1		6.98873			6.98873	1
TraesCS4A02G202100.1	6.67492				6.67492	1
TraesCS4A02G209100.1	5.52196				5.52196	1
TraesCS4A02G259300.1	6.36115				6.36115	1
TraesCS4A02G264400.3	-5.61422				-5.61422	1
TraesCS4A02G277800.1		5.79358			5.79358	1
TraesCS4A02G279200.1		4.15537			4.15537	1
TraesCS4A02G283100.1		5.73773			5.73773	1
TraesCS4A02G317800.4		-7.71739			-7.71739	1
TraesCS4A02G363800.1			-4.79934		-4.79934	1
TraesCS4A02G401700.2		7.48213			7.48213	1
TraesCS4A02G429500.1		-3.95483			-3.95483	1
TraesCS4A02G452700.3				-6.17953	-6.17953	1
TraesCS4B02G017300.1				6.76654	6.76654	1
TraesCS4B02G037700.1			-5.33782		-5.33782	1
TraesCS4B02G092400.1			-5.25813		-5.25813	1
TraesCS4B02G112700.1	7.15412				7.15412	1
TraesCS4B02G124800.2				6.36276	6.36276	1
TraesCS4B02G136200.1		-6.35274			-6.35274	1
TraesCS4B02G153700.6	7.28758				7.28758	1
TraesCS4B02G243100.1	-8.43216				-8.43216	1
TraesCS4B02G254700.1				-8.54325	-8.54325	1
TraesCS4B02G275500.1				6.72362	6.72362	1
TraesCS4B02G283200.2			-4.75353		-4.75353	1
TraesCS4B02G348300.1	7.71146				7.71146	1
TraesCS4D02G012500.1	-6.23783				-6.23783	1
TraesCS4D02G031800.1	4.19339				4.19339	1
TraesCS4D02G046400.2				-6.26223	-6.26223	1
TraesCS4D02G103000.1		8.47663			8.47663	1
TraesCS4D02G108200.1	-5.71437				-5.71437	1
TraesCS4D02G110200.1	4.15799				4.15799	1
TraesCS4D02G125100.3				5.87589	5.87589	1
TraesCS4D02G129100.1	-5.8766				-5.8766	1
TraesCS4D02G173100.1			-5.76169		-5.76169	1
TraesCS4D02G179800.1			-6.3428		-6.3428	1
TraesCS4D02G194900.1		-6.5954			-6.5954	1
TraesCS4D02G195700.1			4.11322		4.11322	1
TraesCS4D02G202300.1		-6.68775			-6.68775	1
TraesCS4D02G206000.1		6.85654			6.85654	1
TraesCS4D02G236400.2			3.41964		3.41964	1
TraesCS4D02G240700.1	-4.58268				-4.58268	1
TraesCS4D02G255600.1	-5.56884				-5.56884	1
TraesCS4D02G270900.1		-4.29213			-4.29213	1
TraesCS4D02G339200.1			6.95298		6.95298	1
TraesCS4D02G342800.1		-8.42463			-8.42463	1
TraesCS4D02G342900.1	5.98594				5.98594	1
TraesCS5A02G057100.1		-6.36327			-6.36327	1
TraesCS5A02G079800.1	7.75274				7.75274	1
TraesCS5A02G104800.1		-5.33536			-5.33536	1
TraesCS5A02G143100.1	6.28276				6.28276	1
TraesCS5A02G152400.1				3.23388	3.23388	1
TraesCS5A02G168400.1	-6.27296				-6.27296	1
TraesCS5A02G212800.1		5.49516			5.49516	1
TraesCS5A02G227700.1		6.42334			6.42334	1
TraesCS5A02G307700.1		6.12924			6.12924	1
TraesCS5A02G326300.5				6.49269	6.49269	1
TraesCS5A02G350600.1				-3.32474	-3.32474	1
TraesCS5A02G397900.1			6.22355		6.22355	1
TraesCS5A02G486100.1		6.93133			6.93133	1
TraesCS5A02G498800.1		5.14217			5.14217	1
TraesCS5A02G526200.1	4.53712				4.53712	1
TraesCS5B02G112000.1	5.77261				5.77261	1
TraesCS5B02G114000.1		-7.12468			-7.12468	1
TraesCS5B02G141900.1		5.84974			5.84974	1
TraesCS5B02G151000.1				3.45559	3.45559	1
TraesCS5B02G152400.1		5.41748			5.41748	1
TraesCS5B02G165200.1		5.44158			5.44158	1
TraesCS5B02G168200.1		3.97488			3.97488	1
TraesCS5B02G168900.1		4.56692			4.56692	1
TraesCS5B02G203000.1		5.91953			5.91953	1
TraesCS5B02G233500.1		5.98192			5.98192	1
TraesCS5B02G258900.2		-4.28722			-4.28722	1
TraesCS5B02G302500.1				-4.54562	-4.54562	1
TraesCS5B02G343600.1		5.82815			5.82815	1
TraesCS5B02G382300.1		4.63279			4.63279	1
TraesCS5B02G385000.1				-6.27278	-6.27278	1
TraesCS5B02G412700.1			-5.1543		-5.1543	1
TraesCS5B02G492500.1		-4.42752			-4.42752	1
TraesCS5D02G042100.1		5.37883			5.37883	1
TraesCS5D02G116200.2				-5.93872	-5.93872	1
TraesCS5D02G119600.1		6.43693			6.43693	1
TraesCS5D02G137000.1		-6.69628			-6.69628	1
TraesCS5D02G137900.1				-6.46134	-6.46134	1
TraesCS5D02G148900.1	4.48995				4.48995	1
TraesCS5D02G157600.1				3.79573	3.79573	1
TraesCS5D02G182100.1		-4.75676			-4.75676	1
TraesCS5D02G219300.2		8.62639			8.62639	1
TraesCS5D02G228600.1	-3.67492				-3.67492	1
TraesCS5D02G332300.1				6.15862	6.15862	1
TraesCS5D02G336400.1	-3.98817				-3.98817	1
TraesCS5D02G345800.1		-7.16874			-7.16874	1
TraesCS5D02G351500.1	-5.8766				-5.8766	1
TraesCS5D02G457400.1		-3.6597			-3.6597	1
TraesCS5D02G469800.1		-6.22134			-6.22134	1
TraesCS5D02G477500.1				-6.15836	-6.15836	1
TraesCS5D02G509700.1			-3.32587		-3.32587	1
TraesCS6A02G004000.1			-4.58767		-4.58767	1
TraesCS6A02G017400.1		5.28489			5.28489	1
TraesCS6A02G024500.1				6.46748	6.46748	1
TraesCS6A02G025300.1		5.98192			5.98192	1
TraesCS6A02G097100.1				5.71614	5.71614	1
TraesCS6A02G117100.1	-5.9314				-5.9314	1
TraesCS6A02G148400.1	3.56414				3.56414	1
TraesCS6A02G148600.1	-5.93635				-5.93635	1
TraesCS6A02G169300.1		-3.75612			-3.75612	1
TraesCS6A02G170000.1				5.99458	5.99458	1
TraesCS6A02G219500.1			-5.34213		-5.34213	1
TraesCS6A02G221900.1		6.26649			6.26649	1
TraesCS6A02G222900.1	-7.67134				-7.67134	1
TraesCS6A02G225900.1				-4.54994	-4.54994	1
TraesCS6A02G241100.1		4.1928			4.1928	1
TraesCS6A02G268800.2	6.76519				6.76519	1
TraesCS6A02G280200.1	-5.35683				-5.35683	1
TraesCS6B02G000900.1			-6.62555		-6.62555	1
TraesCS6B02G068000.1		5.77575			5.77575	1
TraesCS6B02G082200.1				4.72727	4.72727	1
TraesCS6B02G147200.1	-5.66129				-5.66129	1
TraesCS6B02G176900.1	5.41148				5.41148	1
TraesCS6B02G184400.1		-6.19347			-6.19347	1
TraesCS6B02G187700.4	6.22596				6.22596	1
TraesCS6B02G212700.2		6.14516			6.14516	1
TraesCS6B02G267700.1		-4.2125			-4.2125	1
TraesCS6B02G276800.1		-4.32957			-4.32957	1
TraesCS6B02G309800.1	-3.74342				-3.74342	1
TraesCS6B02G330100.1			-6.71673		-6.71673	1
TraesCS6B02G367800.1		-3.89342			-3.89342	1
TraesCS6D02G006200.1			-5.99768		-5.99768	1
TraesCS6D02G008900.2		5.73773			5.73773	1
TraesCS6D02G027800.1				6.18722	6.18722	1
TraesCS6D02G080900.1		5.37869			5.37869	1
TraesCS6D02G136400.1	6.94126				6.94126	1
TraesCS6D02G190100.1			-5.36858		-5.36858	1
TraesCS6D02G196300.1	6.32184				6.32184	1
TraesCS6D02G230000.1			7.55322		7.55322	1
TraesCS6D02G274000.1		6.42936			6.42936	1
TraesCS6D02G280300.2			-7.36744		-7.36744	1
TraesCS6D02G305400.1	-5.25348				-5.25348	1
TraesCS6D02G326100.1			5.61461		5.61461	1
TraesCS6D02G353700.1				5.99339	5.99339	1
TraesCS6D02G368800.1	-5.74554				-5.74554	1
TraesCS6D02G387000.1	4.32716				4.32716	1
TraesCS6D02G403400.3		4.52468			4.52468	1
TraesCS7A02G003700.1			-1.24298		-1.24298	1
TraesCS7A02G010200.1	-6.12724				-6.12724	1
TraesCS7A02G012500.1		6.51617			6.51617	1
TraesCS7A02G082000.1		5.77545			5.77545	1
TraesCS7A02G158900.1			4.13134		4.13134	1
TraesCS7A02G240300.1				6.27948	6.27948	1
TraesCS7A02G247700.1		5.55132			5.55132	1
TraesCS7A02G253300.1				8.872	8.872	1
TraesCS7A02G263600.1	5.72246				5.72246	1
TraesCS7A02G313100.2			-3.57815		-3.57815	1
TraesCS7A02G332000.1			-3.35645		-3.35645	1
TraesCS7A02G340700.1			-4.71875		-4.71875	1
TraesCS7A02G364900.1			-7.13164		-7.13164	1
TraesCS7A02G393500.1		5.95598			5.95598	1
TraesCS7A02G426600.1			-3.55994		-3.55994	1
TraesCS7A02G427600.1		-6.52869			-6.52869	1
TraesCS7A02G430600.1	6.56317				6.56317	1
TraesCS7A02G449500.1				5.63323	5.63323	1
TraesCS7A02G509100.1		5.54338			5.54338	1
TraesCS7A02G536500.1		-4.28629			-4.28629	1
TraesCS7A02G536800.1		-6.44111			-6.44111	1
TraesCS7A02G538600.1		5.42298			5.42298	1
TraesCS7B02G016700.1				6.46748	6.46748	1
TraesCS7B02G016900.1				6.46748	6.46748	1
TraesCS7B02G041600.1		-4.12796			-4.12796	1
TraesCS7B02G063400.3			6.95298		6.95298	1
TraesCS7B02G067800.1	6.38896				6.38896	1
TraesCS7B02G149200.2				-3.86928	-3.86928	1
TraesCS7B02G149600.1				6.81249	6.81249	1
TraesCS7B02G162600.1				4.32583	4.32583	1
TraesCS7B02G213000.1			-7.73369		-7.73369	1
TraesCS7B02G213300.1	-3.8275				-3.8275	1
TraesCS7B02G241900.1			-4.26853		-4.26853	1
TraesCS7B02G243500.1			-4.28936		-4.28936	1
TraesCS7B02G250700.2		4.32735			4.32735	1
TraesCS7B02G254400.1		-6.34254			-6.34254	1
TraesCS7B02G278800.1	-5.61822				-5.61822	1
TraesCS7B02G296300.1		5.73773			5.73773	1
TraesCS7B02G353600.2				-5.71974	-5.71974	1
TraesCS7B02G400600.1	4.26768				4.26768	1
TraesCS7B02G416600.2	7.78937				7.78937	1
TraesCS7B02G455900.1		6.53714			6.53714	1
TraesCS7D02G027900.1				3.62293	3.62293	1
TraesCS7D02G032800.1		-6.25795			-6.25795	1
TraesCS7D02G036600.2		-6.16197			-6.16197	1
TraesCS7D02G043400.1		5.79358			5.79358	1
TraesCS7D02G211900.1			-3.77987		-3.77987	1
TraesCS7D02G228700.1		6.26649			6.26649	1
TraesCS7D02G255400.1		-4.44714			-4.44714	1
TraesCS7D02G265500.1			6.78318		6.78318	1
TraesCS7D02G309400.1			-6.57424		-6.57424	1
TraesCS7D02G309500.1			-4.29198		-4.29198	1
TraesCS7D02G335800.1		-6.13858			-6.13858	1
TraesCS7D02G338800.3			-5.18773		-5.18773	1
TraesCS7D02G353700.1	-5.91258				-5.91258	1
TraesCS7D02G357400.1			-6.51956		-6.51956	1
TraesCS7D02G412200.1	-3.57327				-3.57327	1
TraesCS7D02G439800.1			-6.88249		-6.88249	1
TraesCS7D02G484400.1	7.87692				7.87692	1
TraesCS7D02G500900.1			-3.13317		-3.13317	1
TraesCS7D02G517800.1		-6.29398			-6.29398	1
TraesCS7D02G522700.1				-3.92915	-3.92915	1
TraesCS7D02G523500.1		6.23193			6.23193	1
TraesCS7D02G543700.1		6.23668			6.23668	1
TraesCS7D02G548200.1	-4.32187				-4.32187	1
TraesCSU02G105300.1				-6.82996	-6.82996	1
TraesCSU02G131400.1		3.81572			3.81572	1
TraesCSU02G134200.1		6.34889			6.34889	1
TraesCSU02G150100.1		6.53714			6.53714	1
TraesCSU02G253600.1				3.83268	3.83268	1
TraesCSU02G263800.1		-4.51314			-4.51314	1
TraesCSU02G265300.1				-3.7252	-3.7252	1
TraesCSU02G265500.1				-3.23442	-3.23442	1
TraesCSU02G267800.1				-3.22519	-3.22519	1
TraesCSU02G270800.1		-6.94177			-6.94177	1
TraesCS1A02G005800.1						0
TraesCS1A02G071400.2						0
TraesCS1A02G077200.1						0
TraesCS1A02G157100.1						0
TraesCS1A02G176100.1						0
TraesCS1A02G265700.1						0
TraesCS1A02G343300.1						0
TraesCS1A02G366900.1						0
TraesCS1A02G390500.1						0
TraesCS1A02G395800.1						0
TraesCS1B02G009900.1						0
TraesCS1B02G061800.1						0
TraesCS1B02G068500.2						0
TraesCS1B02G097700.1						0
TraesCS1B02G140300.1						0
TraesCS1B02G149400.1						0
TraesCS1B02G150200.1						0
TraesCS1B02G196600.1						0
TraesCS1B02G240000.1						0
TraesCS1B02G274600.1						0
TraesCS1B02G277100.1						0
TraesCS1B02G337300.1						0
TraesCS1B02G422900.1						0
TraesCS1B02G427000.1						0
TraesCS1B02G444600.1						0
TraesCS1D02G018300.1						0
TraesCS1D02G052900.1						0
TraesCS1D02G074400.1						0
TraesCS1D02G085900.1						0
TraesCS1D02G118600.1						0
TraesCS1D02G135800.1						0
TraesCS1D02G163900.1						0
TraesCS1D02G200300.1						0
TraesCS1D02G204200.1						0
TraesCS1D02G372900.1						0
TraesCS1D02G399400.1						0
TraesCS1D02G400500.1						0
TraesCS2A02G022400.1						0
TraesCS2A02G031300.1						0
TraesCS2A02G087200.1						0
TraesCS2A02G158100.1						0
TraesCS2A02G182100.1						0
TraesCS2A02G189600.1						0
TraesCS2A02G192500.1						0
TraesCS2A02G250800.1						0
TraesCS2A02G310600.1						0
TraesCS2A02G347800.1						0
TraesCS2A02G359900.1						0
TraesCS2A02G395900.1						0
TraesCS2A02G428500.2						0
TraesCS2A02G456100.1						0
TraesCS2A02G509100.1						0
TraesCS2A02G522100.1						0
TraesCS2B02G031600.1						0
TraesCS2B02G104200.1						0
TraesCS2B02G118800.1						0
TraesCS2B02G127100.1						0
TraesCS2B02G163500.1						0
TraesCS2B02G233400.1						0
TraesCS2B02G269900.1						0
TraesCS2B02G275700.1						0
TraesCS2B02G404400.1						0
TraesCS2B02G465500.1						0
TraesCS2B02G535500.1						0
TraesCS2B02G540100.1						0
TraesCS2B02G575200.2						0
TraesCS2D02G025400.1						0
TraesCS2D02G043800.1						0
TraesCS2D02G137600.1						0
TraesCS2D02G179300.1						0
TraesCS2D02G195000.1						0
TraesCS2D02G237400.1						0
TraesCS2D02G337800.1						0
TraesCS2D02G344900.1						0
TraesCS2D02G348500.3						0
TraesCS2D02G383600.1						0
TraesCS2D02G385200.1						0
TraesCS2D02G399600.1						0
TraesCS2D02G400200.1						0
TraesCS2D02G415600.1						0
TraesCS2D02G452900.1						0
TraesCS3A02G022700.1						0
TraesCS3A02G056700.1						0
TraesCS3A02G133300.1						0
TraesCS3A02G136500.1						0
TraesCS3A02G140700.1						0
TraesCS3A02G154000.2						0
TraesCS3A02G191900.1						0
TraesCS3A02G308500.1						0
TraesCS3A02G362000.1						0
TraesCS3A02G454400.3						0
TraesCS3A02G538800.2						0
TraesCS3B02G059700.1						0
TraesCS3B02G135400.3						0
TraesCS3B02G144800.1						0
TraesCS3B02G165400.1						0
TraesCS3B02G215200.1						0
TraesCS3B02G241200.1						0
TraesCS3B02G282400.1						0
TraesCS3B02G394500.1						0
TraesCS3B02G400800.1						0
TraesCS3B02G403400.1						0
TraesCS3B02G415500.1						0
TraesCS3B02G470300.1						0
TraesCS3B02G537600.2						0
TraesCS3B02G541000.1						0
TraesCS3B02G548700.2						0
TraesCS3D02G043600.1						0
TraesCS3D02G117100.1						0
TraesCS3D02G177600.2						0
TraesCS3D02G305300.1						0
TraesCS3D02G327300.1						0
TraesCS3D02G348500.2						0
TraesCS3D02G361800.1						0
TraesCS3D02G402900.2						0
TraesCS4A02G081700.1						0
TraesCS4A02G083700.2						0
TraesCS4A02G233600.1						0
TraesCS4A02G304300.2						0
TraesCS4A02G358100.1						0
TraesCS4A02G421500.1						0
TraesCS4A02G435200.1						0
TraesCS4A02G437800.1						0
TraesCS4A02G484700.1						0
TraesCS4B02G112500.1						0
TraesCS4B02G127600.2						0
TraesCS4B02G131500.2						0
TraesCS4B02G152100.2						0
TraesCS4B02G152200.1						0
TraesCS4B02G194000.1						0
TraesCS4B02G264600.1						0
TraesCS4B02G278800.1						0
TraesCS4B02G321800.1						0
TraesCS4B02G379800.2						0
TraesCS4D02G071100.1						0
TraesCS4D02G183700.1						0
TraesCS4D02G207500.1						0
TraesCS4D02G223700.1						0
TraesCS4D02G340800.1						0
TraesCS5A02G025200.2						0
TraesCS5A02G052600.1						0
TraesCS5A02G100000.1						0
TraesCS5A02G118600.1						0
TraesCS5A02G181800.1						0
TraesCS5A02G289300.1						0
TraesCS5A02G328200.1						0
TraesCS5A02G461900.2						0
TraesCS5A02G477600.1						0
TraesCS5A02G512800.2						0
TraesCS5B02G010800.1						0
TraesCS5B02G080400.1						0
TraesCS5B02G117600.1						0
TraesCS5B02G140600.1						0
TraesCS5B02G294700.1						0
TraesCS5B02G356700.1						0
TraesCS5B02G382800.1						0
TraesCS5B02G420600.3						0
TraesCS5B02G464000.2						0
TraesCS5B02G490900.1						0
TraesCS5D02G097600.1						0
TraesCS5D02G121300.1						0
TraesCS5D02G154300.1						0
TraesCS5D02G172600.1						0
TraesCS5D02G188800.3						0
TraesCS5D02G192600.1						0
TraesCS5D02G204200.1						0
TraesCS5D02G204900.1						0
TraesCS5D02G213900.1						0
TraesCS5D02G223800.1						0
TraesCS5D02G268000.2						0
TraesCS5D02G273700.1						0
TraesCS5D02G492900.1						0
TraesCS6A02G058700.1						0
TraesCS6A02G061500.1						0
TraesCS6A02G190000.2						0
TraesCS6A02G279100.2						0
TraesCS6A02G280800.3						0
TraesCS6A02G298100.1						0
TraesCS6A02G411200.1						0
TraesCS6B02G029200.1						0
TraesCS6B02G081800.1						0
TraesCS6B02G169300.2						0
TraesCS6B02G198200.1						0
TraesCS6B02G313500.1						0
TraesCS6B02G324000.1						0
TraesCS6B02G327200.1						0
TraesCS6B02G327500.2						0
TraesCS6B02G329700.1						0
TraesCS6B02G437500.3						0
TraesCS6D02G069400.1						0
TraesCS6D02G125600.1						0
TraesCS6D02G138000.1						0
TraesCS6D02G203000.1						0
TraesCS6D02G208500.1						0
TraesCS6D02G246800.2						0
TraesCS6D02G259500.1						0
TraesCS7A02G060000.1						0
TraesCS7A02G144600.4						0
TraesCS7A02G245100.1						0
TraesCS7A02G286200.1						0
TraesCS7A02G371600.1						0
TraesCS7A02G426100.1						0
TraesCS7A02G458700.1						0
TraesCS7A02G466600.1						0
TraesCS7A02G466800.1						0
TraesCS7A02G521400.1						0
TraesCS7B02G130600.2						0
TraesCS7B02G178300.1						0
TraesCS7B02G221500.1						0
TraesCS7B02G234400.1						0
TraesCS7B02G280100.1						0
TraesCS7B02G282100.1						0
TraesCS7B02G295700.1						0
TraesCS7B02G404000.1						0
TraesCS7B02G418500.1						0
TraesCS7B02G465800.1						0
TraesCS7B02G489700.2						0
TraesCS7D02G029700.1						0
TraesCS7D02G338800.4						0
TraesCS7D02G466600.1						0
TraesCS7D02G554900.1						0
TraesCSU02G049000.1						0
TraesCSU02G058700.1						0
TraesCSU02G210600.1						0
TraesCSU02G266300.1						0
TraesCSU02G268400.1						0

## Sheet: Table_S4
Table S4. DEGs selected in RNA-seq and RDA-seq analyses, their sequences, location, promoter regions, and the best blast hits
No	Analysis	Gene symbol	No. of Exons	Stage	Variant Alleles	position_IWGSC	Splice_var	strand	protein_coding_sequence	size	5'position	2k up 5' to start	size	Description mRNA	Scientific Name	Total Score	E value	Accession
25	RNA-seq	TraesCS2A02G141500	3	Z	193	2A: 86,967,590-86,969,888	1	-	ATGGGATTTCCTGAGCGGTCCACTATGAGGCGAATGCTGCTCACCACCATCCATGGATACTACCTGCAGGCACTAGCCCTGCTGCCCAAGGAGAAGCTGCACTCTCAATACCACCACAGCCTGCTCCAGGCCGGCCACTGCTACGGTCCACTGGACCCTGTCTCCAACATCATCCTCAATACAATCTGGTACAGCCGAGCCTACCCTCTAACCAAGAAGGTTGACCTAGAGGCAATCAGCACAGGAGGCCTTCTTCGAATTGCAGTCAGATCCTTCTATGGCCTTCTCTCCTTCCTGTGCACCCGCTGCGCCGGACACCTCTCGCCGGACCAAGCCATGCAACGACTGCAGGCGTCTGGGGCCGATCTCCGAATCGCTGATCCTAACCACCTTGATGAT…	1341	2A:86969889:86971888	CACCTCCCCCAAGAGGTCAGGACTGAGCTTGAGTAGACGACAAGAGGCAAGATCCCATGATTTTTCGAGGGTGAAAACTGATGGCTGATGTTTCTTGAGCAGAATATCTATGATTTCAGTGGACTGGAAACGATCGAAAGTTACACATGGGCCTGATAGCACGGTGGCGACACTCAAGAAAATGTGAAAGCAGCTTCCAAGCTGACGCAAACTGCTTCGGGCACGGGTGTTGGGTGGCAGCTGCAGCACATCTAAGGGCCAGTTCCACGGCGGCGACAGTGGCGTCGGATTTAAACCTGAAACTCTGCTCCATCCCCCGGTGCTGGATGATGAGGCGGGCGGCAACGAGGGGATCCAACTCGGCTTTGTTGAGGTACCACATAGCCTTGGGCTCGGTGA…	2000	uncharacterized LOC123051852 (LOC123051852), transcript variant X1, mRNA	Triticum aestivum	2106	0	XM_044474837.1
18	RNA-seq	TraesCS2B02G018500	4	Z	1001	2B: 8,561,501-8,569,381	1	+	ATGGCCGACGCGGCCCTCAGGGCAGCACAATGGGTGGTGGGCAAGGCGGTAGCCCCTGTTGTCGATGGCGTGCTGGAGACTTGGGCGGCCACCAGGAACTTTCAGCCCAACATCGAGGCCCTGAGCATGGAACTGTTGCTCGTGAAGGCCACCCTTGAACAAGCTGCCCTCAAGGAGCTCGGCGGGCCGGCCATGGAGGTGCTGCTGCAGAAGCTGCGGGACTCGGCACACAATGCTGAGGACTTGCTGGATGAGTTGGACTACTTCCGCATCCATGATGTGCTTCACGGCACTCATGATGCTGCCGACGTGCACGGCAAAGGCGGCGTCCAGGATCTCGCCCTAACTGTTCGCCACACAGCCAAAGCTCTTGGCAAAAACCTGCCATCTTTGCCCGCG…	4269	2B:8559501:8561500	CAGATTTTCAATTCCTTGAAGATAAGGTTGCCGCAAGGCTGGTACCTTGGGATGGGCAGAACGTCACCACTACGGGTCGTGGTAGCCTTGTCAAGTCGGTGCTCACCTCGCAAGTCATCTACCATGCCACTCCACTTATCATCCCGCCACCCGTAATAGAGAGCATCAACAAAATCGAGAGGGCTTTCCTTTGGGCGGGAACAGACAAAATCACCGGCGCAAAGTGCAAGGTTAATTGGGCTACTGTGGTGTCGACCAAAGCATCTTGGCGGATTTGGTGTGCTCGACCTTGACAAGTTTGCTCGGGCCTTGCGTTTGCGTTGGCTTTGGTATGAGTGGAAAGACCCGGACAAGCTTTGGGTGGGTATGGGGAACCCATGCGACAAGGTGGACATCAAC…	2000	putative disease resistance protein RGA4 (LOC123043040), transcript variant X5, mRNA	Triticum aestivum	7884	0	XM_044465387.1
19	RNA-seq	TraesCS2B02G082100	5	Z,O	116	2B: 45,677,737-45,681,758	1	+	ATGGCTCCTCAAGTTTTTCGCACCCAATCTCTGATTGTCCATTCCCACCATGCACTCTCTCTTCTCTGCGCCATCCTTGTATTTCTGTCCTCCAACACAATGGTGTTCACATCAGCACAAGCTAGCAACAGATCCGAGAGTGACCGGCAAGCCCTTCTCTGCTTCAAATCTGGCATCTCCGTGGACCCTCTCAGTGCTCTTGAATCATGGCGCAACGACTCGCTTGACTTCTGCAGCTGGAGCGGGGTCTTCTGCAGCATTGCCCTCCCAGTCCGTGTTGTGGTCATACAAATCAGGTCTGCACGGCTCACAGGAACACTATCCAGATGCATAGCAGGCCTTAGTTCTCTAGAGCAGATGGACCTTGGGTACAATGGATTGTCTGGAAGCGTGCCTGAA…	2661	2B:45675737:45677736	TACATTATACCTTTGGTCAGTATTGGCCTGATGTGTACCATGGATTCGCCGCAAGATAGACCAGGTATGCATGATGTCTGTGCCAGAATTGTTGCCATGAAAGAGGCATTTGTCGAGACCTTGTGATTACGGCAACTAGTGGGTTGAGCAGTGAGATGTTTAAAGATCATGTATATACATTCAGAAGAACAGTACGGTTACTACACTACTGTGATGCCTATATACATTATTACAGTAGCTGTATCACTTGTAGAATAATTCCAACAGTTTTTTGTATGTATCTGGTAAATATGAACCATTATGCTATGTGCCCGCCAAAATAAGCAGGGTAAAGATTTCTCTTTTTATCTCAGATTGAAGTTGTTTTTTTAGCATTTGGGAGCGAAAGTTGAAGCTCTG…	1635	probable LRR receptor-like serine/threonine-protein kinase At3g47570 (LOC123043418), transcript variant X2, mRNA	Triticum aestivum	4915	0	XM_044465869.1
11	RNA-seq	TraesCS2B02G483800	2	Z	250	2B: 680,862,349-680,864,346	1	+	ATGCCAGTTGACCTTGGAGTCGGAGCTACCACCAAAGGCATGGCGTCCCTGCAGCTCTACCAGCTCCTCCTCCCTCTCCTGGCCATCGTCGTCTCTCTCATATGCCTCAGCCGCGCGGCGCAACGGCGCCGGCGTCGCGAGGGCGCCCGCTTGCTGCCGCCGTCTCCGTGGGCACTCCCGGTGATCGGCCACCTCCACCACCTCGCGGGCGATCTGCCGCACCGCGCCATGCGGGACCTGGCGCGACGCCACGGACCGCTCCTGATGCTCCGCCTCGGCGACCTCCCCGTCGTGGTTGCCTCCTCCGCGGACGCCGCGCGCGAGGTCATGGTGACGCGAGACGTCGACTTCGCCACGCGCCCCATCAGCCGCATGCTCCGCCTGTCTATCCCCGACGGA…	1569	2B:680860349:680862348	AGTGACTCTTTGTTGCATGTTGAGGGATTGTTATATGATCTATCTATGTTATTATTGTTGGAAGAACTTGCACTTGTGAAAGTATGAACCCTAGGCCTTGTTTCCTATCATTGCAATACCGTTTACGCTCACTTTTACTATTTGTTACCTTGCTGTTTTTATATTTTCAGATTACAAATACCTTTATCTACCATTCATATTGCACTTGTATCACCATCTTTTCGCCGAACTAGTGCACATATACAATTTGCCATTGTATTGGGTGTGTTGGGGACACAAGAGACTCTTTGTTATTTGGTTGCAGGGTTGCTTGAGAGAGACCATCTTCATCCTACGCCTCCCACGGATTGATAAATCTTAGGTCATCCACTTGAGGGAAATTTGCTACTGTCGTACAAA…	2000	desmethyl-deoxy-podophyllotoxin synthase-like (LOC123042099), mRNA	Triticum aestivum	2898	0	XM_044464621.1
15	RNA-seq	TraesCS2B02G488700	1	Z	354	2B: 686,049,368-686,050,810	1	+	ATGTGTTCTGAGTTACTCATCTGTGACGTTTCAACACTTCCGTACATGAAGGGATCATCTGATGAAGAGTTATGTATTGGGTATGATGGTGAGTATGGCTATGGTTTTGACGAATCTTCCGATGAGTTGAAGATACTGGATGACAAAATTTTGCTGTTCCATAATCTGAAAAACCTCAAATCGATGGTGATACATGGTTGCCGGAATCTAAGTTCCATTTCATTAAAAGGTTTTAGTTACCTCGTCTCTTTAACGAGCTTGAAAATAAGAAATTGTGAAAAACTTTTTGCTTCAAATGAGATGCCAGAGCATACCCTCGAAGATGTGACACTTGTGAATTGCAAGGCTTTCCCATCTCTCGAATGTCTCAGTATTGATTCATGTGGTATAGTGGGGAAG…	1443	2B:686047368:686049367	TTTGGGTGTCTCGCAATTTTGATGAAGTGAGACTAACAAGGGAGATTTTGAACTCTGTTTATCAAGAAAGGCATGAAGATATAAAATGTTTTGCGAAGCTTCAGGAGATCTTGAAGCATCAGGCCGACTCACAGCGACTTTTAATCATTTTAGATGATGTCTGGGATGACATGAACGATAATATCCAACACCATAAAATGTTGGCTCCTCTGGTATCAAGTCATGTGAAGGGTAATGTGATTCTAGTCACAACCAGAAGTATGTCTGTTGCACAAAGCTTAGGCACCCTCAAGCCAGTCAAGTTAGGTGCTCTGGCAAATGATGACTTTTGGTTATTGTTCAAATCACACGCATTTGGTTACGAGAACTGTCAGGAGCATCAAAGTTTAAGTATCATCG…	2000	Yr5a yellow rust resistance protein 5a (Yr5a) gene, complete cds	Triticum aestivum	1840	0	MN273772.1
20	RNA-seq	TraesCS2D02G066200	4	Z	109	2D: 27,932,089-27,936,628	1	-	ATGGCTCCTCAAGTTTTTCACACCCAATCTCTGATTGCTCCATCCCACCATGCACTGTTTCTTCTCTGTGCCATCCTCATATTTCTGTCCTCCAACACAATAGTATCCACATCAGCACAAGCTAGCAACAAATCCGAGAGTGACCGGCAAGCTCTTCTCTGCTTCAAATCTGGCATCTCCAGGGATCCTGCCGGTGTTCTTGGATCATGGCGCAACGACTCACTTCACTTCTGCAGCTGGCAAGGGGTCAACTGCAGCTCTACCATCCCAATCCGTGTCGTGTCCATCCAATTCAGGTCTACGCAACTCACAGGAACACTATCCAGTTGCATAGCAGCCCTTAGTTCTCTAGTACAGATGGACCTTCCAAACAATAAATTTTCTGGAAGCATACCTGAT…	3189	2D:27936629:27938628	AGTTATCGGGTTGGAGCGGGAGAGGAGTGGGGGCTCCCATTTGGCTCGCGCGCTCGCTCGCCGCAGCCGCGTGGTGGGGGCTGAGCCGGAGAAATGCCGGAGTGCGGCGACGGAGGGGGGCGGGGTCGCGAGGAAGAAGAAGAGGGGTAAAGTGGTAAATATTTGTTACTCTCGAGTTAGTTAGCTTTTTTTTCTCGAATACGCACGTGTATACTATATTATAAAGAAGGAATCGGGTAAAGAGCCCGTCCACGTAAGCGTTACAGATTACATATATAGACTGCACACTAACTCCACCCTCCACCTTGCTCTCGTATGACTATCTACTCTCCGCTGCCCACTCCTCCACTTCTGTAAAGAATGCGTCCATGTCTCCTCGTAGTATGCCCGCTTGCTTCC…	2000	probable LRR receptor-like serine/threonine-protein kinase At3g47570 (LOC123051274), transcript variant X2, mRNA	Triticum aestivum	5890	0	XM_044474111.1
27	RNA-seq	TraesCS2D02G145000	4	Z	100	2D: 86,511,619-86,515,423	1	-	ATGGATCCAGCCACGATCGCCAGGACCAGCAGCAGCTTCAGCCGCATCAGCATCAGCGAGCCACAGATCTACGGGCCGCGGACCCTCAGGGACGAAGGAGTTGTCAGAAAAGAGGAGAGGGACAAGCTTAGATGGGCCCTCCTTGCCAAGATTGAGAGCTGCTACGGGCGGGTGAAGCTCCTCCGGGGGGTCTTCGACGCCGGCTTCTGCTTCGGGCTCCTATATCCCATCTCCAACATCGTCGCCGGCGTCTCGATCGCCGGTGCCATGAGCGTGGATGACCCTGACAATGAACCCGTCCCCGCAGCATCTTTCCCGAAGCGGAGAAAAACAGATGTGATCGGGGACATGCACCAGCGGTCGCTCAACGGCCTCGTAGCCTTCCTGGCCGCCCTCTTC…	1842	2D:86515424:86517423	CGACGGGCGGCGGCGTTCGCCGAGGCAGGCGGTGAGCCGGCAAAAAAAGGAGCCGAGCGGCCGAGGTCGGGGACGAGCAGGGGAATAGAGAGGAAACGCGCAGCCAGGGTTCGGCCCCCGCATTAACTTTGGGCCGGCCCATATGCGGGGCTGTGCTCCTCTATTATTATTATTTTTTTGGTTCTATTTGTGTTTTTTTTTCTGTTTCTGTTTTCCTTGCTTCTTTAAAATATGTTCGGATTTGAAAAAAAGTTCTGAATTTCAAAGAATGTTCACAAATTTCATGAATGTTCCCGAATTTAAAAAAATGTTCATGAATTCTAAAATATTTGCGAATTTGAAAATGTTCCAAATTTAAAAATATGTTCATTGCTTGTGCTAAACCGCAGGAAGTTCGGG…	1634	uncharacterized LOC123051852 (LOC123051852), transcript variant X3, mRNA	Triticum aestivum	3402	0	XM_044474839.1
12	RNA-seq	TraesCS2D02G462400	2	Z	94	2D: 568,308,473-568,310,301	1	+	ATGCCAGTTGACCTTGGAGTTGGAGCTACCACCAAAGGCATGGCGTCCTTGCAGCTTTACCAGCTCCTCCTCCCTCTCCTGGCCATCGTCGTCTCTCTCATATGCCTCAGCCGCGCGGCGCAACGGCGCCGGCGTCGCGAGGGCGCCCGCTTGCTGCCCCCGTCTCCGTGGGCCCTCCCGGTGATCGGCCACCTCCACCACCTCGCGGGCGATCTGCCGCACCGCGCCATGCGCGACCTGGCGCGACGCCACGGCCCGCTCCTGCTGCTCCGCCTCGGCGGCCTCCCCGTCGTGGTTGCCTCCTCCGCGGACGCCGCGCGCGAGGTCATGGTGGCGCGCGACGTCGACTTCGCCACGCGCCCCATCAGCCGCATGCTCCGACTGTCTATCCCCGACGGA…	1569	2D:568306473:568308472	CAGATGAGCATTGCATCACAGGAGCGGCTTCACAAAAAACGGCAACCGACATTGCAACAGGGAGTGGGGAGCACGATGTTCGGGGGCGCCAGCTTGCTTGAAGAACGCCTCTATGGCGGAGATCCAGCAGGAGAAAGAAGCAATAGCGAAGAAGGGGAATTTTCTTTGGGGAAAAGGAAAAATGGATGGCTTCCATGCCTCCCCGCTGAAGATAAGGAAACGGTGGGCGGCGTGTGGGCCTCCACGAGACGCGAAGCGCGCATAGGAGGCGGTTTGCACGAGAAGAGAATCAACCGGCTCAAAATAAACGTTTTCCAATAAATATAGAAATGAAGGTGGTCTGGTGCCATTGAATGTTCTCTTGGTCGATCCAGCCCAACTTGCCTAACAACTAACAAT…	2000	desmethyl-deoxy-podophyllotoxin synthase-like (LOC123050053), mRNA	Triticum aestivum	2898	0	XM_044472898.1
10	RNA-seq	TraesCS2D02G462600	2	Z	249	2D: 568,464,209-568,466,192	1	+	ATGCGATGCATTATGCATACGGCGCGTCAGTGTCACTCTGAACTGTGCCGTTCTGAAACTGGAGCTACCGCTCAAAGCATGGAGTCGTTGCAGCTCTACCAGTACCAGCTCCTCCTCACTCTCCTGGCCATTGTCGTCCCTCTTCTATGCCTCAACCGCGCGGTGCGCCGGCACCGGCGCCGGCACCGCGAGGGTGCCCGCCTGCTGCCTCCGTCTCCGTGGGCACTCCCGGTCATCGGCCACCTCCACCACCTCGTGGGAGACCTGCCGCACCGCGCCATGCGCGACCTGGCGCGACGCCACGGCCCTCTCCTGCTGCTCCGCCTCGGCGGCCTCCCCGTCGTGGTCGCCTCCTCCGCGGACGCCGCGCGCGAGGTCATGGTGGCGCGCGACGTCGAC…	1617	2D:568462209:568464208	GTGTGTGTCTGTTCTATTCAATTCGATTAGGTGTTTGTGTCCTGTTTGCGAAGCTTCCTATCTTCTCTGCCGCAGGACATCTCTCTCTGTTTCTCACTCTGGTGTGATGTGATCCAGGTCCCATAATCCGTGTGGCAGCATGACATGTACTCGGATGCCTCTGCGAGAGGCGGCAGTGGCGGGAGGGTCTCGGCTATCGAGACCGACACCAAGCTCTTCATCGTCAATTTAGACTTCGGCGTTTCAACCGAGGACGTGAAGGTATATACGTCACAAGATGTACATGTCTAATTGTTGCTCTTATGTAATTTGGTTGCTTTTGAGTAGTTGGTCTCAAAGAATTTCATAGTTTGCCTGGATGTTGTATTAGTTAAGCTATTTCTAGATCTGCCAGAGGCC…	1724	desmethyl-deoxy-podophyllotoxin synthase-like (LOC123050055), mRNA	Triticum aestivum	2987	0	XM_044472899.1
21	RNA-seq	TraesCS4D02G010500	14	Z	146	4D: 4,973,669-4,979,351	1	+	ATGGGACCCACCTGTCATTCTCTGTTTAGGTTAATTAGGGTTTATCTAATTAATTACTCCGTCGTTGTCGCGGGGCAGGGGCGGCCGTCGGCTAGCAGTGGTGGGGCACGATTGGGGATGCGCACAGGGGTGCGACGAGGCCGGACGTCAGCGCGGGGAGCAGAGGGGGGTGAAAGGCAGACGCGAGGGGCGCTTAGGCGAGCGCTTGCCCGCAGGAGCTCTGTTTCCCGCTCCGGTTGTACTGCACGTGTGAGCGGTCGTACCGCTCAGTCCTTGGGCGGTACTACCCGCCTTTGTACTGCTTCTCAATACACTAGATCAAACATTCCATATCATCATCCTACCAAAAAAACGGATCTGGATATAAATATACCTGCAGTTCTTCTGCCAAAAGATGCA…	1407	4D:4971669:4973668	GAAGCAACAATATCTGAGTACAGACATAAGTTAAACAAGTTTGCCTTAAGAAGGCTAGCACAAACTGGGATACAGATCGAACGAGGCGCGGGCCTCCTGCCTGGGATCCTCCTAACTACTCCTGGTCGTCGTCAACGGGCTGCACGTAGTAGTAGGCACCTCCAGTGTCGTAGGTGTCGTCGTCGACGGTGGCGTCTGGCTCCTGGACTCCAGCATCTGGTTGCGACAACCAGATAGAAAGGAAAGGGGAAAAAGAGGGAGAGAAGCAACCGTGAGTACTCATCCAAAGTACTCGCAAGCAAGGAGCTACACTACATATGCATGGGTATATGTGTAAAGGGGTATATCAGTGGACTGAACTGCAGAATGCCAGAATAAGAGGGGGATAGCTAATCCTGT…	2000	signal peptide peptidase-like 4 (LOC119325120), mRNA	Triticum dicoccoides	1798	0	XM_037598858.1
22	RNA-seq	TraesCS5B02G334700	10	Z,O	215	5B: 517,865,448-517,869,283	1	-	ATGGCCGCGGCGGCGCGGGCTCTGCTGCTTCTGGCCCTCGTCGCGGCGGGGGCGGAGGCGCTGAGCCTGGACGTCCACCACCGGTACTCGGCGACGGTGCGGGGGTGGGCGGGGCTGCGCACCGGGCCGGCGCCGGGCACGGCCGAGTACTACGCCGCGCTGGCGGGCCACGACGACCTCCGGCGCCGCTCGCTCTCTCTCGCCGCCGCCCCCGCGCCGGGCGGCGGGCCCTTCGCCTTCGCCGACGGCAACGACACGTACCGCCTCAACGCCTTCGGATTCTTGCACTACGCGGTGGTGGCGCTGGGGACGCCGAACGTGACGTTCCTGGTGGCGCTCGACACCGGCAGCGACCTCTTCTGGGTGCCCTGCGACTGCCTCAAGTGCGCACCACTCTCC…	1551	5B:517869284:517871283	GGTGGTGCTCGGCCGCGGCGTCGCTATTTAATCAATCTATCTATCCTGCTGCCGGAGACGGGAAGAATGATCGGTGAGGTGAGGTGGCCGCTCTGTCTCCGCGGGAGCGGCGGCGGGGCCCGGGGCGCAGCGAGAGAGAGCGACGGGGGGCGTTCGTCAGTGAGCTGGAAGCTTCGCCTCCGTTGGACTGGACCGGCGTCTGTGCTGCTGCCGTGGCCCCTTCTGATTTTCCGTTGGGAGGGAGAGCCGGAGATGGATGGGGTTTGGTTTTCCGTTTGGGTTGGGGGATTCTCCCGTGCGGTGGGGTGGGGTGCGGTGGGGTTGGGGTGATGTATGGGTTGAAAAGGGGTGTCGACGAGGCCGATCCGATGACGGGATTTGGGTCCTGGGTTCACACCG…	2000	aspartyl protease family protein 1-like (LOC123112902), mRNA	Triticum aestivum	2865	0	XM_044534001.1
14	RNA-seq	TraesCS5B02G339200	4	Z	389	5B: 523,213,377-523,215,928	1	+	ATGGCAGAGGTCGACATGATGAAGGAGCGCTTCGCCAAGCTGCTGCTCGGCGAGGACATGTCCGGCAGCGGCAAGGGCGTCTGCACCGCGCTCGCCGTCTCCAACGCCATCACCAACCTCTCCGCCACCGTGTTCGGCGAGCTGTGGCGGCTGGAGCCGCTGGCGCCGGCGAGGAAGGCCATGTGGACCCGGGAGATGGACTGGCTGCTCTCCGTCGCCGACTCCATCGTCGAGCTCATCCCGTCCGTCCAGGAGCTCCCCGACGGCGGCGGCCAGTTCGAGGTCATGGTGCCGCGCCCCCGCAGCGACCTCTACATGAACCTCCCCGCGCTCAGGAAGCTCGACGCCATGCTCCTCGCCATGATCGACGAGTTCAAGGAGACCGACTTCTGGTACGTC…	1452	5B:523211377:523213376:	GAGTCATCGGGGGTTACATGTGACAAATTGCGATGTTAGAGAAGGATGAAAAATCAAGAGATAACCATGGAGTCAGGGTTAAGCTAGACTCATAAGCAAACATAGCCGTTGTATACTTGCGGAAATGGCAATGCCGTTTCTGCACATTCGAAGATGATGCTCTATTTCTGCATGTTTCCGCCGGACGACATGTAAGTGTGCGTGACGTTACAATAAGAATCGTGACCAAGCGATATTCAGGGAGAGTCAGGTTTAGACTAGACTTGTGAGCAAACATGACCTTTCTATATACTTAGGGATGTGTGTCGGAGTTTCGTGCGACTGTGTCATTGGGGGGGACGACTGTTTGGTAGGGACAAACAATGACCGATTGAGGGGTGAGGGCGAAGACACAACGAG…	1574	rop guanine nucleotide exchange factor 1-like (LOC119311412), mRNA	Triticum dicoccoides	2682	0	XM_037587057.1
8	RNA-seq	TraesCS5B02G341800	1	Z,O	23	5B: 526,587,009-526,587,428	1	-	ATGGCCGGCGCCAAGAGACTCGCTCAGCTGGCAAAGAGGGTGGAAGCGCTCGGGAGGAAGAGGCTCACCGCGGCGGCCAAGGAAGACCAAGGATGCTGCACCTCCGCACCGGCCAAGGGCCACTGCGTCATGTACACGGCCGACGGGAGGCGCTTCGAGGTCCCGCTGGTGTACCTCGGCACGGGGGTCTTGGGCGAGCTCCTGAGGATGTCCCAGGAGGAGTTTGGCTTCGCAAGTGATGGCAAGATCACGCTGCCCTGTGACGCCGTAGTGATGGAGTATGTCATGTGCTTGCTGAGGAGGAATGCCTCTGCCGAGGTTGAGAAGGCGGTGCTGAGCTCTATGGTGACGCCTTGCCACTACACTGGCCGTGTGATGCCTGTTGTTGTTGGAGCCAGC…	420	5B:526587429:526589428	GGTTCTGGCTGGGTGTTGGTTCTCAGCTGGAGATTTGGGGAAAGTGTGCTGCTGTCTGCTATGGATGTTGCAATGCTCAGCTGGTGGCGGATATGTTTAACGATCAGGTGATGCTGTTGAGCTGAGCCGTTTGCTGGATTTATAGGCGAGGCGAGGGGAAGGGCATCGTTGTGTCGGCGCAGGACAGGGCCATGTGATGGGCGCATGCAATGCAAGTGTTGCGGTGTGATTAGTTCGGATTAGATCGCGGCGGGGCCAAATGTTTGGTGTTGAAAAGCTTGTGCTGGTCTAGCACATGATCTGTTTGATGTTCGTCATCTCACGTGGTGACAGGAGTCCATATCTTGACTAGAACCACACCAAACCCATCTCGTGTTATGTATCACAGCAGATGCCTCT…	2000	auxin-responsive protein SAUR36-like (LOC123112946), mRNA	Triticum aestivum	776	0	XM_044534055.1
9	RNA-seq	TraesCS5B02G343000	1	Z,O	69	5B: 527,049,203-527,049,795	1	-	ATGGCCAGTGCCAAAAGACTTGCGCAATTGGCAAATAAGTGGAGGGTTGAAGCACTTGGGAGGAAGAGGCTCACAATGTCAGCCAAAGAAGACCAAGACTGCTGCAGTTCTATACCGGCCAAGGGCCACTGTGTCATGTACACAGCCGATGGGAGGCGTTTCGAGGTCCCGCTGGAGTACCTCAGCACGATGGTCTTCGGCGAGCTCCTGAGGATGTCTCAGGAGGAATTTAGCTTTGCAAGCGATGGGAAGATCACACTGCCTTGTGATGCCGGAGTGATGGAGTATGCCATGTCCCTGCTTAGGAGAAACGCCTCTGCCGGTGTCGAGAGTACATTGCTGAGCTCTATGGTGACATCTTGCGCACTACACCGGCCATATGATGCCTACTGTTGGAGC…	402	5B:527049796:527051795	GATGAGCTGATGAAGAGGTGATGGTGTTGAGCTAGACGCTTGCTGAATTTATAGGCCAAGGGAAGGACATCTTGACGGTGAACTGTGCTTGTCATTGAGAAAAGTTGGCAGGGGACAAAGCCATGGGATCGGTGCATGCAGCGTTGCAACATGATTAGTTTGCATTAGATTGCGGTGGGGCCAAATGTTTGGCGTATGCTGGAGCCTATAGTCGTAACTGTTAGGCATTGGTCCGCTTTGTTATCATTCGTGGATGCCATACCAAGCCGTGTAGCGAACAATAGACATGTCGAGAACAGGGCTATTAGCAATGTGCTAGGAGGGACAGTGATGGCTTCCAGATTCAGGGATCGAACAGTTTCGGTAAGCCCTGGTCGATTAGGCTATCTCTTTGCTTTC…	2000	auxin-responsive protein SAUR36-like (LOC109757029), mRNA	Aegilops tauschii subsp. strangulata	697	0	XM_020315849.3
3	RNA-seq	TraesCS5B02G343600	1	Z,O	98	5B: 527,060,366-527,060,938	1	-	ATGCATCACCATGCCCTTCCCCTCGCCACCTTGTCTATAAATTCAGTAAGCTGCTGGCTCAATATCATCACTTCATCAGCTCATCCACCAACTGAGAGTTGCGACAAGCTCACTCCTTCAAGTTCTCACAAAGACAGAGAGCCAACCATGGCCGGTGCCAAGAGACTTTCTCAACTGGCAAAGAAGTGGCAGAGGGTGGAAGCACTCGGGAGGAAGAGGCTCACAGGGTCAGCCAAAGAGGATCAAGACTGCTGCAGTTTTGTACCAGCCAAGGGCCACTGTGTCATTTACACGGCCGACGGGACGCGTTTCGAGGTGCCCTTGGTGTACCTCAGCACCACGGTCTTCAGCGAGCTCCTGAGGATATCTCAGGAGGAGTTTGGCTTTGCAAACAAAGGC…	573	5B:527060939:527062938	GGTGAAGTGCAGCTGTCATTGAGAAGAGTTGGCAAGGGACAAGGCCATGGGATCAGCACATGCAGTGTTGCAGCATATGATTAGTTTGGATTAGATTGTGATGGGGCCAAATGTTTGGTGCATGCCAGAGAGCCTGTAGTTGCTTTCTCATCATTTGTGGCTGCCATACCGTACCGCGTAGCAAACAAGAGGCGTGTCGAGAACAAGAGGCTATTGGCAATGTGCAAGGAGTTGAGGGGACAGCGATGGGTTCCAGCTTGAGGGATTGAACAATTTCGGTGGGCACCGACTCTCTAGGCGCTTCTTCTGACAGACCGATACCTGAAATTGTGATGTGAGTCGTTCATGCACCCATATCAGTCTGTTCTTTGTGAAGATTCAGTCGTAAAGCTCGTGCTC…	2000	auxin-responsive protein SAUR36-like (LOC119311440), mRNA	Triticum dicoccoides	1048	0	XM_037587073.1
1	RNA-seq	TraesCS5B02G343700	1	O	9	5B: 527,064,408-527,064,731	1	-	ATGGCCAGTGCCAAGAGACTTGCTCAATTGGCGAAGAAGTTGCAGAGGGTGGAAGCACTTGGGAGGAAGAGGCTCACGGTGTCAGCCAAAGAAGATCAAGACTGCTACAGTTCTGTACCAGCCAAGGGCCACTGTGTCATGTATATGGTCGATGGGACGCGTTTTGAGGTCCCGTTGGAGTACCTCAGCACGACCGTGTTCGGCGAGCTCCTGAGGATGTCCCAGGAGGAGTTTGGCTTTGCGAGCGATGGCAAGATCACACTGCCCTGTGATGCTGCAGTGATGGAGTATGCCATGTACTTGCTGTCGAGAGTGCATTGCTGA	324	5B:527064732:527066731	AGTTGATTCTCAGAGATCTCAAGAAGTGAGCTATGGATGTTGCACTGCTCAGTTGGTGGATCAGCGGATGAAGAAGTGACGGTGTTGAGCTGAGCCGCTTGCTGAATTTATAGGCCAGGGGAAGGACGTCTTGACGGTGAACTGTGCTTGCCATTGAGAGAAGTTGGCAGGGGACAAGGCCATGGGATCGGTGCATGCAGCATGATTAATTTGGATTTGATTGCGGTGGAGCCTATAGTTGCAATTGTTAGGCTTGGGTCTGCTTTCTTATCATTCACGTCTGCCTTACCGAACCGCGTAGCCAACAAGAGGTGTGTCGAAAACATGGCTACTGGCAACGTCCGAGGAATACAACAATGGGTTCCAGATTCAGGGACTGAACAATTTCGGTGAGCGCTG…	2000	auxin-responsive protein SAUR36-like (LOC109747873), mRNA	Aegilops tauschii subsp. strangulata	486	6e-133	XM_045229117.1
2	RNA-seq	TraesCS5B02G344400	1	Z	51	5B: 527,491,519-527,491,980	1	-	ATGGTTAGTGCCAAGAGGCTTGCTCAGATGGCAAAGAAGTGGCAGAGGATGGCAGCCATCAGGAGGAAGAGGCTCACCCGGACCACGGCAGCAGCGGAAGGAGCAGCCAATGACGAGTGCTGTGCGACTTCACTGTCGGTGGCCATGAAGGGCCACTGTGTGGTGTACACCGCCGACAGTGTGCGGTTCGAGGTGCCGCTGGCGTACCTCGACACCGCGGTCTTCGGCGAGCTCCTGTCGATGTCCCAGGAGGAATTCGGCTTTGCACGCGACGATGACGGGAGGATCATGATGCCCTGCGATGCCGCCGTCATGGAGTACGCCCTGTGCTTGCTTCAGAGAGATGCCTCCGTGGAAACCATGAGGGCGTTCATGAGCTCCGTCGCGAGGCCGTGCAGC…	462	5B:527491981:527493980	GTTTCTTTTCTCCTCCCTGTATTTCTTGCTTGGCTAGGTGTAGTAATGCTGCTTTGGTTTCTAAATGAACTGATGTGGTGGTGGTGGTGGTGCTAATCTGATGGACTTATATATAGGAGTGAGGGAGAAAGAAAAGTGAACAAGTCAGTTTAGGTGCAGCTATCCTGACAGGTTGGCAAGGGACATGGCCATGAGCTTAGAACATGCAATGCTAACTGCAAGAGTGCAATGTGATCTTGATTGATTTGTCTGTGGCCATTAGTTTGCCATACTGATATGTTTCAGTGGCAAATAGTATAAGAAGCATACGACTGTGGAGACCATGTGTCAATTGGGTCCATTTCTGTTTCTGATTGCAAAACCACATGCAGACTAATCATTTTGGGTGCTGGATTAATC…	2000	auxin-responsive protein SAUR36-like (LOC123112963), mRNA	Triticum aestivum	854	0	XM_044534070.1
5	RNA-seq	TraesCS5B02G344500	1	Z	70	5B: 527,494,004-527,494,625	1	+	ATGGTCAGTGCCCAGAGGCTTGCCCAACTGGCAAAGAAGTGGCAGAAGATGGTGGCTATTGGGAGGAAGAGGATCACCCAGACTACAACGGCGAAAAGAGCCGCCGCCGAGTGCCGCGCGGTGACCTCAGTAGCGGTGAAGGGGCACTGCATGGTATACACCTCGGATGGCAGCCGGTTTGAGGTGCCACTGGAGTACCTCAGCACAGTGGTCTTCAGTGAGCTCCTGAGGATGTCTCAGGAGGAGTTTGGATTCGCGGGCGGACAAGAAGGTCGCATCACGCTGCCCTGCGACACTGCAGACATGGAATACGCCATGTGTTTGCTCAGGAGAGATGCCTCCACGGAAGTAGTGATGGCGTTCCTGAGCTCCAATGCAAGACCGTGCTGCTTTGATGAT…	447	5B:527492004:527494003	TCTTGCTTGGCTAGGTGTAGTAATGCTGCTTTGGTTTCTAAATGAACTGATGTGGTGGTGGTGGTGGTGCTAATCTGATGGACTTATATATAGGAGTGAGGGAGAAAGAAAAGTGAACAAGTCAGTTTAGGTGCAGCTATCCTGACAGGTTGGCAAGGGACATGGCCATGAGCTTAGAACATGCAATGCTAACTGCAAGAGTGCAATGTGATCTTGATTGATTTGTCTGTGGCCATTAGTTTGCCATACTGATATGTTTCAGTGGCAAATAGTATAAGAAGCATACGACTGTGGAGACCATGTGTCAATTGGGTCCATTTCTGTTTCTGATTGCAAAACCACATGCAGACTAATCATTTTGGGTGCTGGATTAATCATATACGGAGTATTAACGGAATG…	2000	auxin-responsive protein SAUR36-like (LOC123451799), mRNA	Hordeum vulgare subsp. vulgare	667	0	XM_045128340.1
7	RNA-seq	TraesCS5B02G345500	1	Z,O	35	5B: 528,524,745-528,525,170	1	+	ATGGCCGGTGCCAAGAGACTTGCTCAACTGGCAAAGAAGTGGCAGAGGGTGGAAGCACTCGGGAGGAAGAGGCTCACTGTATCAGCCAAAGAAGATCAAGGCTGCTGCAGTTCTGTACCAGCCAAAGGCCACTGTGTCATGTACACGGCCGACGGGAGGCGTTTCGAGGTGCCCTTGGTGTACCTCAGCACCACGGTCTTCAGCGAGCTCCTGAGGATGTCTCAGGAGGAGTTTGGCATTGCAAACGAAGGCAAGATCACACTACCTTGTGATGCTGCAGTGATGGAGTATGTCATGTGCTTGCTCAGGAGAAGCGCCTCCGCCGAGGTCGAGAGTGCATTGCTCAGCTCTATGGTGACGTCTTGCCACTACACTGGCTGCGCCATGCCTACTGTTGGA…	426	5B:528522745:528524744	TATGAGGAGCCCATCTTAATCTTTTTTTTTTATCAGCCAGTGACCAGACCATCCGCTCTGAAGTCTTGATTTTTGACACCCCCGACTATAGATGCTCTAAAAATACATTTCGGGCCCACGAGGCCGACACAGAAGGCGCTTGAACCAAGCAATGGATATCACCCAGCGATGGCTACCACCCTCTGAAAACACCATGAAAAAAAATGTTGATGGAGCGGTAGCACGAAATGATCAGAAAGGATATTTGTGGCCGCAACTTGCAGAGACCAGTATGGTGCATATTTGGGCTGCTCTGCTGTGGTGTTTCGAGGAATTACTGACCCTACTATCCTAGAAACATTTGCCTAGCGGAAATCTATGTCTCTTGCTGATGATCTTGGTCTGCATATAGCATCTGTG…	2000	auxin-responsive protein SAUR36-like (LOC123116777), mRNA	Triticum aestivum	787	0	XM_044537684.1
6	RNA-seq	TraesCS5B02G346000	1	Z,O	71	5B: 528,544,200-528,544,661	1	-	ATGATCCATCCAAAGAAGCTTGCTCAGCTGGCCAAGAAGTGCCGGCGGATGTTGGCGGCTGGAGCTGGTGCCCGCCGTCGGCATGCCTCGGACATGGCCGACGATGAGTGCTGCAGCACAGTGTCATCTGTGGTTGCCGATGAGGGCCACTGCGTGATGTACACCAGCGACGGAACCCGGTTCGAGGTCCCTCTGGCGTACCTCGGGACGACGGTCTTCGCCGAGCTCCTGAGGATGTCCGAGGAGGAGTTTGGCTTCGCGAGCGGCAGTGACGGAGGCAGGATCATGCTGCCCTGCGATGGCACTGTGATGGAATATGTCTTGTGCCTGGTCAGGAGGGAGGCCTCTGAGGAGGTCGAGAGGGCGTTCTTGAGCTCCATTGTTGGGCACTGCCACAGC…	462	5B:528544662:528546661	GGTTGAGTCGGATGTGTTTCCGGCTGGCTAAATTTCACTTTGGCTCTGGAAGTCTGAAGGTGTGTTGTAGGTTGTGATGCTGCTTGAGATGAGATGAAGTTTGTGCTGAGCAGGCCATGGATTTATAGTAGAAGGAAGAAAGGAGTCAGGGCAGTGCATATGCGCGTGGTTAGTGTGTAGCTATCAGCGAGAGCGTTGGGCAGGGGACAATGCCATGAGTGCTCTGCGTGTTCTTGCAACTGGCTGCAGACACCAAACGTGATGACTGATTTTGCCGAGATTTCCAAGCACCATCCATGTCTGAAATGTGCTTCTGGCTAGAGAACCACATGGGGTCCCCACGCTGGTGCCATATTTCCCCAGTAAACCGATCACCACGGCTGTGAGGACGAGACGTCC…	2000	auxin-responsive protein SAUR36-like (LOC123116780), mRNA	Triticum aestivum	854	0	XM_044537687.1
4	RNA-seq	TraesCS5B02G346700	1	Z	31	5B: 528,568,469-528,568,888	1	+	ATGACCATGATCCACCCCAAAAGGCTTGCTCAGTTGGTGAGGAAGTGGCAAAGGGTCAAGGCAGCATCCAGAGCCGATGAAGCATGCTGCACGACATCGCCGGTAGCAGATAAAGGGCACTGTGCCATGTACACGGCCGATGGGAGGCGGTTTGAGGTCCCGTTGGAGTATCTCGGCACGACGGTCTTCGGCGAGCTGCTAAGGATGTCCCAGGAAGAGTTTGGGTTCACATGTGATGGCAGGATCACACTGCCCTTCGATGCGGTGGTGATGGACTATGTCATGTGCTTGCTTAGAAGAAATGCATCGGAAGAAGTAGAGAGGGCGTTCCTGAGCTCTGTAGTGATGCCTTGCCAATATCCAAGCTGTACAGTGCCAAATGTAGCGCTGCACCAGCAG…	420	5B:528566469:528568468	CTTTCCTTCGATAATAGAATCTTATATTACACTGTACAGCGTTCTTGTGATTCGACCAAAAATACTTCAGAGTTTCAGCAGCTAAGCTACGTACAAAGAGAAAATTGATGGGTGAGTCCCATCGATGCATCTTGGTTGTGACAATGCCCAGCAATGGAGCTCAAGAACGCTCTCTCAACCTCCTGGGAGGCATCTCTTCTGACCAGGCACAAGACATACTCCATAACCGTGGCATCACAGGGCAGCATGATCCTGCCTCCCTCGCTGCTCGCGAAGCCAAACTCCTCCCCAGCCATCCTCAGGAGTTCACCAAAAACCGTCGTGCCGAGGTATGCCAGCGGGACCTCAAACCGCGCTCCGTCGGCGGTGTACACCACGCAATGGCCCTTGTCAGCGATG…	2000	auxin-responsive protein SAUR36-like (LOC123112981), mRNA	Triticum aestivum	776	0	XM_044534083.1
16	RNA-seq	TraesCS6B02G249300	4	Z,O	76	6B: 447,115,180-447,119,138	1	-	ATGGCTGGGAGGCACACCATTATTCTGATGCAACCATCCCAAAACAGGAGCTCCAGGACGTTCATGGATTATAATTCAATTAACCATGCATTGGATGGAATCTGTGGTCTCTATGAAAGGAAAATCAGGGATATCAACCCAATGATCCCGAACATAACCTATGACATCACTGATCTGTACAACTTCATCGACGGCCTAGCTGACATCAGTGCGCTAGTCTATGATCACGAAATCCATGCGTTTCTGCCATATGACCGGCAGTGGATAAAGCAGAAGCTGTTTCAGCACCTTAAGAAGCTGGCTCAAAGATAG	312	6B:447119139:447121138	TTTGTTTTTTTGTTTTTTTGAGGGGTTGTTCTAGGGTTAAGTTTTGTTTTGTTTCTTTTGAGGGGTTGCTCTAGGGTTAAGTGTGGGGTGACGTCGGCTCCGACTGGGCCGTGCCGTGCGACCCTGTCCGGATAGGTCCACGTTCACTAGTTAGACAACTTTTTCTTCCTTTATGAGGGGTCGCTGTTTCTAAAAAAAAAAGGAAAAAAAAAGAGAGAGAGGTCGCTAGCTGAACAACTTGCTCAGCCTGTCTGCGATGCCATGCAGTTGAAAGTCTGAAATGGATCAGCCCGGACAACTAAATTAATCTACACTGGAACCCACGCCAAATTAATCTTCACCATTTCCAGTATATTTCCTGAACAAGCAAAGAAGTACCACACCCAAGTATTTAACCTG…	2000	enhancer of rudimentary homolog (LOC123137446), transcript variant X1, mRNA	Triticum aestivum	577	3e-160	XM_044557205.1
17	RNA-seq	TraesCS7A02G211600	2	Z	123	7A: 174,693,210-174,696,654	1	+	ATGGAGGGCACTCACCTGCTGCTCTCCGTCCTCGTCCTCCTTGCAAGCCACTCGCTTGCCAATGTCAATGGCGACGCCGACGTCTCCAGCAGCGGCGGCAGGACGACGACCTACATCGTGTTCATGGACCCGGCGGCCATGCCGGCGGCGCACCCATCCCCGGCCCATTGGCACGCGGCGCACCTCCAGTCCCTGTCCATCGACCCGGCGCGCCACCTGCTCTACTCCTACTCCGTCGCCGCGCACGGTTTCGCGGCCGCGCTGCTCCCGCACCACCTGCCGCTCCTCCGCGACAGCCCGGGCGTGCTGCAGGTCGTGCCGGACACCGTGTTCCAGCTCCACACCACGCGCACCCCGGAGTTCTTGGGGCTGCTCTCCCCGGCGTACCAGCCGGCCATC…	2307	7A:174691210:174693209	ATGGGGAATAATTTGAGGTGTCTTTTCCCCGCAGCAACGGGCGCGCCGTCCTTATCGTTCTTTATCCGCAAGTCTCCCACACCGTGTATTTTGAACCTTCCCGAGACTACGAGAAAAAAGACTACACCCACATAATGAATATTCTAGATGATGCTCTCCAAGGCTTCAGCTTTAGAGGTGGCCACATGCAGATCAGGAAATAAAGGAACAAGAAGATGGGTTTCGCGCATAAAACTAACTTCTCCTGCATCCAAGTCCCAAAACCAAGCAAGAAGGATGGATTGTACATCCTCCATCTCATGATTCAGTTCAACACGGATCACCAAAAGCTTCGCATGAGAAGCAGAAATGATGATCATATCCACAAGTGGCTAGAATCTCATGGAGAAGCGGATTATA…	2000	subtilisin-like protease SBT1.8 (LOC123150099), mRNA	Triticum aestivum	4384	0	XM_044569899.1
13	RNA-seq	TraesCS7A02G391100	20	Z	624	7A: 567,374,183-567,382,029	2	+	ATGGACACGGGGGAGGCGGCGTTCGGGGTGGCGAGCCTGCGGCTGGGCTCCTCGTACCGGGAGCGCGGCGGCGGCGACGTCTTCTCCCGGGCGTCGTCGTCGAGTCCGGGCGACGATGACGACGAGGAGGCGCTCATGTGGGCGTCGCTAGAGCGGCTGCCCACGCACGCCCGCGTCCGCAAGGGCATCGTCGTCGGGGACGACGGTGGTGGCGGTGGTGGCGGGTTCGTCGACGTCGCCGGCCTCGGGTTCCAGGAGCGGACGCGCTTGCTCGACCGGCTTGTCCGCGTCGCCGAGGAGGACCACGAGCGCTTCTTGCTCAGGCTCAAGCAGAGAATCGACAGAGTTGGGATCGACTTTCCGACGATCGAAGTGCGATACGATCACCTCAACATCGAG…	4332	7A:567372183:567374182	TACGACTACATCAACCATGTTGTGCTAACGCTTCCGCTTTCGATATACGAGGGTACGTGGACACACTCTCCCCTCTCGTTGCTATGCATCACCATGTTCTTGCGTGTGCGTAGGAATTTTTTTGAAATTACTACGTTCCCCAACAGTGTGAGCTTCACCTCGTTGATGCCTTCAAGAACGAAACGACGCCAAGGGCGTCGCCATCACCGGCTCCAGCCACTGGCCGGAGACAGGGTCTTCACTCGGATCTGCCGCACTAGATTCCAACTGACATCTTGTGCATCGGCCAAGCTACCTTCAAAGCTCCAGATCTGCCCCCTCCCCCAGATCCAGCGACTACCCACAACAACACTACCACTTCGGGATCCCTGACGCTCCGACCACTGCCAAAACGCCACC…	2000	ABC transporter G family member 44-like (LOC123148332), mRNA	Triticum aestivum	8000	0	XM_044567717.1
13	RNA-seq	TraesCS7A02G391100						+	ATGACGTTACTATTAGGGCCACCAGGATCAGGGAAGACTACACTGCTTCTCGCTTTGGCAGGGAAACTAGGCTCTGATCTAAAGGTTTCAGGAAAAGTAACATACAATGGGCATGGAATGAATGAGTTTGTGGCTCAGAGATCAGCAGCTTACATATCCCAACATGACCTCCACATCGCCGAGATGACGGTACGGGAAACCTTAGCCTTCTCAGCCAGATGCCAAGGGGTTGGAAGTAGATACGACATGCTTACTGAGCTATCAAGGAGGGAGAAAGCTGCAAATATCAAACCAGACCCAGATCTCGATGTCTACATGAAGGCAATATCAGTGGGCGGCCAGGATACAAATATCATCACCGATTACATCCTCAAGATTTTAGGGCTTGACATTTGCGCT…	2724
24	RNA-seq	TraesCS7A02G405600	3	Z	115	7A: 589,237,545-589,240,674	1	-	ATGGCCGCCTCCGCTGCCGCTTCTTCTCGCCGTGGCTTCCTTCGGCTGCTCGCCGCCGCCGCCGTCCTCGCGGCATTCGGGGTCTGGGCTGCCCGTGCTGCGGGGAGCTCGGATGATCGCGCGCTGCTGAGCGTGGCGTCCCTGTTCCCCGGCCCGGCTTGCCCCGCGACAGCAGAGCACGGACCCAGCGCTGCGGCGTCAGCGAGGATGAGGATCGTCCACCAGCACGGCCCATGCTCTCCTCTGGCCGATGCGCACGGCAAGCGGCCGGCCCACGACGAGATCCTCGCCGCCGACCAGAACCGCGTCGAGTCGATCCAGCGCCGGGTGTCGGCGACCACCGGCCGGGGCAAACTGACGAAGCGCGCTGCGCCTGTCCAGCCCGCGCCAAAGAAGAGC…	1485	7A:589240675:589242674	CATCACACAGCTCCTATCCTGTCATATATATAGCCTGGGGCCGGCTGATTAGTCTGACGGGAGCCGTGCGCACTGGCTGTTGCTTCGTCGTGTCTTTCTTCGGGTGTCCGGCCCCTCTCCGCACTGCGCTTCGGGGCAGGGACGAACTCGAGGGTGCACTGATCGGCGATTGCGCGCCAGGCAATTGGCATCGTGTGATTTGTGAACCCCGGTCTGGCGGCAACTCGATCACATCCGACCCAACATGGCCTTGAGAAGATCCAAGATCTTCGGCAACTGGTGACTGGCGCCTCTCTCATTGTAGTGACTGGCGCTTCTCTCTGGAGTCTGGACCGGGAGCAGAAGTGCTGGAAGTCTGGAATCGGCCGTACTGACAGAACGAGTTGGTGCAAGTAGCTT…	2000	aspartyl protease family protein At5g10770-like (LOC123148492), mRNA	Triticum aestivum	2743	0	XM_044567918.1
23	RNA-seq	TraesCS7B02G305000	4	Z	135	7B: 546,246,267-546,254,856	1	-	ATGGCCGCCTCCGCTGCCGCTTCTTCTCGCCGTGGCTTCCTTCGCCTGGTCGTCGCGGCCGCCGTCCTCGCGGCATTCGGGCTCGGTGCTGCCCGTGCTGCGGGGAGCTCGGTTGATCGCGCGCCGCTGAGCGTGGCGTCCCTGTTCCCCGGCCCGGCTTGCCCCACGACAGCAGAGCACGAACCCAGCGCTGCGGCGTCAGCGAGGATGAAGATCGTCCACCAGCACGGCCCATGCTCCCCTCTGGCTGATGCGCACGGGAAGCTGCCGGCTCACGACGAGATCCTCGCCGCCGACCAGAACCGCGTCGATTCGATCCAGCGCCGGGTGTCCGCGACCACCGGCCGGGGCAAACTGACGAAGCGCGCTGCGCCTGTCCAGCCCGGGACAAAGAAGAGC…	1485	7B:546254857:546256856	TAAACGGTCCATCACACAGCTCCTATCCTGTCATATATATAGCCTGGGGCCGGCTGATTAGTCTGACGGGAGCCGTGCGCACTGGCTGTTGCTTCGTCGTTTTTCTTCGGGTGTCCGGCCCCTCTCCGCACTGCCCTTCGGGGCAGGGACGAACTTGGGGAGTGCACTGATTGGTGATTGCGCCTGGTAATAGGCACCGTGTGATTTGTGAACCCCCTGCGGTCTGGCGGCAACTCGATCACAACCGACCCAACATGGCCTTGAGAAGATCCAAGATCTACGGCAACTGGTGACTGCCGCCTCTCTCATTGTAGTGACTGGCGCTTCTCTCTGGACCTGGAGCAGAAGTGCTGGAAGTCTGGAAACGGCCGTACTGACAGAACGAGTTGGTGCAAGTAG…	2000	aspartyl protease family protein At5g10770-like (LOC123157466), mRNA	Triticum aestivum	2743	0	XM_044575753.1
26	RNA-seq	TraesCS7D02G460300	3	O	183	7D: 576,954,370-576,956,023	1	-	ATGGCCGCGAGCAATGACGCCGGCGTGGTGGTCGTCTTCGACTTCGACAAGACCATCATCGACTGCGACAGCGACAACTGGGTCGTCGACGCCCTCGGCGCCACCCAGCGGTTTGACGAGCTCCTGCTCCACCTCCCATGGAACTCGGCCATCGACGCCATGATGGGCGAGTTGCACTCGCAAGGCAAAACGATCGACGAGATCGCGGGCAGCATCAGGACGGCGCCTCTGTCCCATCACGTCGTGGCGGCCATCAAGGCCGCACAGGCTCTCGGCTGCGAGCTGCGGATCCTCAGCGACGCCAACGCGTTTTTCATCGACACCGTCCTCGCGCACCACGGCCTGGCCGGCTACTTCTCGGAGATCAGCACCAACCCGGCCAGCGTCGACGCCGGCGGC…	897	7D:576956024:576958023	CGGCGGGCGACCTTGGTAGCCTGGTAGGCCATGAATCGAAATGGCGAACGGAAACTATTGCTAATGGAGTATGATTATTAGGCACGGCAGCGTCGTAATGCGCCGTGATGCCGTCCGCATTGCTGCGGGATCTGGCTTTTCCACCCCTTTCCACTCGCGCGGGTGGGTTGATTTTGGGAGGCGCACCAGCTAATGGAGGCCGGATTTGATTACTAATTGCCAGGATTGTTCTTGGGAATATTCTGGGAGCGGGCGATCGAGTGTACTATGTGTGTTCCTTCACTTTTCCGCCACCGTTGCTTTCAAGAAAAAGAAACTTTTTCGGCCACCGCTTTTCAGGCGGTTATAACGGCTCCTGCGTGGCGCACTTGCCTTTTCCCTGGTTTCCCGGGAGAAGAA…	2000	inorganic pyrophosphatase 2-like (LOC123166781), mRNA	Triticum aestivum	1657	0	XM_044584582.1
2	RDA-seq	TraesCS1A02G186600	2		161	1A: 337,677,452-337,678,504	1	-	ATGGCCGGAGGAGATGACTTGAAGCTGCTCGGCGCTTGGGCGAGTCCATTTGTCGCCAGGGTGAAGCTTGCGCTGAGCTTCAAGGGCCTGAGCTTCGAGGATGTCGAGGAGGACCTCAGCAACAAGAGCGAGCTCCTCCTCAGCTCGAACCCGGTGCACAAGAAGGTGCCCGTGCTCGTCCACAACGGGAAACCCATTTGCGAGTCAATGATCATCGTTCAGTACATCGATGAGGCGTTCCTTGTCGGCCCCTCTCTTCTTCCCTCTGACCCCTACAAACGTGCAATTGCCCGTTTTTGGGCCGCCTACATTGACGATAAGCTCGTCACCCCATGGGTACAGTCGTTGAGGGCCAAGACAGAGGAGGAGAAGTCTGAGGGGGTTAAGCAGACATTTGCC…	708	1A:337678505:337680504	GGGTCATAGTTATGTGGATCATCTATATATAGTGTTTGGTTTGCTAGTTTGGATGCGTCATCCGTGATGCTTGCAAACTGGGAGCGTGCAAGCAAGATCCCCATGATGAACATGCCCAACTTGGAGAAGAAGGCTAGGTAAACTGACACATCTGTTTGGTATAGTCTGTACTTATCAGTTTGAATAGTTCGGTCAAACCCAACTTTTGACCGCTAGCTTAAGAGGCCACGATGGTTGGGGCATTGACTCCCGTGACGTATCGGCTTATGTCTTTGTGCAGTGCGGCACAAGCCAACGTTCGTATAGCATGACGCACTAGCACTCAGTTTGTCTAATTTACATCTAAATGTTTTTTTAATGATGTCACATCTAAACTCTCATAAATACATAATGCAGCAA…	2000	probable glutathione S-transferase GSTU6 (LOC123049448), mRNA	Triticum aestivum	1308	0	XM_044472364.1
7	RDA-seq	TraesCS1D02G030200	1		7	1D: 11,731,970-11,778,221	1	-	ATGGACGACTTGGTGAATAGTCTCCGCGGTTTATTTTCGCTGGTTTTTTTTCGTCACCTCCCCCACCCCACCCCACCCCATCCCACGCAGCCACCAAAAAAACCCACACCCAACAAAAAAAATCCATCGACCCCATCCTTCGTTGCCCACTCCCATCGATCCCATCTATCGTTTCCGCCGCCGCCGCGAGAAAACTCCATCGATCCCCATCCTTCCTTGCCCACTCCCATCGATCATTGCCACCACCGCCGCCGAATCCTCCGCCCCACCGCCATTCCGCTCGTACGCCGCTGCCGCCATTCCGCTCGCACGGTGCACCCCTCCCGCATGCCGCCGCCATCTCCCATCGCAGTTGCTCGGGCATGGAGCTCGTGTGCCATGGGCCATGAACGCCATGGC…	618	1D:11778222:11780221	ACCCAACGCGCCCAGTGAAGTGCTCACCACCGGCGCCATCGATCCCCTTCTCTCTCTATTCCTTGTTCTGCACTCCAGCTCTTGTTTGTGTGTGTGATGGTAGTGAGGGCAACTCAGACAAGCAGGAACACAGATGAAGGGTGGGTACCAGACCAGTTGCAAGATTTACCTTGGATCACTGGCATGTGCATTTGGTCAACACGCCTCACGCGCTGCTAGCATGTGCTGGAGCTGGGCCTGAGTAAGTTAATAACAACTTATGTCAGGTCACGATAGGTAGAGAGAGCCTCGTTAGCAGTAATGAATTCAGGTTAATTATAAAACCGAGGCAAAACTTTTGGCCCTCAAGCGTTCATCTCGATAGCCACTTGTACATATTATAGTTACACTTTGTTTTAC…	2000	uncharacterized LOC123131461 (LOC123131461), transcript variant X1, ncRNA	Triticum aestivum	191	1e-43	XR_006464182.1
16	RDA-seq	TraesCS2A02G243000	1		137	2A: 338,545,715-338,547,482	1	+	ATGGAGGATTGGCTCTTCTACTCGCTCACCACCATGCTCTGCCTCCTCAGCTCGCTGCTGCTGCGGGCCCGGGCCCGCAGCCCGTCCCATTCCGCGACGCTGACGCCGCCGCTGCCTCCAGGTCCGGTGCCGCTGCCGGTTCTGGGCCCGCTGCTCCACCTGGCGCGTCGCGACTTCGACCTGGAGCCCGTGCTGCGGCGCCTCGCGTGGGCCTACGGCCCGGTCTATTCCTTCGCGCCATTGGGGCTGGCGCGGCCGATGATATTCGTCGCGACGCGAGGCCCGGCCCACCGCGCCCTCGTCCAGCGGGGCGCCGCCTTCGCCTCCCGCCCGCGCGCCACCGCTCCCGCCGCCGCCGTTCTCACCAGCGGCGGCCGCAACATCAGCTCCGCACCGTAT…	1545	2A:338543715:338545714	ATCTGCCCTTGTTCTTGTTCATGAGGTTGGGGGCCTTCACTTTGTTCTTCGGAAGCGTGTGGGCCTTAGATTGGTGATGGTTCCACTTGAGTGGAACATTGTCCTTCTCCTTCGGCCACAAGGGGATCCTCAATGGATAGGATAAAACCAACACCCATTCTTCTTATGGCTTGGGAAGAGTTTCATCACCTACATCATAAGTGCCACTTTGCTCCACTTGGGAGCCGTTATTCTCATCAAACTCCACGTTACACGTCTCCTCAGTAAGTCCCGTGGACTTACTAAGGACACGGTAAGCATGAGAGTTTGTAGCATAACCAACAAATATGGCCTCTTGAGCTCTAGCCTCAAATTTGGACAAACGAACACCTTTCTTGAGAATGAAACACTTACACCCAA…	2000	cytochrome P450 89A2-like (LOC123185264), mRNA	Triticum aestivum	2854	0	XM_044597196.1
1	RDA-seq	TraesCS2A02G511000	2		126	2A: 735,787,351-735,787,966	1	-	ATGGTGATGATGGGGCAGCTGGGGAGGCTGGTGGACGGGCTGAGGTCCAAGATGAGGGCCGGCGGCGGGAAGAAGGGGGCGGGGAAGAAGGCGGCGGCGGCGGCGGCGTACGAGCAGATGGGGAAGACGGAGAGCATGAGGGTGGAGATCAAGAGCCGGCAGGCGCAGAAGCTCATCGCCAAGAACCTCGTCGCCGCCGACTCCATAGGCCGCAGGAGCAGGAACAAGCGCTTCTTCCTCGCCTTCTAG	249	2A:735787967:735789966	GCAAAGGGATATAGAACTGGAGAGGAGAACATAGGTGGGCACCCGTGGTGGTTACATATATAGAACCATGCAACGGGAAAGCCGGCGAGGCGACGTAGTCACAGAAAACGACCTGAAATGGCTCTAGCTCTTGATTGGAGGGAAAAGACGGGCAGACAGACACAAACACACACCGGCCGTTGAGTTGACGAGATGAATAATGACCACTGATCAATGGGAAATGAAACCGGCGCGAGGAATAATATCCTGGATTGCGTAGGGAATATGGATGGTGCAGCTAGCCGCTTCACCAGCCCTACAAAGCGCTATAACCACGTCGTACCGTCGCAACCACGCACTGTGCCGGCCGGTGTGAGGCGTATGCAGCGTTCAGACTTGGGAGAGATCAGCCGATGAACG…	2000	uncharacterized LOC123186339 (LOC123186339), mRNA	Triticum aestivum	460	3e-125	XM_044598116.1
3	RDA-seq	TraesCS2B02G539100	2		84	2B: 734,199,796-734,200,667	1	-	ATGGGTGCCCACCCGTATTCTCCTCCCCAGTTCTATATCCCTTTGCCCCAGCTAGCTACTTCCATCTGCCTCTTCCTGCTCAGAGAGCGAGGGAATTTCATCTGTGCGAAGAGGGATCGATCGATGGTGATGATGGGGCAGCTGGGGAGGCTCGTGGACGGGCTGAGGTCCAAGATGCGGGCCGGCGGCGGTGGGAAGAAGGGGGCGGGGAAGAAGGCAGCGGCAGCGTCGGCGTACGAGCAGATGGGCAAGACGGAGAGCATGAGGGTGGAGATCAAGAGCCGGCAGGCGCAGAAGCTCATCGCCAAGAACCTCGTCGCCGCCGACTCCATAGGCCGCAGGAGCAGGAACAAGCGCTTCTTCCTCGCCTTCTAG	375	2B:734200668:734202667	CGAGGAATAATATCTTGGATTGCGTAGGGAATATGGATGGTGCAGCTAGCTGCTTCACCAGCCCTACAAAGCGCTATAACCACGTAGTACCGTCGCAACCACGCACTGTGCCGGCCGGTGTGAGGCGTATGCAGCGTTCAGACTTGAGTTGAGAGATCAACCGATGAACGGCAGCTCCATGGCTTCTTTGGTATCCAGGCAAATCTGCGAGGATCGGTTGATTTCTCTCTGCACGAGAAAGTGACGCCCGCCCATTATTTTCTCTGCGGTTTGAAATTGGGATGGGTTGATTGGATGCCGTGTGGCGGGTCAAAACAGGAGGATGCAGACGCTTGTGGGCTGTGGATGATGTTAGCCGTCCTTGGACAAGTGTGCTCGGACCCTTGTATGTGGCGCCTA…	2000	uncharacterized LOC123042398 (LOC123042398), mRNA	Triticum aestivum	693	0	XM_044464862.1
6	RDA-seq	TraesCS2D02G512400	2		31	2D: 603,648,022-603,648,670	1	-	ATGGTGATGATGGGGCAGCTGGGGAGGCTGGTGGACGGGCTGAGGTCCAAGATGCGGGCCGGCAGCGGCGGGAAGAAGGGGACGGGGAAGAAGGCGGCGGGGGCGGCGGCCTACGAGCAGATGGGCAAGACGGAGAGCATGAGGGTGGAAATCAAGAGCCGGCAGGCGCAGAAGCTCATCGCCAAGAACCTCGTCGCCGCCGATTCCATAGGCCGCAGGAGCAGGAACAAGCGCTTCTTCCTCGCCTTCTAG	252	2D:603648671:603650670	TATATAGAACCATGCAACGGAAAAGCCGGCGGGGCGACGTAGTCATAGAAAACGACCTGAAATGGCTCTAGCTCTTGATTGGAGGGAAAAGACGGACAGACAGACACAAACACACACCGGCCGTTGAGTTGACGAGATGAATAATGACCACTGATCAATGGGAAATGAAATCGGCGCCAGGAATAATATCCTGGATTGCGTAGGGAATATGGATGGTGCAGCTAGCTGCTTCACCAGCCCTACAAAGCGCTATAACCACGTCGTACCGTCGCAACCACGCACTGTGCCGGCCGGTGCGAGGCGTATGCAGCGTTCAGACTTGCGAGAGATCAGCCGATGAGCGGCAGCTCGATGGCTTCTTTGGTATCCAGGCAAATCTGCGAGGATCGGTTGATCTCT…	2000	uncharacterized LOC123050360 (LOC123050360), mRNA	Triticum aestivum	466	6e-127	XM_044473166.1
13	RDA-seq	TraesCS3A02G046700	2		112	3A: 24,798,575-24,799,737	1	-	ATGCCGGAGTACTGCGTGACCGGCGGGACGGGGTTCATCGCGTCGCACCTGATCCGGGCGCTGCTCGCCGCCGGGCACACGGTGCGCGCCACGGTGAGGGACCCGAGCGACGAGGCCAAGGTCGGGTTCCTGTGGGACCTGGAGGGCGCCGACGAGCGGCTGCAGCTGCTGCGCGCCGACCTGCTCGTGGAGGGCTCCTTCGACGCGGCCGTCAGCGGCGTGGACGGCGTCTTCCACGCCGCCTCCCCCGTCGTCGTCAGCTACGAGGACGGCAAGGACGCGCAGGAGAAGCTGGTGGACCCGATCGTGAAGGGCGCGGGCAACGTGCTCCGCTCCTGCGCCCGGGCCGCGGTCCCGCCGCGCCGCGTGGTGTTCACCTCCTCCTGCTCCTGCGTGCGG…	990	3A:24796575:24798574	CGATCACTGCTTGTGTGAATCTTCGAACCTCCTCGAGGATTGTTTCTTCCCCAATGCAGACATTGTCATCAATGGTGTCAACCGAGCACACATAGGCAAGGACTCAAAGAGGAGCGACACACTTCATCAATTGACATGAACTAATTTCTCACAATGCACTCCTTCTCAGTTTAAATCAAGGATCTTGACCTCAATTTTTTTTTTGCAATGGTATTGAAGAGACTCCAGTGCATCCAAATCGTCACTAGAAATACTTCTCTGGATATGTTGCATTGAAGTAATCCCTGACAAGATTATCATGGACTTCAACCCAATCACGGTTGATATCCAAGCTGCCGAACCGATAATCTAGCCTCGGACTCCTATGTTCCTTGCCAAGAATCACAACAATGTCCATCG…	2000	tetraketide alpha-pyrone reductase 2-like (LOC123057674), mRNA	Triticum aestivum	1829	0	XM_044480598.1
5	RDA-seq	TraesCS3A02G491500	2		85	3A: 718,833,233-718,837,067	1	-	ATGCTCGACGCCGGCGGCGACGGGTCCTCCGGGTCGGGCACCACCACCTGCCAGGACTGCGGCAACCAGGCCAAGAAGGACTGCACCCACAGCCGGTGCCGCACCTGCTGCAAGAGCCGCGGCTTCGACTGCTCCACGCACGTCAAGAGCACCTGGGTCCCCGCCGCCCGCCGCCGCGAGCGCCAGCACCTCGGCGGCTCCGCCTCGTCCCCCGCCAACGCCTCCACCGCCGCCGGATCGAAGAAGCCTCGCCTCCTCTCCTCCCAGCAGGCCACCACCTCGCACACCTCCACCTCCAACGCCACCACGCCGCGCAGCTACGACACCACCTCCAGCCATCAAGACGCGTCGTTCAGGGGGTACCTCCCGCGGCAGGTGCGCGCGCCGGCGGTGTTCAGG…	744	3A:718837068:718839067	AGGGGTCAGCTTTGAGCCCTTATCTTTTTGCATTGGTGATGGATGAGGTCACAAGGGGTATACAAGGAGATATCCCATGGTGTATGCTCTTTGCGGATGATGTGGTGCTAGTTGACGATAGTCGGACGGGGGTAAATAGGAAGTTAGAGTTATGGAGACAAACCTTGGAATCGAAAGGGTTTAGGCTTAGTAGAACTAAAACCGAGTACATGATGTGTGGTTTCAGTACTACTAGCTGTGAGGAGGAGGAGGTTAGCCTTGATGGCCAGGTGGTACCTCGGAAGGACACCTTTCGGTATTTGGGGTCAATGTTGCAGGAGGATGGGGGTATTGATGAAGATGTGAACCATCGAATCAAAGCCGGATGGATGAAGTGGCGCCAAGCTTCTGGCATTCTCT…	2000	protein LATERAL ROOT PRIMORDIUM 1-like (LOC123063475), mRNA	Triticum aestivum	1375	0	XM_044487267.1
10	RDA-seq	TraesCS3D02G171100	6		212	3D: 150,820,492-150,824,137	1	-	ATGCTACACCTACCTACCACGTTACATCATCGCCTCCCCTGTCGTGGTAGCGCCATGCACCGCGGGCGCCTTGTCGCCATTGTGCTAGCAGGCATCCTGCACTCGGCCCTCGTCGCCGCCGAGGACCGGCACGTTTTCCTGAACTGGGAGGTGTCCTACTCCCTGCGATCCCCGCTGGGCGTCTCCAAGAGGGTGATCGCCATCAACGGCCGGCTCCCCGGGCCGCTGCTCAACCTCACCACCAACGACGTCGCCCACGTCAACGTCGTCAACACCCTAGACGAGCCTTTCCTCCTCACATGGAACGGTCTGCAGATGAGGAGAAACTCGTGGAACGACGGTGTGGCGGGCACGAACTGCGCGATCCAGCCCGGGGAGAACTGGACCTACGTGTTCCAG…	1686	3D:150824138:150826137	CCGATCAGGACGGGGTTGTTCTTGGTGCGCCGCGACAGGATCCACACCACACGCCGGATCTCCTCGTCGTGGCCGATGACCAGGTCCAGCTTGCTCGCCACCTCCACGAGGTTGCGGCCGTGCGTCTTGAGGGCCTGGAAATTGGTGCCCCCCGATGCGGACTCCACGCGACGGTTGTCGCCTCCCCGGAGCTTCGACCTCGGCCTTCACCCGCGCGGCCGAGACGTCGGCTTCCTTGAGTGCGTCGGAGATCTGCGGGTCCTCGGGGAGGCCCATGAGCAGCTGGTCGACGGCAAGGTGCGAGTCACCGCGCGACTTCTGTGCCGACTGCGCATGGCAGACGACCTTGACCAGCGAGGTGGACGTCGGGACGGTGTCGGGCGGCGGGGACTGCAAGGG…	2000	monocopper oxidase-like protein SKS1 (LOC109738693), mRNA	Aegilops tauschii subsp. strangulata	3068	0	XM_020297783.3
9	RDA-seq	TraesCS3D02G526600	3		114	3D: 605,330,582-605,335,815	1	-	ATGAATCCAGAACTTGAGATCATAAAAGCAGTCCTTATGAAAAGCTATGATGGTTTACCCTATTACCTCAAGGCTTGTTTCTTGTATCTTGCCATCTTTCCTGAAGACTACATGATTCTGCGGAGACGCTTAGTGCGTCGGTGGATTGCAGAGGGTTACTCAAGTGAGGTGCGTGGCAAGTCTATGGAGGAAGTATTGGACGGTTACTTCATGGAACTTATAAGTAGGAGCATGATTATGCCATCTCAACAGTCAATTCATAGCAGGAAAGGAATTGACTCCTGCCATGTCCATGATCTCATTCGTGAAATTGCAATCTCAAAGTCTATGGAGGAAAATCTTGTTTTCACATTGGAGGAAGGGTGCAGCTTAAACAACCATGGCACTGTGCGTCATCTT…	1599	3D:605335816:605337815	ACATTGGAAAAGCTCTAACAAACGAACTACACGATCTTTTGTGCTATGCTTAGGATTGGGTCTTGTCCATCACATCATTCTCCTAATGATGTGATCCCGTTACCAATGACATCCAATGTCCATGGTCAGGAAACCATGACTATCTGTTGATCAACGAGCTAGTCAACTAGAGGCTTACTAGGGACACGTTGTGGTCTATGTATTCACACATGTATTACGATTTCCGGATAACACAATTATAGCATGAACAATAGACAATTATGATGAACAAGGAAATATAATAATAACCATTTATTATTGCCTTTAGGGCATATTTCCAACAGGAGGGAGGAAGATACCTCAGGGGCGACGGCGGCAACAGAGAGAGCGAGCGAGAGAGTGTGAGAGGGAGTGGGGAAG…	2000	disease resistance protein PIK6-NP-like (LOC123080941), transcript variant X5, mRNA	Triticum aestivum	2953	0	XM_044503895.1
15	RDA-seq	TraesCS4A02G279100	1		112	4A: 586,682,057-586,682,725	1	-	ATGGAGTACGCAAAAACCATAGCTGGCCTGTTCGCCATGCTGCTCCTTGGTCCGGCTCTGGCCACCGACTCTGACCCTCTCCAGGACTTTTGTGTCGCTGACCTGGACGGCAAGGCGGTCTCGGTGAACGGGCACCCATGCAAGCCCATGTCGGAGGCCGGCGACGACTTCCTCTTCTCGTCCAAGCTGGCCAAGGCCGGCAACACGTCCACCCCGAACGGCTCGGCCGTGACGGAGCTTGACGTGGCTGAGTGGCCCGGTACCAACACGCTGGGCGTGTCGATGAACCGTGTGGACTTCGCGCCGGGGGGCACCAACCCGCCACACATCCACCCCCGTGCCACCGAGATCGGCATCATGATGAAAGGTGAGCTCCTCGTTGGAATCCTTGGCAGCCTT…	669	4A:586682726:586684725	TGCTTGCTAGGCAACAAATGCAACAAGCTTAGCTAGGGCTGATGAGCTAGAGTTTGCTGATCGAGAGTGTCTAAGGCACTGGTGATTGCTGCTAAGCTGTGATGGATGAGTGAGTAGTGAGGCATATGCAGTCCTTTATATAGGGCATCACGGACGCAGGCATGGATCTAATTAAGTTATGCATGTCGTCATTGCATGCATATGCAAATGGACACACGAGGCAAGGCAGAGAGTTTATTAAACATATAGTGTATTACTTGCGTCGGGATGAGCTAGCTTGTGATGAAAATGGAGATGGGAGCAAGGTCAGAGTCAAGGCCACTGCTGGCTGCTAAGGAAATGGGACCGACGAACAGAGACAATGGGGAGGTGTATCTCGATGGAGTATTGCGCTTGGAA…	2000	oxalate oxidase GF-2.8-like (LOC123087210), mRNA	Triticum aestivum	1236	0	XM_044509164.1
20	RDA-seq	TraesCS5A02G378700	6		360	5A: 575,705,509-575,709,396	1	-	ATGTTCGGCGTCGGCGGCATCGTGAGCGACCTGACGGGGGGCCTCCGCGGCCCTCACCTCAAGGGCTCCGTCGTCCTCATGCGCAAGAACGCGCTCGACTTCAACGACTTCGGCGCCACCGTCATGGACGGCGTCACCGAGCTCCTCGGCCGCGGCGTCACCTGCCAACTCATCAGCTCCACCCACGTCGACCACAACAACGGGGGCCGCGGGAAGGTGGGCGCGGAGGCGAACCTGGAGCAGTGGCTGCTGCCGACGAACCTGCCCTTCATCACCACCGGCGAGAACAAGTTCGCGGTGACCTTCGACTGGTCGGTGGACAAGCTGGGGGTGCCGGGCGCCATCATCGTCAAGAACAACCACGCCGCCGAGTTCTTCCTCAAGACCATCACCCTCGAC…	2595	5A:575709397:575711396	AGCTCCGAGAGCACCACGGAGGCTATTTATAGACGCTGCGCGAGAGGGAGGGTGTGACTGAGCACTGTGGGCGTTGGATTCCGGCCGGGGTCTACAGTGGCCGTTCGATTTGATAATTCAGGGGATCAAGATAAGATCTCAGTGTGTATGTGCTGCGTGCATCGGGATGGCAGTGGGCTGATTATTGTGGCATCGAGACAAATGCATCGGTTACGATTGTGTACATACTACAGAGGATGATGGATTGGTGACAGGCGGGCAGCTGGGAGATGCATGGACTGGCCTTCCTCCCATTTTTCTTGGCATTAGTTTTGCGACGTCCATCCCATCCGTTTTACTCTGTGCACTGGGTTTGTGTATGTGAAGCTACATCTAGCAGCTGCTTTTCGAGTCTGGAGA…	2000	putative linoleate 9S-lipoxygenase 3 (LOC123104947), mRNA	Triticum aestivum	4793	0	XM_044526899.1
	RDA-seq	TraesCS5D02G301100	1		5	5D: 398,200,658-398,201,546	1	+	ATGAAGATTGGCAAGGGCACGGAGCTCCTGAAGAAGGCGGCTTCGACGTGCAAGAACAAGACCAGCGTGCTGGCAGCCAAGCTCCTCGTCCTCGTGTCCCTCCGCCGCCGGATGGCCACCGTCGGCGCCTTCTCCCACAGGATCCATGCGCTTGTGGCTGCCGCTGACCGGGAGAATGGTGCCAGGGTGGACTGCAACAAGGCTCTCATGGTGCGCAAGGTCCGGAAGATGCCAGCGCTCCATGGTGGTGAGATTGTTGTTAATATCTCTCATCAACTGGCACTGTTCGATCAAGGGAATGATGGTGATGGTGGCTGCACTGATTGGACACTACACCCCATCTTCAACGACGATGACAACAACTGTTGTTACACCGACGAGTGCGAGGTTGACGACAAT…	564	5D: 398198658:398200658	AAAAAGAGCCAGATTTCATATTATCTGTGAGGCTATCCCAAAACTCTCCTTCCCCCCTAAAATCATAGCATCCGCTACCGAATTTCACGACCTCCATTCCCATCACAATCCCCGTACTCCCATCCTACCATCAGGCGGCAGTAACAGCCCCGCAATCACCTGAAGCACAACCGACCGCAGCCTCCCCTTAGGCTGTTCCAACTACCCATCACCTCCATTCCCAGCGCAATCCCCATACTCCCATCCTAACACTAGGCGGCAGTAAAAGCCCAGCCATCACCTGAAGCACAACCAACCGCAGCCTCCCCTCATGCTGTTCCAACTACCCAAAAAACTGAGATAATTTTCAACACTAACCCTCACCTTGGACTGATGATGAACCTACACACAACCCAAGCT…	2000	uncharacterized LOC123125137 (LOC123125137), mRNA	Triticum aestivum	1042	0	XM_044545667.1
11	RDA-seq	TraesCS5D02G491100	1		111	5D: 525,250,180-525,250,889	1	+	ATGGTTTCGTCGATGAAGCACTGCAGAGATCAGGCACCGGAGGTGCCTCTGTCCCTCTCGCTCTCCCTCGGCGCCATGGCCGACCGCTCCAAGAAGCAGCGCCGCGGCGCAGACGGCGAGTTCGTCTGCAAGACATGCAGCCGCGCCTTCCCGTCGTTCCAGGCGCTGGGCGGCCACCGGACCAGCCACCTGCGCGCCCGCCATGGGCTCGCGCTAGGCCTCACTGGCGGGTCCGATCAGCCGGCGACCAACAAGGCGACGGACCAGAAGCAGGCCCACCAGTGCCACGTCTGCGGGCTAGAGTTCGAGATGGGGCAGGCGCTGGGCGGCCACATGCGCCGGCACCGCGAGCAGGAGGCCGCCACCACGGCGCAGGCACCGCCCGTTCTGCTCCAGCTC…	408	5D:525248180:525250179	ATATTTTCGATAAGCGGTGATGTCATGATTTTACTGTATTCTCATTGTTCTTTTTCTACAGTGGTGTTACTAGATTAGCCAGGAAAAACCGAACAAATTAGAGAGCACATATATATGGTTCCCTGATCCTTTTTCTCTTAGTCGATTCGTTTCCAACCATTAGATGTCGACCGAACGGCCGCCCCACCTTCTTTCTTCTTCCCCAGCCGACAACACCGGCCTCTATAATGCCCTCCAACCCAGGCTTAACCGCCGCCCTCCAAAACTCGCGGCTAGGGAAGAAGGAAGAAGGTGGGTCGGCATTTACAGTGTAGAGGTCTTTTACATGCTATGGGCATCACGACACGAAATAAAGAGAGCATGAAGTTCATGCGCAGATTGGATCAATAAACATAGGAA…	2000	zinc finger protein ZAT8 (LOC100136959), mRNA	Triticum aestivum	754	0	XM_044544001.1
4	RDA-seq	TraesCS6B02G353200	4		202	6B: 618,942,386-618,945,171	2	-	ATGAATTCTGCCATTACCCACTTGTTCCTGAGAGCTTTCCTTTTTCTGTTCAGGGTGGTTCTTGCGCCGCTCACAAGGGAGCGGTCGTTCGGAAACGTTCCTCAGCCCCATGCCATACTGTATTATCAGCAGAGAGCAACCAAAGGAGGCCTTTTGATTGCTGAGGCCACCGGAGTTTCAGACACTGCTCAAGGGTACAAAGATACTCCTGGCATCTGGACCAAGAAGCAGGTAGAAGCATGGAAGCCGATCGTCGATGGGGTTCATGCCAAAGGAGGAATATTTTTCTGTCAGATTTGGCATGTAGGAAGAGTCTCCAATCATAGTTTTCAGCCTAATGGGCAGGCTCCAATTTCAAGCACCGATAAGCCAATCAAACCTGCAACGAGAGCCGATGGC…	1011	6B:618945172:618947171:	GCACATGCCGGGCTTCTTGGGTAGGTGCTGTAGCTCTGAGTCAAGTGATGGCTTGCGAGTTGCGACTTATGTTGGGCGGTGACGCTCGCGGCCAAACCTCCGTCGGCGACGGGATCATGCTCTGTCGCCGGAACGCGTGGCGCCCGGTTCTCAATCCTCCTCATTGACGGCGACGGATCACGGTGGCTCGCGGAGGAAGGGACTGTCGTGGATAGAGGAGAGTGGATTCCTCCAGCTCTCGTTTCACGTTGTCAGTGTTGGGCGGTGGGCAGCGGGCGGGCCACTCTTCGGACACGGTCACAGCCTTCTGCTCCTCCGGTGATTTCGCATCATTAAGGCATGTATAATGGTAGCATATGGATACATATGCCTCATGGTAAAAAGTAATTTAAGGCACTT…	1499	putative 12-oxophytodienoate reductase 11 (LOC123138374), mRNA	Triticum aestivum	1147	0	XM_044558341.1
8	RDA-seq	TraesCS7A02G264500	6		189	A: 263,729,372-263,733,450	1	+	ATGAAAATGGCTGGCTCTGTTGTGCTGCTCATTTCACTCCTATCGGCTATTGCTCCCCTACCCTCTGAAGCCCTCAACGTGAGAGGCCATCTTCTTAAATCAAAGACGTTCCGTTCTCCGCCCATCTTACTGGGCCCTGGATCAGTCTCAAACAAGTACCACCATGATGTCGACTTCCCCCGAGGCCACCTTGCAGTCAAGAGCTTTGATGCAGAGGTCGTCGATGAGAATGGCGTCCCTGTCCCGCTCCATGAGACTTACCTGCATCACTGGGTTGCAGAACCATACTATGCTCTGAAGAACAGTCAGAGCCCCGATACGCAGAATCTTCCAAAAGGAATGCTTAAAAGGAATGATGGAGTGTGCAAGACCACACTAGGCCAGTACTTCGGGCTCGGT…	1275	7A:263727372:263729371	TACACTGAAATATGTGTAGTTTGAGGAGGCTCTCAATGCACCGGATCCGAAGGAAGGCCTCAAGAGGCTGATCGATCCAAAGCTAGGAGACGATTACCCCATCGACGCCATTCTCAAGGTTAGAAAAACTTGCTCGGGCACAGCGGTTCCATTGCATATATCTTGCTTTCGTTGCGTGGTTGGATTGGATATATGGCAGCCAGGATAAAACATTTGCTGGCTTGTGGTTGCAGATGACGCACCTGGCGAACGCATGCACACAGGAGGACCCCAAGCTGAGGCCGACAATGAGATCCGTGGTGGTGGCGCTGATGACGCTGTCCTCCACGAGCGAGTTCTGGGATATGAACGCCCTCTACGAAAACCCGGGCTTGGTGAACCTCATGTCCGGCAGATGAC…	2000	mRNA, clone: tplb0005n11, cultivar Chinese Spring	Triticum aestivum	2355	0	AK454492.
14	RDA-seq	TraesCS7B02G204100	1		140	7B: 374,529,022-374,530,798	1	+	ATGGAGGATTGGCTCTTCTACTCGCTCACCACCATGCTCTGCCTCCTCAGCTCGCTGCTGCTGCGGGCCCGGGCCCGCAGCCCGTCCCATTCCGCGACGCTGACGCCGCCGCTGCCTCCAGGTCCGGTGCCGCTGCCGGTTCTGGGCCCGCTGCTCCACCTGGCGCGTCGCGACTTCGACCTGGAGCCCGTGCTGCGGCGCCTCGCGCGGGCCTACGGCCCGGTCTACTCCTTCGCGCCATTGGGGCTGGCGCGGCCGATGATATTCGTCGCGGCGCGAGGCCCGGCCCACCGCGCCCTCGTCCAGCGTGGCGCCGCCTTCGCCTCCCGCCCGCGCGCCACCGCTCCCGCCGCCGCCGTGCTCACCAGCGGCGGCCGTAACGTCAGCTCCGCGCCGTAT…	1545	7B:374527022:374529021	CCCAGATGCTGCAGTTGAGACACATAAGTTTGGGTTAGTTCATTTTCTTCTGTCAGGGCTGCCAACGATTGACTGGATCCTAAGGCACACTCTATTGCCCAAATTAGGTGACCACAACATGATTAGAGGGCATGCTATCAACTTGCTACACTTGTTTGATTAGAGGGTAGAGCTTCGCCTGCTCCACCTTCATCACGCGCAGGTCAGCCTCCTTCAATGCATGCGCCTGCGATGCCGTGACGCCGGTCTCGAAGAAGAGGCGCTCGTACTCGAGCTCGCGCCGGATGCGCTCTTCAATCTCTTCCTGCTCCCTCGCCGATGTGCTCGAGGAGCTCCTCCTGCCCCGGGGGGAGTTAGTCCTCAGGCCCGATGACGCCTCGGCGCGGCGGCACATCGGGC…	2000	cytochrome P450 89A2-like (LOC123158913), mRNA	Triticum aestivum	2854	0	XM_044576729.1
	RDA-seq	TraesCSU02G048600	18		54	Un: 38,678,732-38,680,832	1	-	ATGGCAAACCTCGTGCAGGAGCTCATGCTAGTGACTCCACCGCGGGCATGGTTTCTGTTCCTGCTCCCCCTCCTCCTCTTGTCTTTGCATCACTGGTTCACCAGAAAGACAGGATCTACAGGGCAGCGCCTCCCGCCTTCGCCGCCGGCGCTACCCATCATCGGGCACCTGCACCTTGTTGGCGCCCTCCCACATGTCTCCCTTCGGAGCCTGGCCAGGAAGTACGGCCCGGACGTGATGCTCCTCCGCCTGGGCGCCGTGCGGACCCTCGTAGTGTCGTCGCCGTGCGCCGCCGAGGAGGTGCTTCGCACGAACGACCACGTCCTGGCATCGCGGCCCCCATCCGTCGTCCCCGACATCATCATGTACGGCTCGTCTGACATCGCCTTTGCGTCGTAC…	1545	Un:38678732:38682832	GCTGAGCTCGGTTGCTCTATCAGGTTTTGCATCACAAGCTCTGTTGCTTTATAAGCAGCCAAGCCGGGTAGAAGGCGAAAAAGCATATGCATACATCGACACATATCTGCGGTGCACTGAACTTGGAGCAATATTTGTGCTTGTGTGTCCAAATCAGGTCTAGTCTTCCAAATGGATGAGCTCTTCGTGTTCAATTGGCATACGTGTGTTAACGTTGTCACTGTCTCAATCGTGCAGCAGGTTGTTCTTCTCCTCGTAGCTACCGGTGAATAGGCCATAACAGCCTTCTCCTGCGACCGATCGTGGTATTCAATCACGCCGGAGAAGTAGACGTCCCACCTCCACACCACGTACGTCTCTGCAAGTTTTGACTATCCACGGCACGGTAATAATCATACT…	1014	indole-2-monooxygenase-like (LOC123064714), mRNA	Triticum aestivum	2854	0	XM_044488130.1
		,

## Sheet: Table_S5
Table S5. Regulatory elements identified in regions 2,000 bp upstream of selected DEGs.
Regulatory element	TraesCS2A02G141500	TraesCS2B02G018500	TraesCS2B02G082100	TraesCS2B02G483800	TraesCS2B02G488700	TraesCS2D02G066200	TraesCS2D02G145000	TraesCS2D02G462400	TraesCS2D02G462600	TraesCS4D02G010500	TraesCS5B02G334700	TraesCS5B02G339200	TraesCS5B02G341800	TraesCS5B02G343000	TraesCS5B02G343600	TraesCS5B02G343700	TraesCS5B02G344400	TraesCS5B02G344500	TraesCS5B02G345500	TraesCS5B02G346000	TraesCS5B02G346700	TraesCS6B02G249300	TraesCS7A02G211600	TraesCS7A02G391100	TraesCS7A02G405600	TraesCS7B02G305000	TraesCS7D02G460300	TraesCS2A02G511000	TraesCS1A02G186600	TraesCS2B02G539100	TraesCS6B02G353200	TraesCS3A02G491500	TraesCS2D02G512400	TraesCS5D02G301100	TraesCSU02G048600	TraesCS1D02G030200	TraesCS7A02G264500	TraesCS3D02G526600	TraesCS3D02G171100	TraesCS5D02G491100	TraesCS3A02G046700	TraesCS7B02G204100	TraesCS2A02G243000	TraesCS4A02G279100	TraesCS5A02G378700	sum	element function
3-AF1 binding site	0	0	0	0	0	1	0	0	0	0	0	0	0	0	0	0	0	0	0	0	0	0	1	0	0	0	0	0	0	0	0	0	0	0	0	0	0	1	0	0	0	0	0	0	0	3	light responsive element
AACA_motif	0	0	0	0	0	0	0	0	1	0	0	0	0	0	0	0	0	0	0	0	0	0	0	0	0	0	0	0	0	0	0	0	0	0	0	0	0	0	0	0	0	0	0	0	0	1	involved in endosperm-specific negative expression
AAGAA-motif	0	1	1	2	0	0	1	2	0	2	0	1	2	0	0	1	1	1	0	1	1	0	2	0	0	0	1	2	6	4	0	1	1	1	0	0	2	3	0	1	1	0	0	0	2	44	unknown
A-box	1	1	1	0	0	1	1	1	2	1	0	0	0	0	1	1	0	0	0	0	0	0	1	0	0	1	1	3	0	3	1	6	3	1	0	0	1	1	3	1	1	0	0	1	1	39	cis-acting regulatory element; elicitor or light responsive
ABRE	0	0	1	3	1	7	0	1	1	3	2	2	2	2	1	7	2	2	1	2	3	4	0	12	0	0	3	5	5	3	2	1	7	3	3	2	10	2	1	4	0	1	4	2	5	122	cis-acting element involved in the abscisic acid responsiveness; hormone response
ABRE3a	0	0	0	2	1	2	0	0	0	1	0	0	0	0	0	1	0	0	0	1	0	0	0	3	0	0	1	2	1	2	0	0	3	2	2	0	2	0	1	0	0	0	0	0	2	29	hormone response
ABRE4	0	0	0	2	1	2	0	0	0	1	0	0	0	0	0	1	0	0	0	1	0	0	0	3	0	0	1	2	1	2	0	0	3	2	2	0	2	0	1	0	0	0	0	0	2	29	hormone response
ACE	0	0	0	0	0	0	0	0	0	0	0	0	1	0	0	0	0	0	0	0	0	0	1	0	0	0	0	0	2	0	0	0	0	1	2	0	0	0	1	0	0	0	1	0	1	10	light response
AC-I	0	2	0	0	0	0	1	0	0	0	0	0	0	0	0	0	0	0	0	0	0	0	0	0	0	0	0	0	0	0	0	0	0	0	0	0	0	1	0	0	0	0	0	0	0	4	vascular-specific expression
AE-box	0	0	1	0	1	0	0	0	1	0	0	1	1	0	1	0	1	2	0	0	0	1	0	0	1	0	1	0	0	1	0	0	0	0	0	1	1	1	2	0	1	0	0	0	3	22	part of a module for light response; light response
AP-1	0	0	0	0	0	0	0	0	0	0	0	0	0	0	0	0	0	0	0	0	0	0	0	0	0	0	0	0	0	0	0	0	1	0	0	0	0	0	0	0	0	0	0	0	0	1	transcription factor that regulates gene expression in response to a variety of stimuli,
ARE	0	3	2	1	2	1	2	0	3	0	2	0	2	1	1	1	3	3	1	1	1	0	2	2	1	1	4	0	6	2	0	2	8	1	0	4	2	1	0	1	0	3	2	0	0	72	cis-acting regulatory element essential for the anaerobic induction
as-1	1	1	1	1	0	1	0	1	2	4	3	4	2	2	2	4	0	0	2	5	0	6	3	6	4	1	5	3	5	2	2	3	3	2	0	1	2	1	1	11	2	3	3	4	2	110	oxidative stress-responsive element, salicylic acid (SA)- and auxin-responsive element
AT~ABRE	0	0	0	0	0	0	0	0	0	0	0	0	0	0	0	0	0	0	0	0	0	0	0	0	0	0	0	0	1	0	0	0	0	0	0	0	0	0	0	0	0	0	0	0	0	1	hormone response
AT~TATA-box	2	0	2	0	1	1	0	0	1	2	0	2	0	1	1	1	2	2	1	4	1	0	1	0	2	2	2	1	2	2	0	1	2	0	0	2	1	1	2	1	0	0	0	3	1	48	core promoter element around -30 of transcription start; core promoter element around -30 of transcription start
ATC-motif	1	0	0	0	0	0	0	0	0	0	0	0	0	0	0	0	0	0	0	0	0	0	0	0	0	0	0	0	0	0	0	1	0	0	0	0	0	0	0	0	0	0	0	0	0	1	light response
ATCT-motif	0	0	0	0	0	0	0	0	0	0	1	0	1	1	1	1	0	0	0	0	0	0	0	0	0	0	1	0	0	0	0	0	0	0	0	1	0	0	0	0	0	0	0	0	0	7	part of a conserved DNA module involved in light responsiveness; light response
AT-rich element	0	0	0	1	0	0	0	1	0	0	0	0	0	0	0	0	1	1	0	0	0	0	0	0	0	0	0	0	0	1	0	0	0	0	0	1	0	0	0	0	0	0	0	0	0	6	binding site of AT-rich DNA binding protein (ATBP-1); hormone response
AT-rich sequence	0	0	1	0	0	0	0	0	0	0	0	0	0	0	0	0	0	0	0	0	0	0	0	0	0	0	0	0	0	0	0	0	0	0	0	0	0	0	0	0	0	0	0	0	0	1	element for maximal elicitor-mediated activation (2copies); hormone response
AuxRR-core	0	1	0	0	0	0	1	0	0	0	0	0	0	0	0	0	2	2	0	0	0	0	2	0	0	1	0	0	0	1	1	0	0	0	0	0	0	0	0	1	0	1	0	0	0	13	cis-acting regulatory element involved in auxin responsiveness; auxin responsive element
Box 4	1	3	2	0	0	0	0	0	1	1	0	0	2	0	0	1	4	4	0	1	1	2	1	0	0	0	0	1	0	0	0	0	0	2	0	1	2	0	0	1	0	0	0	0	1	31	part of a conserved DNA module involved in light responsiveness; light response
Box II	0	0	0	0	0	0	0	0	0	0	0	0	0	0	0	0	0	0	0	0	0	0	0	0	0	0	0	0	0	0	0	0	0	0	0	0	0	1	0	0	0	0	0	0	0	1	light response
Box III	0	0	0	0	0	0	0	0	0	0	0	0	0	0	0	0	0	0	0	0	0	0	0	0	0	0	0	0	0	0	0	0	0	0	0	0	0	1	0	0	0	0	0	0	0	1	protein binding site; light response
box S	0	0	0	0	0	0	0	0	0	0	0	0	0	2	1	0	0	0	1	0	2	2	0	1	0	0	0	1	0	0	2	1	0	0	0	0	0	0	0	0	0	0	1	0	0	14	light stress
CAAT-box	23	38	21	28	41	23	34	30	19	13	18	12	14	25	31	31	45	45	38	19	23	18	14	9	31	23	32	27	23	21	16	20	29	23	19	18	34	26	25	22	39	28	32	30	27	1134	common cis-acting element in promoter and enhancer regions; common cis-acting element in promoter and enhancer regions
CAG-motif	0	0	0	0	0	0	1	0	0	0	1	0	0	0	0	1	0	1	0	0	0	0	0	0	0	0	0	0	0	0	0	2	0	0	0	0	0	0	0	0	0	0	0	0	0	6	abiotic/biotic stress related
CARE	0	0	0	0	0	0	0	0	0	0	0	1	1	0	0	0	0	0	0	0	0	0	0	0	0	0	1	0	0	0	0	0	0	0	0	0	0	0	0	0	0	0	0	0	1	4	regulatory element for GA-inducible expression of hydrolase genes in the germinating seeds
CAT-box	3	1	0	2	1	0	0	1	2	3	1	0	1	1	2	1	0	2	1	3	2	1	2	1	0	0	0	0	1	0	2	2	0	0	0	2	1	2	1	0	0	0	1	2	3	45	cis-acting regulatory element related to meristem expression; meristem-specific
CCAAT-box	1	0	0	1	2	0	1	6	0	1	3	2	0	1	2	1	0	1	1	0	0	1	1	1	2	2	2	2	0	2	0	1	0	1	0	1	1	1	0	1	0	0	0	2	1	44	MYBHv1 binding site
CCGTCC motif	1	1	1	0	0	1	1	1	1	1	0	0	0	0	1	1	0	0	0	0	0	0	1	0	0	0	1	3	0	3	1	6	3	1	0	0	1	1	3	1	1	0	0	1	1	37	elicitor or light responsive
CCGTCC-box	1	1	1	0	0	1	1	1	1	1	0	0	0	0	1	1	0	0	0	0	0	0	1	0	0	0	1	3	0	3	1	6	3	1	0	0	1	1	3	1	1	0	0	1	1	37	related to cellular development
CGTCA-motif	1	1	1	1	0	1	0	1	2	4	3	4	2	2	2	4	0	0	2	5	0	6	3	6	4	1	5	3	5	2	2	3	3	2	0	1	2	1	1	11	2	3	3	4	2	110	cis-acting regulatory element involved in the MeJA-responsiveness; hormone response
chs-CMA2a	0	0	0	0	0	0	0	0	0	0	0	0	0	0	0	0	0	0	0	0	0	0	0	0	1	1	0	0	0	0	1	0	0	1	0	0	0	0	0	0	0	0	0	0	1	5	light response
circadian	0	0	0	0	0	0	0	0	0	0	0	0	0	0	0	0	0	0	0	2	0	0	0	0	0	0	0	0	0	0	0	0	0	0	0	1	0	0	0	0	0	0	2	0	0	5	cis-acting regulatory element involved in circadian control; circadian
CTAG-motif	0	0	0	0	0	0	0	0	0	0	0	0	0	0	0	0	0	0	0	1	0	0	0	0	0	0	0	0	0	0	0	1	0	0	0	0	1	0	0	0	0	0	0	0	0	3	fungal elicitor responsive element
dOCT	1	0	0	0	0	0	0	0	0	0	0	0	0	0	0	0	0	0	0	0	0	0	1	1	0	0	0	0	0	0	0	1	0	0	0	0	1	0	0	0	0	0	0	0	0	4	development related elements
DRE core	2	1	0	2	1	1	2	2	0	1	0	1	2	0	1	1	0	0	2	1	2	3	0	5	1	4	1	0	2	1	1	1	1	0	0	0	2	1	2	2	1	1	0	0	1	50	dehydration responsive element binding site
DRE1	1	0	0	0	0	0	1	0	0	0	0	0	0	0	0	0	0	0	1	0	0	0	0	1	0	0	0	0	1	0	0	0	0	0	0	0	0	0	0	0	0	0	0	0	0	4	dehydration responsive element binding site
E2Fb	0	0	0	0	1	0	0	1	0	0	0	0	0	0	0	0	0	0	0	0	0	0	0	0	0	0	0	0	0	1	0	0	0	0	0	0	0	0	0	1	0	1	0	0	0	5	transcription factor coordinating cell proliferation with seed maturation
ERE	2	1	1	0	0	0	1	0	1	0	0	0	0	0	0	0	0	0	0	0	0	0	0	1	0	0	0	0	0	0	0	0	0	2	0	0	0	1	0	0	0	1	2	0	0	11	hormone response
F-box	0	1	0	0	0	0	0	0	0	0	0	0	0	0	0	0	0	0	0	0	0	0	0	0	0	0	0	0	0	0	0	0	0	0	0	0	0	0	0	1	0	0	0	0	0	2	crucial role in plant growth and development and in response to biotic and abiotic stresses
GA-motif	0	0	1	0	0	0	0	0	0	1	0	0	0	0	0	1	0	0	0	0	0	0	0	0	0	0	0	0	0	0	0	0	0	0	0	0	0	0	1	0	0	0	0	0	0	4	part of a light responsive element; part of a light responsive element
Gap-box	0	0	0	0	0	0	0	0	1	0	0	0	0	0	0	0	0	0	0	0	0	0	0	0	0	1	0	0	0	0	0	0	0	0	0	0	0	0	0	0	0	0	0	0	0	2	part of a light responsive element
GARE-motif	0	0	1	0	1	0	0	0	0	1	0	0	0	1	0	1	1	1	0	0	0	0	0	0	0	0	0	0	0	0	0	0	0	0	1	0	0	2	0	0	1	0	0	0	0	11	hormone response
GATA-motif	1	1	0	2	0	0	0	0	1	1	0	1	0	0	0	0	2	2	0	0	1	1	1	0	2	2	0	1	1	0	2	1	0	0	1	0	1	1	0	2	0	1	2	1	1	32	part of a light responsive element; light response, present in phytochrome-regulated promoters
G-Box	0	0	1	0	0	1	0	0	0	1	2	1	1	1	1	2	1	1	1	1	2	1	0	2	0	0	1	0	1	0	1	0	2	1	0	1	2	1	0	1	0	0	1	1	0	33	cis-acting regulatory element involved in light responsiveness; light response
G-box	0	1	0	3	1	5	0	2	3	1	1	1	1	0	0	4	1	1	0	3	2	2	1	11	1	0	2	4	3	3	2	1	4	4	2	0	6	1	2	4	0	0	5	1	4	93	cis-acting regulatory element involved in light responsiveness
GATT-motif	0	0	0	0	0	0	0	0	0	0	0	0	0	0	0	0	0	0	0	1	0	0	0	0	0	0	0	1	0	0	0	0	1	0	0	0	0	0	0	0	0	0	0	0	0	3	part of a light responsive element
GC-motif	3	0	0	1	0	0	1	1	0	0	4	3	0	0	0	1	0	0	1	0	0	0	2	1	3	1	0	0	0	0	0	1	0	0	0	0	0	0	2	0	0	5	0	0	1	28	enhancer-like element involved in anoxic specific inducibility; anaerobic response
GCN4_motif	0	0	0	0	0	0	0	0	0	0	0	0	0	0	0	0	0	0	0	0	0	0	0	0	0	0	0	0	0	0	2	0	0	0	0	0	0	0	0	0	0	0	0	0	0	2	cis-regulatory element involved in endosperm expression
GT1-motif	0	1	1	0	2	0	1	0	1	0	0	1	0	0	0	1	0	0	0	0	0	3	0	0	0	1	4	0	0	0	0	0	1	1	0	1	1	1	1	3	3	0	1	0	0	29	light responsive element; light responsive element
GTGGC-motif	0	0	0	0	0	0	0	0	0	0	0	0	0	0	0	0	0	0	0	0	0	0	0	1	0	0	0	0	0	0	0	1	0	0	0	0	0	0	0	0	0	0	0	0	0	2	part of a light responsive element; motif – light response
H-box	0	0	0	0	0	0	0	0	0	0	0	0	0	0	0	0	0	0	0	0	0	0	0	0	0	0	0	0	0	0	0	0	0	0	0	0	0	0	0	0	0	0	1	0	0	1	active in combination with a G-Box element; reduced the response to tobacco mosaic virus (TMV) infection
HMG-TATA-region	0	0	0	0	0	0	0	0	0	0	0	0	0	0	0	0	0	0	1	0	0	0	0	0	0	0	0	0	0	0	0	0	0	0	0	0	0	0	0	0	0	0	0	0	0	1	cis-acting regulatory element
I-box	1	2	1	0	0	1	0	1	0	0	0	0	0	0	0	0	0	0	0	1	0	0	0	0	0	0	0	1	0	0	0	1	0	0	0	0	1	2	0	2	2	0	0	0	0	15	part of a light responsive element; Light response
JERE	0	0	0	0	0	0	0	0	0	1	0	0	0	0	0	0	0	0	0	0	0	0	0	0	0	0	0	0	0	0	0	0	0	1	0	0	0	0	0	0	0	0	0	0	0	2	pathogen-inducible
L-box	0	0	0	0	0	0	0	0	0	0	0	0	0	0	0	0	0	0	0	0	0	0	0	0	0	0	0	0	0	0	0	0	0	0	0	0	0	0	0	1	0	0	0	0	0	1	part of a light responsive element
LTR	0	0	0	0	1	1	0	1	0	1	0	1	0	2	1	1	1	1	1	1	2	1	3	0	0	0	1	0	0	0	0	1	0	0	2	2	0	1	0	2	3	0	2	1	0	34	cis-acting element involved in low-temperature responsiveness; stress response
[truncated: 36 more rows]

## Sheet: Table_S6
Table_S6. DEGs identified in RNAseq analysis annotated in Merkator (https://www.plabipd.de/portal/mercator4) database.
[truncated: 612 more rows]

## Sheet: Table_S7
Table_S7. DEGs identified in RDAseq analysis annotated in Merkator (https://www.plabipd.de/portal/mercator4) database.
[truncated: 1,000 more rows]

[truncated: 1 more sheets: Table_S8]
